# Supplementary material for: Selective EV Protein Sorting and Pathway Perturbation in AML Upon Synergistic FLT3 and Hedgehog Pathway Inhibition
Source: J Extracell Vesicles. 2025 Sep 23;14(9):e70163. doi: 10.1002/jev2.70163 (PMC12455877; doi:10.1002/jev2.70163)
Supplement: Supplementary file 1 — Supplemental Table S1 [file JEV2-14-e70163-s002.xlsx]

## Sheet: Cell_LIMMA
AveExpr	Coef.T1_0_1CrevsCtrl	Coef.T2_2HPIvsCtrl	Coef.T3_CombivsCtrl	Coef.T4_0_01CrevsCtrl	Coef.T5_0_05HPIvsCtrl	t.T1_0_1CrevsCtrl	t.T2_2HPIvsCtrl	t.T3_CombivsCtrl	t.T4_0_01CrevsCtrl	t.T5_0_05HPIvsCtrl	P.value.T1_0_1CrevsCtrl	P.value.T2_2HPIvsCtrl	P.value.T3_CombivsCtrl	P.value.T4_0_01CrevsCtrl	P.value.T5_0_05HPIvsCtrl	P.value.adj.T1_0_1CrevsCtrl	P.value.adj.T2_2HPIvsCtrl	P.value.adj.T3_CombivsCtrl	P.value.adj.T4_0_01CrevsCtrl	P.value.adj.T5_0_05HPIvsCtrl	F	F.p.value	accession
0.0587816	0.0586916	0.00102739	-0.484271	-0.558396	-0.505851	0.961748	0.0168352	-7.93548	-9.15013	-8.2891	0.354851	0.98684	3.67527e-06	8.16397e-07	2.33312e-06	0.426655	0.99115	2.59763e-05	9.17823e-06	0.00085859	46.8544	1.5263e-07	A0A024RBG1
-0.0428679	0.321013	-0.117972	0.240832	0.172976	-0.095275	11.2053	-4.11794	8.4065	6.03789	-3.32567	8.81164e-08	0.00137834	2.0126e-06	5.46966e-05	0.00592098	8.63719e-07	0.00566234	1.5962e-05	0.000262067	0.0498229	82.1831	5.80666e-09	P0DPI2
0.0526674	0.00312764	0.00770098	0.00743213	0.0734535	0.0276761	0.0821524	0.202278	0.195217	1.92937	0.726955	0.935858	0.843033	0.848437	0.0772678	0.48097	0.951342	0.892509	0.878681	0.119039	0.685857	1.07906	0.418726	Q9BTL3
-0.00664275	0.0486452	0.0452858	0.0572642	0.0311988	-0.00648116	1.90424	1.77273	2.24163	1.22129	-0.253708	0.0807248	0.101219	0.0443229	0.245051	0.803946	0.117946	0.175977	0.0730442	0.318576	0.897973	2.17851	0.123851	A0AVT1
0.0021205	-0.132734	0.0679204	-0.0137859	0.019351	0.0363675	-7.08759	3.62675	-0.736127	1.03329	1.94192	1.16018e-05	0.00338349	0.475569	0.321518	0.0755933	5.12333e-05	0.0115076	0.549976	0.399186	0.231376	27.4076	3.11671e-06	A0FGR8
0.0147835	-0.277284	-0.0852603	-0.277461	-0.324925	0.102113	-7.47386	-2.29809	-7.47862	-8.75796	2.75233	6.79798e-06	0.0400064	6.75413e-06	1.30454e-06	0.0172974	3.24329e-05	0.0829895	4.28538e-05	1.3587e-05	0.0914573	44.482	2.05519e-07	A0JNW5
0.00930221	0.167278	0.306188	0.139166	0.159174	0.0565138	6.95866	12.7373	5.78922	6.62158	2.35095	1.39261e-05	2.06963e-08	8.07334e-05	2.26781e-05	0.0363309	5.92693e-05	1.63205e-06	0.000331584	0.000129589	0.145218	38.264	4.83965e-07	A0MZ66
-0.0723678	-0.137929	-0.00989141	0.10896	0.0568043	0.0172499	-2.16051	-0.154939	1.70675	0.88978	0.270201	0.0513051	0.879403	0.11317	0.390791	0.791522	0.0787334	0.919202	0.164136	0.469562	0.890946	3.36754	0.0386532	A1A4S6
-0.00447539	0.0744166	-0.120534	0.0889064	0.058317	0.0665321	1.06743	-1.72894	1.27527	0.836499	0.954337	0.306444	0.109017	0.225961	0.418957	0.35844	0.375487	0.186308	0.297757	0.497342	0.581973	2.56071	0.0835311	A1L0T0
-0.171986	-0.748355	0.053868	-0.621539	-0.642234	-0.253929	-6.92414	0.498413	-5.75078	-5.94226	-2.34948	1.46293e-05	0.627056	8.58086e-05	6.34669e-05	0.0364286	6.17698e-05	0.722798	0.000347515	0.000295394	0.145504	20.9077	1.35068e-05	A1L157
0.09492	-0.122076	-0.0959455	-0.171607	-0.181803	-0.425116	-1.29286	-1.01613	-1.81744	-1.92542	-4.50226	0.220005	0.329297	0.0937778	0.0778023	0.000694849	0.282623	0.445301	0.140096	0.119763	0.0161751	4.56793	0.0140979	A2A288
0.0282765	0.0126276	0.0196628	0.00739354	0.0264709	-0.0617171	0.454381	0.707531	0.266043	0.952508	-2.22078	0.657533	0.492531	0.794649	0.359329	0.0460269	0.715753	0.605626	0.835516	0.438149	0.169257	2.64508	0.0767689	A2RRP1
-0.0357211	-0.13662	0.52635	0.105459	-0.0353771	-0.0453731	-1.23851	4.77158	0.956027	-0.320708	-0.411326	0.238827	0.000434677	0.357619	0.753858	0.687967	0.302993	0.00225934	0.435582	0.80365	0.833168	9.25412	0.000785284	A2RTX5
0.0275239	-0.0853062	-0.0294177	-0.136376	-0.165823	-0.0542225	-1.75554	-0.605396	-2.80652	-3.41253	-1.11586	0.104219	0.55601	0.0156339	0.00503572	0.285978	0.147548	0.661603	0.0294637	0.011587	0.509629	3.4189	0.0369022	A2RUS2
-0.0127327	0.268376	0.0699835	0.260805	0.283232	0.0946294	10.9091	2.84474	10.6014	11.513	3.84656	1.18849e-07	0.0145567	1.63364e-07	6.50184e-08	0.00225759	1.1026e-06	0.0368422	2.0772e-06	1.30037e-06	0.0286451	49.5834	1.10256e-07	A3KMH1
0.00677727	-0.347157	-0.140352	-0.375291	-0.318115	0.0491477	-7.77519	-3.14342	-8.40532	-7.12476	1.10075	4.53723e-06	0.00832403	2.01558e-06	1.10112e-05	0.292249	2.28935e-05	0.0236605	1.59627e-05	7.30549e-05	0.517387	34.3486	8.89165e-07	A3KN83
0.0940419	-0.48944	0.115414	-0.384769	-0.22235	0.402474	-3.07078	0.724115	-2.41406	-1.39504	2.52514	0.00953644	0.48265	0.0323651	0.187881	0.0263768	0.0175705	0.596536	0.0553626	0.253571	0.119603	8.76292	0.00100568	A4D1E9
-0.0291101	0.298792	0.182973	0.229611	0.267042	-0.0183233	8.25063	5.0525	6.3403	7.37391	-0.505966	2.4497e-06	0.000269225	3.4462e-05	7.7925e-06	0.621898	1.38124e-05	0.00156599	0.000162451	5.51469e-05	0.788887	28.5154	2.50559e-06	A4D1P6
-0.00449995	0.490831	0.286924	0.288564	0.372879	0.365855	4.21904	2.46632	2.48041	3.20516	3.14478	0.00114915	0.0294005	0.0286469	0.0074161	0.00830295	0.00271372	0.0650724	0.049805	0.0159349	0.0600685	4.03012	0.0217427	A5PLL7
-0.0684506	-0.0120767	-0.176266	0.0517267	0.0288767	-0.160616	-0.197482	-2.88235	0.845852	0.472202	-2.62644	0.846702	0.0135683	0.413917	0.645117	0.0218639	0.881017	0.0349008	0.491043	0.708948	0.106994	5.18967	0.008833	A5PLN9
0.00628031	-0.085269	-0.0516664	-0.0447279	0.0014629	0.0490814	-4.8874	-2.96138	-2.56369	0.0838495	2.81322	0.000356306	0.0117035	0.0245618	0.934536	0.0154394	0.000976084	0.03097	0.0434972	0.949743	0.0866114	15.0947	7.36997e-05	A5YKK6
-0.00141869	-0.0402883	0.112642	0.0200242	0.0212342	0.00196246	-1.00702	2.81555	0.500515	0.530759	0.0490527	0.333478	0.0153724	0.625619	0.605113	0.961671	0.40395	0.0384659	0.691236	0.672483	0.98117	3.23405	0.043667	A6NC98
-0.0278007	-0.125447	0.214344	-0.0533614	-0.0252867	-0.0813481	-3.19841	5.46493	-1.3605	-0.64471	-2.07406	0.00751036	0.0001359	0.198276	0.531051	0.0598784	0.0141637	0.000927281	0.266492	0.604537	0.198159	18.4464	2.61866e-05	F8WBI6
0.00125645	0.096004	-0.00236113	0.0252916	0.0638367	0.0331278	2.86742	-0.0705215	0.755402	1.90666	0.98945	0.0139525	0.944921	0.464342	0.0803865	0.341661	0.0246772	0.963739	0.53916	0.123259	0.566186	2.59269	0.080892	A6NDG6
-0.04126	-0.815451	0.152833	-0.37847	-0.220953	0.0517581	-11.4044	2.13744	-5.29308	-3.09013	0.72386	7.23223e-08	0.0534723	0.000180168	0.00919721	0.482801	7.3521e-07	0.105004	0.000650443	0.0192451	0.686938	49.9877	1.05221e-07	A6NDU8
0.046761	0.14843	-0.0313934	0.00862587	-0.0518608	0.160288	2.85246	-0.603303	0.165768	-0.996635	3.08033	0.0143481	0.557357	0.871055	0.338298	0.00936747	0.0252855	0.662777	0.896889	0.416367	0.0643941	6.2547	0.00425933	A6NED2
-0.00174776	0.0223673	-0.0139501	0.0482244	0.139048	-0.0236871	0.430918	-0.268757	0.929068	2.67884	-0.456345	0.674043	0.792608	0.370871	0.0198351	0.656159	0.729652	0.85453	0.448261	0.0369898	0.811121	2.67015	0.0748805	P19440
-0.0052371	-0.26712	-0.00403805	-0.333859	0.0263448	-0.0298928	-3.44349	-0.0520553	-4.30384	0.339615	-0.385353	0.00475367	0.959327	0.000987473	0.739921	0.70661	0.00949702	0.972898	0.00275992	0.791543	0.844627	8.15583	0.00138497	A6NHL2
-0.00744606	0.436124	-0.173317	0.266648	0.231409	0.0183132	7.88134	-3.13207	4.81868	4.18186	0.330943	3.94503e-06	0.00850285	0.000400826	0.00122847	0.746302	2.03519e-05	0.0240449	0.00126432	0.00349904	0.867673	31.8792	1.34968e-06	A6NHQ2
0.0128947	0.128115	0.00855205	0.1003	0.0246627	0.0129207	5.87127	0.391924	4.59656	1.13024	0.592129	7.09332e-05	0.701874	0.000588973	0.280104	0.564577	0.000239921	0.783012	0.00175074	0.356505	0.750413	12.3987	0.000196559	A6NHR9
0.0173698	-0.250407	0.486371	0.0334034	-0.0410547	0.265659	-1.35324	2.62843	0.180518	-0.221866	1.43567	0.200521	0.0217831	0.85971	0.828088	0.176236	0.26124	0.050972	0.888024	0.863113	0.387424	3.87807	0.0247065	A6NHT5
-0.0290778	-0.20526	0.452687	0.0714854	0.132483	-0.199268	-3.42263	7.54838	1.19199	2.2091	-3.32271	0.00494186	6.14491e-06	0.255935	0.0470077	0.00595375	0.00983384	9.19239e-05	0.330393	0.0778291	0.0498706	33.2352	1.06948e-06	P14598
0.00602271	0.150474	0.190891	-0.070446	-0.052773	0.0407003	2.68134	3.40156	-1.2553	-0.940381	0.725252	0.0197429	0.00513967	0.232881	0.365269	0.481977	0.0335223	0.0162864	0.304983	0.443785	0.686761	7.28019	0.00226655	A6NIH7
-0.056207	0.480386	0.145605	0.219712	0.389112	0.438923	4.90066	1.48539	2.24139	3.96953	4.47768	0.00034833	0.162815	0.0443426	0.00180365	0.000725589	0.000957896	0.257224	0.0730442	0.00486616	0.0164825	7.38513	0.00213216	A6NJ78
-0.0629013	0.541565	-0.18037	0.298989	0.33644	0.279064	10.9572	-3.64933	6.04928	6.80702	5.64616	1.13164e-07	0.00324513	5.37409e-05	1.73101e-05	0.000101399	1.05876e-06	0.0111061	0.000235549	0.000104314	0.00615082	54.863	6.14949e-08	A6NJG2
-0.052548	0.227996	-0.0656854	0.366849	0.345776	0.0286847	4.24146	-1.22196	6.82458	6.43254	0.533629	0.0011039	0.244807	1.68769e-05	3.00076e-05	0.603185	0.00261751	0.352736	9.16033e-05	0.000162336	0.775223	24.2492	6.08369e-06	A6NKT7
0.0366289	-0.264591	0.00202804	-0.138349	-0.0587466	-0.097458	-5.38541	0.0412782	-2.81592	-1.19571	-1.98363	0.000154763	0.967742	0.0153619	0.254533	0.0702621	0.000471983	0.978348	0.0290303	0.328736	0.219977	8.34717	0.00124986	A7KAX9
0.0690271	0.0672686	-0.00477379	0.0690903	-0.0664097	0.118475	1.74596	-0.123904	1.79324	-1.72367	3.07501	0.105926	0.903409	0.097742	0.109992	0.0094611	0.149657	0.93614	0.144803	0.160666	0.0647154	5.96774	0.0051426	A8MW92
0.049727	0.135407	-9.68437e-05	0.0324929	0.029232	0.00285849	5.30257	-0.00379242	1.27243	1.14473	0.111939	0.000177366	0.997035	0.226936	0.274281	0.912692	0.000530265	0.99812	0.29897	0.349985	0.955194	8.33866	0.00125553	P62308
-0.0155969	-0.00964397	0.218779	-0.009787	0.0989848	-0.167255	-0.147915	3.35553	-0.150109	1.51819	-2.56528	0.884826	0.00560011	0.883132	0.154446	0.0244892	0.912393	0.0173277	0.90645	0.21453	0.114272	7.80639	0.00167802	A8MXV4
-0.016067	0.0306856	0.117754	-0.055736	-0.127277	-0.110776	0.581757	2.23246	-1.05668	-2.41299	-2.10016	0.571323	0.0450649	0.311133	0.0324291	0.0571581	0.635571	0.0910868	0.387513	0.0565587	0.193685	6.1626	0.00452214	A9UHW6
-0.0207373	0.449942	0.241023	0.533956	0.482705	-0.0306819	14.8348	7.94666	17.6048	15.915	-1.0116	3.57979e-09	3.62206e-06	4.8369e-10	1.57931e-09	0.331372	6.69846e-08	6.19975e-05	2.34175e-08	7.20477e-08	0.556926	135.188	3.03234e-10	B0I1T2
0.00232449	0.0661446	-0.128622	-0.00343869	0.0422482	-0.169737	1.26702	-2.46379	-0.0658694	0.809279	-3.25137	0.2288	0.0295373	0.948549	0.433854	0.00680237	0.29222	0.0652648	0.959852	0.512492	0.0531104	6.64751	0.0033199	B7ZAP0
0.0145099	0.0525491	-0.239185	0.25065	0.28545	0.0163476	0.801023	-3.64598	3.82075	4.3512	0.249192	0.43844	0.00326533	0.00236695	0.00090762	0.807358	0.510158	0.0111608	0.00581208	0.0027251	0.900177	16.9383	4.08282e-05	B7ZBB8
0.0108431	-0.0469439	-0.011273	0.0603018	0.109476	0.0568173	-0.960444	-0.230639	1.23374	2.23981	1.16245	0.35548	0.821417	0.240539	0.0444697	0.267288	0.426948	0.876431	0.312934	0.0742282	0.489526	2.75515	0.0688577	C4AMC7
0.139714	0.184412	0.347847	0.296508	0.52714	0.516801	1.31561	2.48157	2.11531	3.76066	3.68689	0.212493	0.0285858	0.0556325	0.00264308	0.00302772	0.274698	0.0636009	0.0886283	0.00675767	0.0341866	4.14034	0.0198489	C9JLW8
-0.0267673	-0.150645	-0.201485	-0.178519	-0.161424	-0.0688327	-5.39552	-7.21639	-6.39382	-5.78156	-2.46531	0.000152219	9.68772e-06	3.17984e-05	8.17188e-05	0.0294548	0.000465512	0.000126421	0.000153165	0.000361448	0.128428	15.1156	7.31834e-05	E9PAV3
0.0363114	-0.100773	0.058365	0.00578075	-0.0194098	0.0151064	-1.7233	0.998086	0.0988553	-0.331923	0.258332	0.11006	0.337622	0.922859	0.74558	0.800457	0.154904	0.453287	0.940059	0.79698	0.896743	1.62838	0.225226	E9PRG8
-0.124267	-0.0282644	0.288388	-0.0186065	-0.1474	-0.208317	-0.550655	5.61845	-0.362497	-2.87168	-4.05848	0.59181	0.000106012	0.723182	0.0138417	0.00153472	0.654275	0.00076998	0.775893	0.0274516	0.02321	22.3578	9.43326e-06	H3BSY2
0.000598579	-0.303729	-0.0908938	-0.0912729	0.147989	-0.066429	-1.47564	-0.441599	-0.443441	0.718989	-0.322739	0.165377	0.666505	0.665208	0.485691	0.752357	0.220715	0.754533	0.725969	0.562412	0.870104	1.01884	0.448056	I6L899
-0.0237901	0.0167405	0.0654101	0.127562	0.150785	0.222922	0.340327	1.32975	2.59328	3.06538	4.53188	0.739399	0.207926	0.0232515	0.0096333	0.000659612	0.787019	0.31172	0.0415099	0.0199909	0.0159204	6.03917	0.00490434	L0R6Q1
-0.0896627	-0.219569	-0.0795995	-0.272634	-0.263491	-0.206658	-1.84509	-0.668891	-2.291	-2.21417	-1.73659	0.0894257	0.516022	0.0405256	0.0465794	0.107617	0.129324	0.624796	0.0673798	0.0771894	0.28684	1.69663	0.208754	L0R819
-0.0346427	-0.434644	-0.169478	-0.41185	-0.378962	-0.102602	-9.11464	-3.55401	-8.63664	-7.94697	-2.1516	8.5123e-07	0.00387135	1.51292e-06	3.6206e-06	0.0521323	5.66119e-06	0.0128966	1.26153e-05	3.05592e-05	0.18341	29.4863	2.08221e-06	L0R8F8
0.020968	0.137096	-0.107258	-0.0252503	-0.0875024	-0.358625	1.43032	-1.11902	-0.263436	-0.912911	-3.74153	0.177734	0.284679	0.796611	0.378976	0.00273775	0.235153	0.39773	0.837261	0.457256	0.0322914	5.86524	0.00550824	O00115
0.00362288	0.20114	0.0170204	0.1297	0.0858372	-0.000213206	8.42951	0.713304	5.43555	3.59733	-0.0089352	1.95547e-06	0.489078	0.00014257	0.00357275	0.993015	1.14551e-05	0.602881	0.000534318	0.00874277	0.996545	23.6186	7.01742e-06	O00116
0.0424054	-0.242611	-0.154388	-0.339364	-0.306148	-0.163202	-11.0321	-7.0204	-15.4317	-13.9213	-7.4212	1.04878e-07	1.27567e-05	2.26303e-09	7.46711e-09	7.30394e-06	9.89621e-07	0.000154054	7.75895e-08	2.39642e-07	0.00149325	62.805	2.80523e-08	O00139
0.0891809	0.721852	0.358711	0.596408	0.554022	-0.127529	13.5874	6.752	11.2262	10.4283	-2.40047	9.87496e-09	1.87454e-05	8.62978e-08	1.96019e-07	0.0331822	1.47723e-07	0.000204092	1.24053e-06	3.01399e-06	0.137926	83.7891	5.18114e-09	O00142
0.080525	0.139703	-0.162984	0.02244	-0.0668788	-0.0589906	3.81787	-4.4541	0.61325	-1.82769	-1.61212	0.00237947	0.000756395	0.550972	0.0921415	0.132487	0.00513675	0.00346955	0.622976	0.137987	0.324747	15.4929	6.4556e-05	O00148
-0.00350923	0.0190105	-0.068301	0.0308962	0.0259888	-0.0365806	0.918443	-3.29978	1.49267	1.25558	-1.7673	0.376187	0.00621411	0.160925	0.232781	0.102159	0.44734	0.0187956	0.222226	0.305502	0.277928	7.33327	0.00219738	O00151
-0.037123	-0.0767335	-0.0257242	-0.205391	-0.14503	0.0833001	-1.44958	-0.485956	-3.88005	-2.73977	1.57363	0.172392	0.635609	0.0021234	0.0177072	0.141136	0.22897	0.731103	0.00528949	0.033798	0.338236	7.70031	0.00178081	O00154
0.0237333	0.0489288	0.0474196	0.0409629	0.0184867	-0.106802	1.54768	1.49994	1.2957	0.584757	-3.37826	0.147238	0.159057	0.219055	0.569367	0.0053677	0.199954	0.25266	0.289903	0.639582	0.0471811	7.0713	0.0025644	O00159
0.000663807	0.224315	0.163502	0.237303	0.258265	-0.00613239	9.09679	6.6306	9.62347	10.4736	-0.24869	8.69352e-07	2.23797e-05	4.73076e-07	1.86858e-07	0.807737	5.76782e-06	0.000230909	4.94579e-06	2.88116e-06	0.900386	47.2585	1.45295e-07	O00160
-0.0344383	-0.783076	0.209672	-0.236679	-0.246913	-0.0978179	-16.091	4.30844	-4.8634	-5.07369	-2.01001	1.38884e-09	0.000979414	0.000371238	0.00025978	0.0670723	3.54925e-08	0.00428057	0.00118796	0.000949029	0.21364	94.8279	2.49531e-09	O00161
-0.0196817	-0.53712	-0.407124	-0.337775	-0.520328	-0.262074	-7.50549	-5.68898	-4.71992	-7.27084	-3.66211	6.51225e-06	9.46847e-05	0.000475249	8.98228e-06	0.00316943	3.11496e-05	0.000711101	0.00145662	6.19004e-05	0.035131	15.4223	6.60747e-05	O00165
-0.013732	-0.0517463	0.0105406	-0.0239451	-0.0223511	-0.0137307	-1.98007	0.403336	-0.916257	-0.855263	-0.525406	0.0707034	0.69368	0.377288	0.408887	0.608718	0.104887	0.776452	0.45512	0.48738	0.777249	1.37182	0.300582	O00170
-0.0122003	0.134847	0.127484	0.0532884	0.0220248	0.0544959	2.69343	2.54634	1.06438	0.439921	1.0885	0.0193038	0.0253629	0.30777	0.667686	0.297411	0.0328373	0.0578049	0.384539	0.72925	0.523531	2.40993	0.0973552	O00178
-0.0154979	-0.0545119	-0.204831	-0.12303	-0.129733	0.0371288	-2.58858	-9.72672	-5.8423	-6.1606	1.76312	0.0234547	4.21165e-07	7.42418e-05	4.5279e-05	0.102887	0.0391029	1.20458e-05	0.000309695	0.000225918	0.278433	36.6861	6.13943e-07	O00182
-0.0132328	0.0967725	0.0316139	0.204616	0.167174	-0.0306758	2.88336	0.941942	6.09658	4.98099	-0.913991	0.0135429	0.3645	4.99576e-05	0.000303832	0.37843	0.0239912	0.48262	0.000221144	0.00108273	0.599751	15.76	5.91586e-05	O00186
0.0369193	-0.358894	-0.0359916	-0.26167	-0.223241	-0.131565	-11.3359	-1.13682	-8.26503	-7.05124	-4.15557	7.73827e-08	0.277449	2.40536e-06	1.22121e-05	0.00128796	7.78056e-07	0.389897	1.84411e-05	7.87512e-05	0.0215048	38.0075	5.02727e-07	O00193
-0.028538	0.0589475	0.113547	-0.0207967	-0.00574546	-0.0305908	2.40036	4.62365	-0.846848	-0.233957	-1.24566	0.033189	0.000561778	0.413383	0.818898	0.236279	0.053381	0.00275043	0.490514	0.855641	0.456833	10.3142	0.000475137	O00203
-0.0474578	-0.153198	0.0158675	-0.15421	-0.17799	0.0705213	-4.32547	0.448013	-4.35406	-5.02549	1.99114	0.00095014	0.661996	0.000903023	0.000281784	0.0693404	0.00229732	0.751896	0.00253803	0.0010173	0.21847	18.374	2.67312e-05	O00214
-0.0264509	0.109944	-0.0526716	0.117921	0.121849	0.0930845	2.48387	-1.18996	2.66409	2.75283	2.10297	0.0284648	0.256703	0.0203868	0.0172813	0.0568718	0.0464731	0.366529	0.0370425	0.0331226	0.193189	5.49454	0.00710678	O00217
0.0945783	-0.875707	0.31511	-0.453697	-0.367665	-0.448232	-6.75248	2.42978	-3.49841	-2.83503	-3.45627	1.87324e-05	0.0314444	0.00429225	0.0148232	0.00464201	7.64815e-05	0.0684976	0.00971433	0.0290878	0.0440069	20.2114	1.61729e-05	O00221
-0.0091886	-0.0631812	-0.0427724	-0.0903236	-0.0911342	0.0631174	-3.33812	-2.25984	-4.77216	-4.81499	3.33474	0.00578503	0.0428851	0.000434242	0.000403379	0.00582155	0.0112848	0.0875788	0.00135043	0.00137448	0.049446	19.9691	1.72409e-05	O00231
-0.0154399	-0.0339397	-0.111891	-0.104062	-0.146374	-0.0501389	-1.68679	-5.56094	-5.17186	-7.27471	-2.49188	0.117024	0.000116304	0.000220361	8.93425e-06	0.0280471	0.16333	0.000822019	0.000772803	6.16463e-05	0.124353	15.0442	7.49625e-05	O00232
-0.0233667	-0.083937	-0.00232962	-0.0698436	-0.0231472	0.0529001	-1.9773	-0.0548789	-1.64531	-0.545279	1.24617	0.071048	0.957123	0.125407	0.59539	0.2361	0.105284	0.97129	0.179339	0.664622	0.456808	2.79734	0.0660736	O00233
-0.0208337	-0.40927	0.0389472	-0.320205	-0.215265	-0.0603616	-9.25203	0.880446	-7.2386	-4.86632	-1.36454	7.24607e-07	0.39563	9.39311e-06	0.000369384	0.197036	4.96257e-06	0.514338	5.6853e-05	0.00127677	0.413708	33.9241	9.53392e-07	O00244
-0.013641	0.151622	0.0063353	0.223016	0.309081	0.250196	2.18769	0.0914095	3.21782	4.45961	3.60998	0.0488578	0.928651	0.00724268	0.000749078	0.00349009	0.0755142	0.952984	0.0152014	0.00232038	0.0366958	6.95749	0.00274569	O00255
0.0242443	0.119208	0.0392826	-0.0172248	-0.113984	0.0145227	3.36314	1.10826	-0.485954	-3.21576	0.40972	0.00552122	0.28912	0.635611	0.00727061	0.689113	0.0108497	0.401596	0.699755	0.0156834	0.833459	9.22089	0.000798289	O00264
0.0224404	0.0545828	0.0188161	0.0944599	0.0955706	0.0307015	2.28334	0.787126	3.9515	3.99797	1.28433	0.0410938	0.44623	0.00186381	0.00171275	0.22288	0.0645159	0.561566	0.00473352	0.00465503	0.443993	5.53934	0.00688752	O00267
0.0302522	-0.021747	0.179059	-0.0117927	-0.0216981	0.0708322	-0.421772	3.47276	-0.228714	-0.420824	1.37376	0.680528	0.00450176	0.82288	0.681202	0.194232	0.735067	0.0146261	0.858982	0.741225	0.410318	4.79169	0.0118682	O00268
0.0269092	-0.560513	-0.0680964	-0.235501	-0.196387	0.00112519	-19.2654	-2.34055	-8.09442	-6.75003	0.0386739	1.66875e-10	0.0370277	2.99109e-06	1.87993e-05	0.969776	7.65655e-09	0.0781317	2.20144e-05	0.000111847	0.98585	106.7	1.24047e-09	O00273
0.0153374	-0.0660649	0.0672868	-0.0726364	-0.00166768	0.0767932	-2.35474	2.3983	-2.58897	-0.059441	2.73713	0.0360796	0.0333147	0.0234378	0.953563	0.0177945	0.0575484	0.0718243	0.0417806	0.963336	0.0932782	10.1968	0.00050135	O00291
-0.0136037	-0.0645304	0.00173784	-0.152091	-0.141453	-0.0816923	-3.18307	0.0857218	-7.50212	-6.97742	-4.0296	0.00772897	0.933078	6.54205e-06	1.35592e-05	0.00161716	0.0145412	0.95628	4.17964e-05	8.58335e-05	0.0237413	21.4146	1.18854e-05	O00299
-0.0224432	-0.116471	-0.0214754	-0.172234	-0.181703	0.0753989	-3.71299	-0.684615	-5.49064	-5.79251	2.40364	0.00288548	0.506385	0.000130335	8.03143e-05	0.0329898	0.00607934	0.616371	0.000495802	0.000358106	0.137384	21.741	1.09611e-05	O00303
0.0381247	0.0454588	-0.239253	-0.0400522	0.00928671	0.117931	0.47947	-2.52349	-0.422444	0.0979503	1.24386	0.640084	0.0264577	0.68005	0.923563	0.23692	0.699518	0.0599567	0.739534	0.940776	0.457871	3.24892	0.0430733	O00308
0.00578079	0.178584	0.105593	0.143802	0.14492	0.00756864	7.65038	4.52351	6.16036	6.20823	0.324234	5.35734e-06	0.000669372	4.5296e-05	4.21004e-05	0.751252	2.63335e-05	0.00316089	0.000205114	0.000213991	0.869374	21.0115	1.31547e-05	O00329
-0.0155506	0.44	0.0772191	0.379714	0.332734	0.0720817	17.5473	3.07951	15.1431	13.2695	2.87463	5.02691e-10	0.00938175	2.81911e-09	1.29594e-08	0.0137656	1.61329e-08	0.0259846	9.26279e-08	3.55899e-07	0.0814426	112.747	8.94073e-10	O00330
0.0163984	-0.0443267	0.12611	-0.0268825	-0.0194377	0.00421467	-0.618542	1.75976	-0.375123	-0.271238	0.0588122	0.547593	0.103475	0.714009	0.790743	0.954054	0.613742	0.179335	0.76844	0.833156	0.977065	1.4584	0.272562	O00399
-0.00187289	-0.0869126	-0.136986	-0.124654	-0.111795	0.0875981	-4.6041	-7.2567	-6.60344	-5.92223	4.64042	0.000581264	9.16008e-06	2.3291e-05	6.54849e-05	0.000545598	0.00149654	0.00012243	0.000117745	0.00030183	0.0143414	43.6339	2.29412e-07	O00410
-0.0409059	-0.204224	-0.24246	-0.279475	-0.180867	-0.0123456	-2.81074	-3.33699	-3.84642	-2.48928	-0.169912	0.0155113	0.00579724	0.00225819	0.0281819	0.867864	0.027099	0.0178476	0.00557478	0.0501174	0.935146	5.34862	0.00787902	O00411
0.0194778	-0.20827	-0.100597	-0.155575	-0.1489	-0.136097	-3.91476	-1.89089	-2.92428	-2.7988	-2.55815	0.00199296	0.0826186	0.012545	0.0158608	0.0248148	0.00439694	0.149592	0.0244608	0.0308063	0.115204	3.50251	0.0342418	O00418
-0.0331876	0.206521	-0.0942403	0.157622	0.0811785	-0.0239784	10.5465	-4.8126	8.04936	4.14557	-1.22451	1.7304e-07	0.000405036	3.17006e-06	0.00131136	0.243877	1.4809e-06	0.00212731	2.30246e-05	0.00370267	0.464688	68.5445	1.68401e-08	O00422
-0.00458632	-0.0459238	-0.00300741	0.0206251	0.0418602	0.0514392	-0.780542	-0.0511154	0.350553	0.711475	0.874284	0.449951	0.960061	0.731902	0.49017	0.398847	0.520773	0.97311	0.783268	0.566173	0.619655	0.720775	0.62023	O00425
0.00460402	0.107196	0.111832	0.076332	0.131467	0.03242	4.24655	4.43022	3.02388	5.20805	1.28431	0.00109391	0.000788988	0.0104114	0.000207459	0.222884	0.00259715	0.00358159	0.0208153	0.000791961	0.443993	8.16512	0.00137802	O00429
-0.0559235	0.248245	-0.0446537	0.179024	0.14697	0.00486104	5.76414	-1.03684	4.15686	3.41258	0.112871	8.40073e-05	0.319925	0.00128498	0.00503527	0.911969	0.000277893	0.435509	0.0034719	0.011587	0.955194	15.0287	7.53552e-05	O00442
-0.034252	-0.0300524	0.25689	0.0252424	-0.0681723	0.0855012	-0.269495	2.30366	0.226361	-0.611334	0.766731	0.792053	0.0396031	0.824669	0.552199	0.457822	0.834854	0.0824007	0.860198	0.623469	0.668035	2.16781	0.125258	O00443
0.0110871	0.0816074	-0.109233	-0.313761	-0.285542	-0.430132	0.941561	-1.26029	-3.62008	-3.2945	-4.96273	0.364688	0.231136	0.00342547	0.00627579	0.000313395	0.436014	0.338516	0.00797832	0.0138569	0.0104163	10.5087	0.000435164	O00459
-0.000484833	-0.318744	-0.0689622	-0.428703	-0.399027	-0.00660969	-4.62419	-1.00047	-6.21941	-5.78889	-0.0958901	0.000561249	0.336513	4.13891e-05	8.07758e-05	0.925165	0.00145042	0.452179	0.000189757	0.000359003	0.96125	16.8801	4.15611e-05	O00461
0.021613	0.576015	0.342446	0.532888	0.603141	0.112529	14.6469	8.70771	13.5503	15.3367	2.8614	4.15012e-09	1.38686e-06	1.01902e-08	2.43174e-09	0.0141104	7.53031e-08	2.99043e-05	2.28659e-07	1.02467e-07	0.0826852	84.5246	4.92106e-09	O00462
-0.0368994	-0.482035	0.204425	-0.199952	-0.0712082	-0.184573	-3.99682	1.695	-1.65792	-0.590427	-1.5304	0.00171634	0.115424	0.122805	0.565681	0.151425	0.00384764	0.194803	0.176119	0.63583	0.353283	7.24992	0.00230712	O00470
0.0482584	0.0275617	0.0892278	-0.017526	0.101931	0.0126282	0.580877	1.88052	-0.36937	2.14825	0.266146	0.571898	0.0841165	0.718183	0.0524463	0.794571	0.636082	0.151541	0.771728	0.085403	0.893104	2.12455	0.131129	O00471
0.00175331	0.371292	-0.197751	0.42009	0.336818	-0.111975	6.1671	-3.28461	6.97762	5.59448	-1.85989	4.48308e-05	0.00639278	1.35553e-05	0.000110179	0.0871718	0.000162593	0.019154	7.65084e-05	0.00046676	0.252592	40.5855	3.46552e-07	O00479
-0.0165309	0.00489722	-0.084751	0.202462	0.100104	-0.104966	0.134547	-2.32847	5.5625	2.75028	-2.88386	0.895164	0.0378525	0.000116011	0.0173638	0.0135301	0.921369	0.0795984	0.000449706	0.033246	0.0808827	20.2071	1.61912e-05	O00483
-0.0255005	0.0361147	-0.0921863	-0.0976005	-0.0525985	0.00155525	0.899729	-2.29664	-2.43153	-1.31039	0.038746	0.385679	0.0401119	0.0313436	0.214197	0.96972	0.457461	0.0831771	0.0538824	0.28361	0.98585	3.75195	0.0275205	O00487
0.00879464	-0.109613	-0.0978982	-0.274561	-0.27207	-0.0621219	-3.51341	-3.13792	-8.8005	-8.72065	-1.99119	0.00417428	0.00841015	1.23894e-06	1.36515e-06	0.0693344	0.00847757	0.0238316	1.089e-05	1.41647e-05	0.21847	26.2257	3.96922e-06	O00505
0.0294729	0.314919	0.0839658	0.217819	0.27873	-0.0233845	6.32926	1.68755	4.37774	5.60194	-0.469984	3.50407e-05	0.116875	0.000865837	0.000108864	0.646656	0.000131671	0.196692	0.00244712	0.000461898	0.804675	16.9913	4.01733e-05	O00519
-0.0319625	-0.148158	-0.238606	-0.158744	-0.158686	-0.0669217	-7.64559	-12.3131	-8.19188	-8.18888	-3.45345	5.39184e-06	3.04307e-08	2.63989e-06	2.65004e-06	0.00466644	2.64795e-05	2.11623e-06	1.98531e-05	2.39807e-05	0.0440686	36.8983	5.94288e-07	O00541
0.00775461	0.174597	0.285319	0.20192	0.252363	0.115437	3.78315	6.18229	4.3752	5.4682	2.50129	0.00253604	4.3801e-05	0.000869754	0.000135181	0.0275647	0.00542805	0.000381359	0.00245578	0.000552739	0.122807	9.95039	0.000561992	O00560
0.0583189	-0.146788	0.313372	0.275549	0.28441	-0.00597568	-1.77904	3.798	3.33959	3.44699	-0.072424	0.100138	0.00246785	0.0057691	0.0047228	0.943438	0.142756	0.00896219	0.0125326	0.0109999	0.972748	11.1674	0.000326023	O00562
-0.0236853	-0.429977	-0.303726	-0.172821	-0.199623	-0.0258241	-14.8685	-10.5028	-5.9761	-6.90291	-0.892991	3.4869e-09	1.81187e-07	6.0204e-05	1.50803e-05	0.389136	6.56918e-08	6.53695e-06	0.000259225	9.39539e-05	0.611439	64.0701	2.49747e-08	O00566
-0.00740863	0.276134	-0.131354	0.226544	0.171314	-0.00282178	12.6911	-6.03704	10.412	7.87359	-0.129689	2.15719e-08	5.47688e-05	1.9945e-07	3.98537e-06	0.898926	2.73741e-07	0.000464399	2.43961e-06	3.26884e-05	0.948408	106.136	1.28008e-09	O00567
-0.0209494	-0.131373	-0.0895156	-0.171777	-0.193364	0.0108681	-6.81941	-4.64664	-8.91671	-10.0373	0.564151	1.70033e-05	0.000539723	1.07708e-06	2.98632e-07	0.582874	7.0517e-05	0.00266721	9.68316e-06	4.20522e-06	0.763627	40.0425	3.74102e-07	O00571
-0.0330244	0.280111	-0.026987	0.262528	0.373515	-0.045061	4.91422	-0.473455	4.60576	6.55289	-0.790543	0.000340363	0.644247	0.00057959	2.50934e-05	0.444306	0.000940812	0.73674	0.00172937	0.00014034	0.658052	21.0406	1.30579e-05	O00584
-0.017177	-0.0689133	-0.139072	-0.137138	-0.19223	0.154265	-0.897009	-1.81023	-1.78505	-2.50215	2.00799	0.387072	0.0949434	0.0991175	0.0275209	0.0673117	0.458703	0.167173	0.146448	0.0490524	0.214156	5.36666	0.00777852	O00625
-0.0301865	-0.218761	0.0814314	-0.0356993	-0.0136674	0.103091	-4.67051	1.73855	-0.762175	-0.291796	2.20098	0.000517771	0.107262	0.460437	0.775345	0.0477016	0.00134752	0.184164	0.53564	0.821636	0.172931	11.9262	0.000237519	O00629
-0.0475724	0.50368	0.119005	0.500595	0.410703	0.0975381	6.75645	1.59636	6.71507	5.50925	1.30839	1.86247e-05	0.135972	1.97797e-05	0.000126456	0.214852	7.60981e-05	0.222192	0.000102907	0.000526209	0.436383	18.2098	2.80174e-05	O00635
0.00108059	0.0529899	-0.0599353	-0.0135957	-0.053151	-0.014227	2.05042	-2.31917	-0.52608	-2.05666	-0.550508	0.0624451	0.0384996	0.608263	0.0617581	0.591908	0.0937441	0.080652	0.674761	0.097933	0.768342	4.98541	0.0102615	O00743
0.24743	-0.203891	0.00240947	-0.0970916	0.162348	-0.0596722	-2.09331	0.0247375	-0.996818	1.66679	-0.612641	0.0578606	0.980664	0.338213	0.121002	0.551362	0.0876964	0.987282	0.415428	0.174303	0.740696	3.14221	0.0475482	O00750
0.0159238	0.396014	0.159361	0.365242	0.333676	0.0816551	13.4881	5.4278	12.44	11.3649	2.78114	1.07435e-08	0.000144388	2.70827e-08	7.51973e-08	0.0163922	1.58567e-07	0.000969615	5.06768e-07	1.46675e-06	0.0895892	63.1873	2.7078e-08	O00754
-0.116577	-1.20826	-0.311263	-1.34436	-1.1967	-0.30261	-13.2057	-3.40194	-14.6931	-13.0792	-3.30736	1.36956e-08	0.00513606	4.00131e-09	1.52908e-08	0.00612689	1.95349e-07	0.0162843	1.13852e-07	3.96269e-07	0.0504782	81.937	5.91007e-09	O00762
-0.0146437	0.152554	0.175637	0.185834	0.173917	0.14063	3.90225	4.49271	4.75354	4.44872	3.59726	0.00203898	0.000706623	0.000448419	0.000763608	0.00357325	0.00448949	0.00330556	0.00138671	0.00235745	0.0370375	6.34875	0.00400904	O00764
-0.223349	-1.948	-0.454031	-2.00331	-2.05614	-0.252753	-22.2403	-5.18367	-22.8718	-23.4749	-2.88568	3.02812e-11	0.000216059	2.16802e-11	1.58855e-11	0.0134842	2.65321e-09	0.00133256	2.78314e-09	2.66882e-09	0.0807298	249.861	7.59743e-12	O00767
-0.0340911	-0.0213876	-0.101805	-0.0245812	-0.0280836	0.0141268	-0.942158	-4.48465	-1.08284	-1.23712	0.622307	0.364394	0.000716728	0.299816	0.239324	0.545195	0.435757	0.00333587	0.375877	0.312457	0.736894	6.25215	0.00426638	O14497
-0.0588217	-0.345382	0.0120344	-0.119159	-0.0381007	0.179711	-8.26977	0.288149	-2.85312	-0.912275	4.30295	2.39094e-06	0.778069	0.0143305	0.379297	0.000989037	1.35315e-05	0.842476	0.0273339	0.457444	0.0183716	34.6898	8.41184e-07	O14508
-0.0675299	-0.0610333	-0.527463	0.0568065	-0.147099	-0.0396359	-1.27314	-11.0027	1.18497	-3.06846	-0.826796	0.226693	1.08046e-07	0.258598	0.0095779	0.424228	0.289998	4.57323e-06	0.332742	0.0199059	0.642344	38.7014	4.53804e-07	O14524
0.00355047	-0.0355871	-0.118661	0.00500014	-0.0762291	-0.0247036	-0.931221	-3.10506	0.130841	-1.99472	-0.64643	0.3698	0.00894371	0.898034	0.0689049	0.529974	0.44079	0.0250733	0.918841	0.107872	0.724301	3.11179	0.0489193	O14526
0.0224928	-0.576149	-0.0316985	-0.424514	-0.426931	0.0196755	-9.02619	-0.496602	-6.65061	-6.68849	0.308245	9.45164e-07	0.628296	2.17324e-05	2.05614e-05	0.763095	6.18898e-06	0.724049	0.000111386	0.000120487	0.876282	34.401	8.81602e-07	O14530
-0.0243068	-0.198849	0.267979	-0.212534	-0.237134	-0.0403515	-2.50425	3.37485	-2.6766	-2.9864	-0.508177	0.0274146	0.00540194	0.019918	0.0111682	0.620392	0.044958	0.0169328	0.0363342	0.0227401	0.7878	11.7277	0.000257637	O14545
-0.0164153	0.135105	-0.01616	0.0615206	-0.109814	-0.122547	2.47816	-0.296415	1.12844	-2.01426	-2.24782	0.028766	0.771898	0.280835	0.0665711	0.0438292	0.0468694	0.837437	0.355716	0.104671	0.164807	6.58458	0.00345286	O14548
-0.185287	0.272097	-0.0457926	0.00834457	0.0882953	0.0774105	4.84572	-0.81551	0.148607	1.57243	1.37859	0.000382652	0.430413	0.884292	0.141412	0.192775	0.0010349	0.546683	0.907472	0.198624	0.408178	8.02751	0.00148509	O14569
-0.129738	0.16112	0.223213	0.400062	0.28481	0.159901	2.15576	2.98655	5.35277	3.81071	2.13944	0.0517447	0.011165	0.000163284	0.00241095	0.0532812	0.0792758	0.0298744	0.000599	0.00625986	0.185963	6.49734	0.00364749	O14578
-0.0062367	-0.109931	0.123068	-0.12495	-0.137981	-0.0297339	-2.18982	2.45149	-2.48898	-2.74857	-0.592297	0.0486703	0.0302137	0.0281975	0.0174191	0.564468	0.075276	0.0663404	0.0491631	0.0333403	0.750413	7.89528	0.00159716	O14579
-0.0190273	-0.136135	-0.230718	-0.141446	-0.167777	-0.175358	-3.40744	-5.77484	-3.54035	-4.19943	-4.38918	0.00508372	8.25945e-05	0.00397067	0.0011903	0.000848454	0.0100653	0.000635874	0.00909465	0.00340969	0.0174289	7.47951	0.00201914	O14602
-0.0275879	0.0253999	0.0701447	0.0344159	0.0616829	0.0361772	0.90645	2.50326	1.2282	2.20128	1.29106	0.382251	0.0274645	0.242538	0.0476752	0.22061	0.45416	0.0616819	0.315014	0.0786747	0.442663	1.63684	0.223112	O14617
-0.0123701	0.011644	0.315052	0.0700559	0.0815782	-0.126622	0.21924	5.93198	1.31905	1.536	-2.3841	0.830088	6.44945e-05	0.211373	0.150056	0.0341926	0.867491	0.000530781	0.281083	0.209021	0.140643	15.0843	7.39575e-05	O14618
0.096113	-0.35491	0.0805942	-0.126945	-0.188963	-0.0900722	-3.39492	0.770929	-1.2143	-1.80753	-0.861591	0.00520368	0.45542	0.247615	0.0953821	0.405528	0.0102807	0.570567	0.320778	0.1423	0.62476	4.21844	0.0186216	O14641
0.0361382	0.0245074	-0.140682	-0.00356783	-0.1437	0.102238	0.743368	-4.26722	-0.108221	-4.35876	3.10112	0.471332	0.0010542	0.91558	0.00089552	0.00900988	0.541939	0.00454269	0.933885	0.00269462	0.0629479	17.3617	3.59233e-05	O14646
-0.017681	0.0720006	-0.0700283	0.0157157	0.0597094	-0.141164	1.49955	-1.45847	0.32731	1.24356	-2.94	0.159155	0.169969	0.748981	0.237025	0.0121813	0.213548	0.265862	0.79768	0.31019	0.0747952	5.75161	0.0059493	O14647
-0.162868	-0.196497	0.0862655	0.149379	0.122549	0.33961	-0.94801	0.416193	0.720686	0.591243	1.63847	0.361524	0.684497	0.484683	0.565151	0.126838	0.432982	0.769713	0.558199	0.635493	0.316016	1.46022	0.272003	O14653
0.00360622	0.211077	0.0559026	0.0741907	0.0249459	-0.0454062	3.26961	0.865939	1.14922	0.386415	-0.703348	0.00657445	0.403231	0.272494	0.705844	0.495042	0.0126449	0.522022	0.347062	0.761732	0.696567	3.71667	0.0283725	O14656
0.0962376	0.148012	0.149201	0.158121	0.129673	0.144134	1.90828	1.9236	2.03861	1.67183	1.85828	0.0801601	0.0780495	0.0637663	0.119988	0.0874143	0.117183	0.142707	0.100082	0.172978	0.252897	1.20695	0.362342	O14657
0.00812958	0.0174531	0.0606834	-0.0287783	0.0413467	-0.0908172	0.621213	2.15992	-1.02432	1.47167	-3.23249	0.545891	0.0513591	0.325567	0.16643	0.00704669	0.612339	0.10165	0.402673	0.228987	0.0541751	7.48608	0.00201153	O14672
0.0843452	-0.0420549	-0.137117	-0.199659	0.00252577	-0.295864	-0.531158	-1.73181	-2.52171	0.0319007	-3.73679	0.604845	0.108491	0.0265447	0.975067	0.00276174	0.666017	0.185638	0.0465165	0.980753	0.0324539	4.63712	0.0133604	O14681
-0.104713	-0.271619	-0.0723517	-0.0347909	0.0341169	0.146205	-8.96084	-2.38692	-1.14777	1.12553	4.82337	1.02167e-06	0.0340167	0.273071	0.282017	0.000397611	6.58834e-06	0.0730347	0.347717	0.358364	0.0118638	41.8801	2.8987e-07	O14686
0.117637	0.603395	0.243231	0.51526	0.534126	0.432529	6.22804	2.51055	5.31834	5.51307	4.46442	4.08489e-05	0.0270974	0.000172808	0.000125673	0.000742749	0.000150525	0.061102	0.000628808	0.000523954	0.0167346	10.9702	0.000354956	O14713
-0.0206592	-0.0536619	0.0658881	0.103662	0.144092	0.0588937	-1.76599	2.16834	3.41146	4.742	1.93816	0.102387	0.050588	0.00504574	0.000457448	0.076091	0.145514	0.100304	0.0111768	0.00152207	0.232313	10.939	0.000359799	O14727
-0.0978595	0.017957	-0.153535	-0.122493	-0.0831493	-0.0795264	0.334141	-2.85694	-2.27933	-1.54723	-1.47981	0.743947	0.0142283	0.0413943	0.147345	0.164276	0.790641	0.036197	0.0686382	0.20565	0.371794	3.13476	0.0478802	O14730
-0.0603571	0.130161	-0.049183	-0.221311	-0.116074	-0.25581	1.69699	-0.641229	-2.88536	-1.51333	-3.33516	0.11504	0.533235	0.0134921	0.155661	0.00581707	0.161091	0.640997	0.0259952	0.215946	0.049446	7.03876	0.00261478	O14732
0.0593002	0.020157	0.0930262	-0.146085	-0.0312409	0.108646	0.315383	1.45552	-2.28569	-0.488806	1.69992	0.7578	0.17077	0.0409188	0.633648	0.114476	0.803352	0.266662	0.0679314	0.699128	0.298211	4.19609	0.0189637	O14733
0.00341961	0.382813	0.106537	0.240361	0.192442	-0.006807	9.00921	2.50726	5.6567	4.52896	-0.160197	9.6444e-07	0.0272627	9.97016e-05	0.000663001	0.875347	6.27796e-06	0.0613495	0.000395368	0.00209249	0.938237	25.058	5.08981e-06	O14734
-0.031703	-0.116979	-0.108461	-0.0921715	-0.0635164	0.0846447	-3.56579	-3.30614	-2.80959	-1.93612	2.58016	0.00378772	0.00614084	0.0155444	0.0763624	0.0238237	0.00775527	0.0186484	0.0293251	0.117776	0.112303	11.3329	0.000303829	O14737
0.00865968	0.0462181	-0.179035	0.0377943	0.0108465	0.0421348	1.95917	-7.58925	1.60209	0.459781	1.78608	0.0733444	5.81543e-06	0.134695	0.653759	0.0989428	0.108426	8.79484e-05	0.19045	0.716448	0.273355	26.7496	3.56163e-06	O14744
-0.0127701	-0.196236	0.282545	-0.190397	-0.124955	0.0136588	-8.54163	12.2984	-8.28748	-5.43895	0.594534	1.70093e-06	3.08448e-08	2.3379e-06	0.000141782	0.563018	1.01834e-05	2.11623e-06	1.80468e-05	0.00057547	0.749643	123.272	5.25708e-10	O14745
-0.167479	-0.830726	-0.142255	-1.36085	-1.32207	0.277045	-9.4362	-1.61587	-15.4578	-15.0174	3.14695	5.85573e-07	0.13167	2.21888e-09	3.10579e-09	0.00826935	4.17079e-06	0.216895	7.65512e-08	1.21588e-07	0.059939	128.206	4.16081e-10	O14757
-0.00512609	0.209022	0.199914	0.229239	0.426148	-0.0800967	4.16309	3.98168	4.56575	8.48759	-1.59528	0.00127064	0.00176423	0.000621584	1.81888e-06	0.136212	0.00296823	0.00686295	0.00183779	1.78334e-05	0.330065	25.8281	4.31513e-06	O14773
-0.0180294	0.0475616	-0.137476	0.0356357	0.014828	-0.0157735	2.01285	-5.81811	1.50814	0.627535	-0.667548	0.0667372	7.71295e-05	0.156971	0.541876	0.516851	0.0996455	0.000604727	0.217653	0.614074	0.714504	16.0422	5.40199e-05	O14776
-0.0659179	-0.780655	-0.273488	-1.01689	-1.00785	-0.00330152	-15.7608	-5.52149	-20.5302	-20.3477	-0.066655	1.76946e-09	0.000123969	7.84993e-11	8.72794e-11	0.947936	4.1741e-08	0.000864026	6.19023e-09	8.1658e-09	0.974778	187.619	4.25988e-11	O14777
-0.0388166	-0.0289438	-0.0587507	0.0636714	0.0213954	0.0286564	-0.61379	-1.24588	1.35023	0.453717	0.607695	0.550627	0.236202	0.201457	0.657997	0.554533	0.616649	0.343567	0.270176	0.720521	0.742737	1.71058	0.20555	O14787
-0.052008	-0.0818071	-0.0889416	0.00529728	-0.0168443	0.0153149	-1.57202	-1.70912	0.101793	-0.323683	0.294293	0.141507	0.11272	0.920575	0.751659	0.773481	0.193245	0.191287	0.938079	0.801615	0.882162	1.55123	0.245533	O14802
-0.009905	0.0414561	-0.129274	-0.015784	0.0169734	-0.00722693	1.83143	-5.71102	-0.6973	0.749844	-0.319268	0.0915521	9.14133e-05	0.498687	0.467562	0.754923	0.131984	0.000696002	0.571823	0.545545	0.871065	13.702	0.000119964	O14818
-0.0290758	-0.114997	-0.0293507	0.0390542	0.0111252	-0.0233131	-3.34829	-0.854584	1.13711	0.323925	-0.678791	0.0056763	0.409249	0.277331	0.75148	0.509942	0.0111171	0.527323	0.352005	0.801594	0.708373	4.73998	0.0123449	O14828
-0.0589275	-0.0584803	-0.0256337	-0.59399	-0.571228	-0.342265	-0.752642	-0.329905	-7.64465	-7.3517	-4.40496	0.46594	0.747067	5.39862e-06	8.0339e-06	0.000825053	0.536501	0.818272	3.56891e-05	5.64932e-05	0.0173372	25.0543	5.09395e-06	O14832
0.0790066	0.131361	0.230457	0.248555	0.272243	0.105126	2.96306	5.19833	5.60656	6.14088	2.37129	0.0116668	0.000210843	0.000108058	4.66686e-05	0.035004	0.0210117	0.00131212	0.00042328	0.000231456	0.142494	11.1341	0.000330704	O14841
0.0563635	0.0533967	0.16245	0.0590936	0.0546364	-0.0378868	1.26047	3.83475	1.39495	1.28973	-0.894348	0.231073	0.00230696	0.187907	0.221055	0.388438	0.294621	0.00849526	0.254476	0.29164	0.610703	5.12059	0.00928876	O14874
0.00481309	0.135365	0.0276772	0.222184	0.210079	-0.171953	4.3612	0.891705	7.15831	6.76832	-5.53999	0.000891644	0.389799	1.05055e-05	1.83071e-05	0.00012031	0.00217301	0.508193	6.22885e-05	0.000109367	0.00666116	46.6208	1.57068e-07	O14880
0.196829	-0.674496	-0.269	-0.469191	-0.334888	-0.447051	-4.85629	-1.93677	-3.37812	-2.41115	-3.21872	0.000375783	0.0762767	0.00536912	0.0325384	0.00723049	0.00102083	0.140069	0.011789	0.0567316	0.0550514	5.32318	0.00802341	O14893
0.0235431	-0.0444488	-0.191029	-0.118692	-0.255236	-0.304989	-0.670325	-2.88089	-1.78997	-3.84918	-4.5995	0.515139	0.0136056	0.0982888	0.00224681	0.000585959	0.583775	0.0349477	0.145418	0.00588069	0.0151145	6.49241	0.00365887	Q9NUP9
-0.0358075	0.132102	0.0988426	0.127459	0.0885979	-0.0373068	5.96127	4.46041	5.75177	3.99811	-1.68352	6.16115e-05	0.000748015	8.5674e-05	0.00171232	0.117666	0.000213226	0.00344087	0.000347515	0.00465503	0.302242	20.1464	1.64517e-05	O14920
-0.026154	-0.536335	-0.22165	-0.288097	-0.333787	0.0429509	-11.5406	-4.76935	-6.19912	-7.18227	0.924197	6.32922e-08	0.000436347	4.26894e-05	1.01596e-05	0.373302	6.56716e-07	0.00226376	0.000194587	6.85638e-05	0.595212	43.5503	2.31939e-07	O14925
-0.0388623	-0.388592	-0.0743311	-0.575845	-0.597388	-0.0036389	-12.9337	-2.474	-19.1662	-19.8832	-0.121115	1.7378e-08	0.028987	1.77398e-10	1.14801e-10	0.905571	2.3229e-07	0.0644414	1.15334e-08	1.00394e-08	0.952325	175.855	6.28358e-11	O14929
-0.0228284	-0.120735	0.0818965	0.0737954	0.150144	-0.0270287	-2.46512	1.67213	1.50673	3.06559	-0.551862	0.0294654	0.119927	0.157327	0.00962953	0.591008	0.0479225	0.20091	0.217984	0.0199906	0.767616	7.64374	0.00183861	O14933
-0.0244483	0.276663	0.0613838	0.222312	0.117646	-0.0784015	7.59925	1.68606	6.10637	3.23143	-2.15349	5.73775e-06	0.117167	4.92101e-05	0.00706061	0.0519553	2.80039e-05	0.197003	0.000219241	0.0153082	0.183254	27.1003	3.31593e-06	O14949
-0.00338745	0.0798923	0.151381	0.0941789	0.103799	0.000215525	4.00911	7.59648	4.72603	5.2088	0.0108154	0.00167845	5.75913e-06	0.000470256	0.000207199	0.991546	0.0037832	8.73363e-05	0.00144292	0.000791515	0.996504	18.3349	2.70314e-05	P19105
-0.101165	0.342096	-0.100676	0.348219	0.3916	0.1905	3.03027	-0.891785	3.0845	3.46877	1.68744	0.0102878	0.389757	0.00929456	0.00453532	0.116898	0.0187563	0.508193	0.0188072	0.0106351	0.301108	6.56686	0.00349139	O14957
-0.0337673	-0.0497986	0.107045	-0.0482347	-0.0171401	-0.0109905	-1.72417	3.70622	-1.67003	-0.593441	-0.380525	0.109898	0.00292172	0.12035	0.563726	0.710098	0.154715	0.0101946	0.173183	0.63402	0.846678	7.96871	0.00153375	O14964
-0.0407919	-0.180393	-0.138718	0.028644	0.0346596	-0.047463	-2.79701	-2.15083	0.444126	0.537398	-0.735915	0.015914	0.0522044	0.664727	0.600657	0.475693	0.0277028	0.103028	0.72585	0.668878	0.680795	3.91671	0.0239116	O14966
-0.0350465	0.338837	0.110615	0.178249	0.165737	0.254803	5.69835	1.86026	2.99768	2.78726	4.28513	9.32786e-05	0.0871165	0.0109349	0.0162062	0.00102099	0.000304313	0.155709	0.0217281	0.0313449	0.0187021	7.70158	0.00177953	O14972
-0.00194955	-0.178003	0.0829378	-0.0634664	-0.0336495	-0.0664356	-6.08512	2.83527	-2.16963	-1.15032	-2.27113	5.08472e-05	0.0148166	0.0504714	0.272059	0.0420152	0.000180732	0.0373118	0.081558	0.347711	0.159975	17.2916	3.66861e-05	O14974
-0.0094843	-0.161313	-0.140345	-0.0498819	-0.12331	-0.0864533	-4.10015	-3.56721	-1.26787	-3.13422	-2.19742	0.00142333	0.0037778	0.228507	0.0084687	0.0480088	0.00327503	0.0126079	0.300539	0.0178834	0.173776	4.7487	0.012263	O14975
-0.0509983	-0.104105	0.125655	0.00078948	0.030801	0.0154257	-3.08131	3.71915	0.0233671	0.911653	0.456572	0.00935031	0.00285293	0.981735	0.379612	0.656	0.0172679	0.0100052	0.985843	0.457724	0.811121	9.47208	0.000705818	O14976
-0.00172569	-0.0999074	-0.328752	-0.108237	-0.148232	-0.0614887	-3.61014	-11.8794	-3.91114	-5.35634	-2.22188	0.00348905	4.56765e-08	0.00200616	0.000162328	0.0459348	0.00719446	2.74059e-06	0.00503823	0.000644641	0.169257	32.7069	1.16974e-06	O14979
-0.0096284	0.168311	-0.106494	0.0851259	0.077457	0.0212709	8.63899	-5.46611	4.36931	3.97569	1.09179	1.50856e-06	0.00013564	0.000878888	0.00178354	0.296017	9.21158e-06	0.000927281	0.00247781	0.00482133	0.521716	45.6395	1.77428e-07	O14980
-0.0256989	-0.089123	-0.0197838	-0.0947605	-0.0649562	0.0610439	-3.24255	-0.719792	-3.44766	-2.36329	2.22095	0.00691545	0.485214	0.00471695	0.0355201	0.0460124	0.0131589	0.599114	0.0105415	0.0611958	0.169257	9.57201	0.000672536	O14981
0.135847	-0.162577	-0.132452	-0.235424	-0.22589	-0.267424	-1.1481	-0.935365	-1.66254	-1.59521	-1.88852	0.272939	0.367745	0.121863	0.136229	0.0829583	0.340421	0.486216	0.175047	0.19252	0.246031	0.942708	0.487779	O15014
-0.00832799	-0.167411	0.105097	-0.0467758	0.0364853	0.0682405	-4.35092	2.73141	-1.21567	0.948231	1.77353	0.000908073	0.0179854	0.247109	0.361416	0.101082	0.00220669	0.0438404	0.320278	0.440304	0.276771	12.7646	0.000170427	O15027
-0.00590672	0.0712236	0.0945482	0.197748	0.219642	-0.00910165	1.87505	2.48911	5.20597	5.78236	-0.239613	0.0849166	0.0281912	0.000208177	8.16156e-05	0.814609	0.123353	0.0630277	0.000736788	0.000361281	0.90472	12.8961	0.000162037	O15031
0.0100351	0.121345	0.140471	0.0947619	0.123522	-0.0332806	3.3921	3.92676	2.649	3.45297	-0.930335	0.00523106	0.0019498	0.0209667	0.0046706	0.370241	0.0103224	0.00742781	0.037909	0.0108968	0.592214	8.29177	0.00128734	O15037
-0.00470379	-0.243897	-0.0466102	-0.124645	-0.118721	0.0440998	-10.4987	-2.00636	-5.36543	-5.11042	1.8983	1.81967e-07	0.0675053	0.000159921	0.000244229	0.0815621	1.5477e-06	0.126825	0.00058952	0.000898761	0.243364	39.4706	4.05918e-07	O15042
0.00203801	0.148242	0.0440447	0.126236	0.0970235	0.0200408	2.85234	0.847469	2.42893	1.86684	0.385607	0.0143513	0.41305	0.0314935	0.0861318	0.706427	0.0252855	0.530684	0.0540897	0.13051	0.844627	2.67206	0.0747391	O15047
-0.00220181	0.0163942	-0.184454	-0.0463583	-0.0692523	0.0478396	0.634243	-7.13598	-1.79347	-2.67917	1.85078	0.537633	1.08392e-05	0.0977043	0.0198229	0.0885535	0.605332	0.000137592	0.144788	0.0369795	0.25499	20.5084	1.49671e-05	O15067
0.0456696	-0.0686691	-0.0305761	0.0428205	0.135194	0.12268	-0.937916	-0.417622	0.584863	1.84655	1.67562	0.366484	0.683479	0.569299	0.0892014	0.119231	0.437877	0.768861	0.640026	0.134276	0.304139	2.54072	0.0852299	O15084
0.0854908	0.485553	-0.159973	0.0851197	0.0189957	0.0819595	5.37569	-1.77111	0.942383	0.210307	0.907396	0.000157248	0.1015	0.364283	0.8369	0.38177	0.000477122	0.176354	0.442333	0.870489	0.603831	11.377	0.000298222	O15085
-0.0437934	-0.140441	-0.306803	-0.203299	-0.254974	-0.0440943	-2.17404	-4.74934	-3.14709	-3.94702	-0.682583	0.050073	0.000451683	0.0082672	0.00187911	0.507624	0.0771428	0.00232885	0.0170534	0.00504019	0.70682	6.88654	0.00286623	O15091
0.100213	0.0419028	0.158641	0.133319	0.136249	0.168187	0.892765	3.37996	2.84045	2.90288	3.58333	0.389253	0.0053508	0.0146737	0.0130573	0.00366659	0.461188	0.0168262	0.0279018	0.0260645	0.0377604	4.29296	0.0175313	O15111
0.00617995	0.291856	0.271068	0.137665	0.0493389	0.022273	5.66696	5.26332	2.67302	0.958011	0.432473	9.80778e-05	0.000189263	0.0200507	0.356657	0.672943	0.000317717	0.0012134	0.036504	0.435467	0.823598	12.2392	0.000209399	O15116
0.0133653	0.316328	-0.119962	0.209905	0.288039	-0.259159	3.83101	-1.45285	2.54214	3.4884	-3.13864	0.00232286	0.171497	0.0255611	0.00437276	0.00839886	0.00503423	0.267647	0.0449641	0.0103329	0.0605091	16.2564	5.04637e-05	O15117
0.0720849	0.0501411	0.222751	0.327381	0.475664	0.907604	0.123781	0.549896	0.808192	1.17425	2.24056	0.903504	0.592315	0.434456	0.262706	0.044409	0.927545	0.694621	0.510765	0.337948	0.166139	1.34945	0.308293	O15118
-0.0391767	-0.0568752	-0.00901075	0.129887	0.126741	0.0659513	-2.06951	-0.327873	4.72619	4.61172	2.39976	0.0603641	0.748566	0.000470125	0.000573591	0.0332255	0.0909912	0.819533	0.00144292	0.00184512	0.138002	15.6855	6.06087e-05	O15126
0.0418322	0.0869005	0.150893	-0.0584615	0.00913414	0.103841	1.66941	2.89875	-1.12308	0.175472	1.99484	0.120474	0.0131586	0.283017	0.863587	0.06889	0.167552	0.0340869	0.358233	0.891862	0.217547	4.48229	0.0150764	O15127
-0.00757746	0.204353	0.0557915	0.210637	0.146528	-0.0061592	7.95104	2.17076	8.19554	5.70115	-0.239645	3.60142e-06	0.0503692	2.6276e-06	9.2863e-05	0.814585	1.89332e-05	0.0999777	1.98082e-05	0.000403307	0.90472	29.3679	2.12911e-06	O15143
-0.0192039	0.190996	0.000104785	0.157933	0.150984	-0.0327845	9.21863	0.00505754	7.62279	7.28741	-1.58238	7.53411e-07	0.996046	5.55913e-06	8.77866e-06	0.139128	5.10286e-06	0.997673	3.65314e-05	6.11074e-05	0.334344	45.5754	1.78861e-07	O15144
-0.0382737	0.198906	-0.0379776	0.180786	0.170143	-0.024671	5.56362	-1.06228	5.05678	4.75907	-0.690076	0.000115801	0.308686	0.000267289	0.000444152	0.503063	0.000366108	0.42292	0.00090687	0.00148319	0.702341	19.9314	1.74144e-05	O15145
0.0500458	-0.304187	0.142251	0.256188	0.145071	0.404747	-3.20455	1.49859	2.69889	1.5283	4.26393	0.00742455	0.159402	0.0191086	0.151941	0.00106041	0.0140258	0.253063	0.0351014	0.211423	0.0191289	13.0571	0.00015241	O15155
0.037485	-0.143029	-0.137426	-0.182314	-0.16572	-0.0657584	-5.52857	-5.31201	-7.0471	-6.40568	-2.5418	0.000122556	0.000174623	1.22837e-05	3.12384e-05	0.025577	0.000384818	0.00113404	7.10012e-05	0.000166928	0.117754	14.3667	9.46175e-05	O15160
0.0488007	-0.372357	0.25343	0.116242	0.0978614	0.1624	-4.96721	3.38074	1.55066	1.30546	2.1664	0.000311017	0.00534301	0.146525	0.215817	0.0507653	0.000870153	0.016815	0.205075	0.285549	0.180091	17.1748	3.7999e-05	O15162
0.0252919	-0.1228	-0.0424168	0.0100561	-0.0119713	-0.0252715	-2.85177	-0.985038	0.233531	-0.278008	-0.586875	0.0143666	0.343737	0.819221	0.785662	0.567989	0.0253043	0.459093	0.855972	0.828434	0.752411	2.50069	0.0887504	O15164
0.0332859	0.0191984	0.017462	0.0901486	0.0236451	-0.041226	0.586127	0.533114	2.75223	0.721886	-1.25863	0.568476	0.60353	0.0173006	0.483971	0.231716	0.632914	0.703884	0.0321743	0.560655	0.454315	3.38176	0.0381591	O15173
0.011767	-0.286697	-0.187502	-0.282605	-0.395138	-0.024281	-3.20134	-2.0937	-3.15564	-4.41221	-0.271128	0.00746934	0.05782	0.00813588	0.000814526	0.790826	0.0141008	0.112185	0.0168329	0.00248958	0.890711	6.15237	0.00455247	O15182
0.0752429	0.028737	-0.00635523	-0.203192	-0.12405	-0.120091	0.372555	-0.0823913	-2.63425	-1.60823	-1.5569	0.715871	0.935672	0.0215492	0.133341	0.145043	0.765667	0.958061	0.0388349	0.188971	0.343326	2.81465	0.0649683	O15211
0.0109406	-0.15019	-0.0826028	-0.133508	-0.0361784	0.0107809	-3.64494	-2.00468	-3.24008	-0.878008	0.261639	0.00327161	0.0677066	0.00694743	0.396901	0.797964	0.00679687	0.126925	0.0147103	0.475454	0.895948	5.43235	0.00742468	O15212
-0.0321719	-0.462462	-0.387447	-0.169817	-0.219022	-0.101573	-8.6452	-7.24287	-3.17454	-4.09436	-1.89878	1.49711e-06	9.33758e-06	0.00785327	0.00143828	0.0814943	9.1518e-06	0.000123605	0.0163277	0.00401176	0.243364	21.2055	1.25252e-05	O15213
-0.00207278	-0.150004	-0.165925	-0.101976	-0.116414	-0.0183864	-3.11657	-3.44737	-2.11871	-2.41869	-0.382008	0.00875305	0.00471948	0.0552949	0.0320915	0.709026	0.0162409	0.0151816	0.0882162	0.0560941	0.846232	4.04177	0.0215331	O15226
0.0223991	0.227361	0.0367136	0.249952	0.183472	0.02372	7.67641	1.23956	8.43914	6.19457	0.80086	5.17412e-06	0.238451	1.93209e-06	4.29871e-05	0.438531	2.55466e-05	0.346109	1.55513e-05	0.000217896	0.653534	28.7488	2.39529e-06	O15228
-0.0224208	-0.196027	0.0237566	0.024	0.0641265	-0.067616	-5.77943	0.700411	0.707586	1.89063	-1.99351	8.19957e-05	0.496811	0.492498	0.0826557	0.069052	0.0002728	0.609015	0.565458	0.126004	0.217934	15.442	6.5647e-05	O15231
0.0205845	-0.160699	-0.172675	-0.106579	-0.303525	0.105036	-3.59778	-3.8659	-2.38611	-6.79541	2.35157	0.0035698	0.00217907	0.034067	1.7603e-05	0.0362895	0.0073445	0.00810692	0.0579507	0.000105618	0.145158	20.4955	1.5017e-05	O15234
-0.0843816	-0.230888	-0.0812839	-0.127684	-0.102778	-0.176069	-3.48545	-1.22705	-1.9275	-1.55152	-2.65791	0.00439686	0.242956	0.077521	0.146321	0.0206224	0.00885467	0.350528	0.118536	0.204375	0.102463	2.88904	0.0604508	O15235
-0.068126	0.57792	0.304763	0.404381	0.146524	-0.0802553	3.80093	2.0044	2.65958	0.963676	-0.527833	0.00245459	0.0677393	0.0205582	0.353921	0.607082	0.00527623	0.126925	0.0373171	0.432509	0.776271	5.41658	0.00750793	O15243
-0.0582922	0.320594	0.00982017	0.347087	0.323064	0.0647484	8.15724	0.249866	8.83132	8.22008	1.64747	2.75941e-06	0.806849	1.19362e-06	2.54672e-06	0.124958	1.51507e-05	0.865825	1.05759e-05	2.31978e-05	0.312677	36.9694	5.87872e-07	O15254
0.0343445	-0.0466729	0.0755311	0.0774581	0.0401298	0.105191	-1.07627	1.74173	1.78617	0.925387	2.42569	0.302629	0.106686	0.0989284	0.372707	0.0316817	0.37139	0.183474	0.146247	0.45127	0.133754	3.40432	0.03739	O15258
-0.0116328	0.0916849	-0.0204606	0.0684911	0.0747839	0.0101232	2.30731	-0.514905	1.72362	1.88198	0.254757	0.0393408	0.61582	0.11	0.0839039	0.803154	0.0620815	0.713844	0.160043	0.127554	0.89727	2.73632	0.0701432	O15260
-0.0457308	-0.25696	0.022291	-0.00767314	-0.00448348	-0.0127484	-6.64149	0.576143	-0.198323	-0.115882	-0.3295	2.20248e-05	0.574993	0.846058	0.909632	0.747366	8.80993e-05	0.679213	0.876547	0.93038	0.867824	14.8403	8.03297e-05	O15269
-0.00787021	-0.324593	0.0540208	-0.198743	-0.268689	0.0554867	-5.70147	0.948874	-3.49091	-4.71952	0.974623	9.2815e-05	0.361102	0.00435243	0.000475577	0.348676	0.000303159	0.479155	0.00984244	0.00157534	0.572151	17.9455	3.02414e-05	O15270
0.0307136	-0.34896	-0.0340631	-0.341289	-0.2199	-0.0156877	-12.5299	-1.22308	-12.2544	-7.89578	-0.563289	2.49538e-08	0.244399	3.21259e-08	3.87108e-06	0.583443	3.11641e-07	0.352425	5.81426e-07	3.19407e-05	0.763766	69.3343	1.57488e-08	O15294
-0.0269919	0.0783715	-0.0773652	0.0885036	0.0874804	0.0252029	3.3424	-3.29948	3.77451	3.73087	1.07486	0.00573902	0.00621766	0.00257662	0.00279198	0.303236	0.0112139	0.018796	0.00623814	0.00708911	0.528856	15.5947	6.24339e-05	O15305
-0.00383069	-0.00344043	0.0364517	-0.0417818	0.120572	0.18864	-0.0978092	1.0363	-1.18783	3.42778	5.3629	0.923672	0.320167	0.257511	0.00489472	0.000160587	0.942453	0.435708	0.331806	0.0113287	0.00757642	12.3383	0.000201313	O15321
-0.0263873	0.332029	-0.104588	0.0732477	-0.00569213	-0.109225	10.489	-3.304	2.31395	-0.179818	-3.45048	1.83832e-07	0.00616543	0.0388681	0.860247	0.00469221	1.55876e-06	0.0186995	0.0650406	0.889411	0.0441997	52.9953	7.51262e-08	O15347
-0.0140091	-0.301731	-0.158372	-0.282659	-0.294103	0.00813368	-12.7341	-6.68384	-11.9292	-12.4121	0.343269	2.0756e-08	2.07014e-05	4.35691e-08	2.77831e-08	0.737239	2.63993e-07	0.00021766	7.37734e-07	6.471e-07	0.862436	75.6627	9.44001e-09	O15355
-0.00253051	0.0846511	0.0698284	0.162365	0.173858	0.123551	3.04008	2.50775	5.83101	6.24376	4.4371	0.0101006	0.027238	7.55748e-05	3.98837e-05	0.000779447	0.0184436	0.0613439	0.000313476	0.000204608	0.0168727	10.8396	0.000375771	O15357
0.00362262	-0.280812	-0.103564	-0.263349	-0.24714	0.0350254	-12.2971	-4.53517	-11.5323	-10.8225	1.5338	3.08838e-08	0.000655813	6.38058e-08	1.29881e-07	0.150593	3.69001e-07	0.00311278	1.01501e-06	2.16452e-06	0.352234	75.1858	9.79685e-09	O15371
0.0105418	-0.348137	-0.120286	-0.311838	-0.274501	0.0265128	-14.9811	-5.17616	-13.4191	-11.8124	1.1409	3.19433e-09	0.000218784	1.13953e-08	4.86897e-08	0.27581	6.27497e-08	0.00134337	2.48624e-07	1.01037e-06	0.498681	98.3282	2.01353e-09	O15372
-0.00134226	0.292642	-0.0100093	0.258946	0.331779	0.209509	3.90681	-0.133625	3.45697	4.42929	2.79697	0.00202208	0.895878	0.00463597	0.000790276	0.0159151	0.00445406	0.930957	0.0103984	0.00242756	0.0877636	7.9368	0.00156094	O15379
0.00425767	-0.232263	-0.18335	-0.304036	-0.214849	-0.074019	-6.98925	-5.51737	-9.14903	-6.4652	-2.22737	1.33331e-05	0.000124801	8.17456e-07	2.85804e-05	0.0454814	5.72751e-05	0.000868728	7.66105e-06	0.000156202	0.168382	22.5013	9.11411e-06	O15381
0.00191775	0.251693	0.109809	0.0923208	0.13876	-0.170262	5.92777	2.58617	2.1743	3.26803	-4.00994	6.49198e-05	0.0235598	0.0500489	0.00659389	0.0016759	0.000222306	0.0543851	0.0810413	0.0144209	0.0242807	22.7303	8.63068e-06	O15382
0.00441995	-0.241739	0.181671	0.1662	0.0945256	0.00156007	-6.68125	5.02107	4.59348	2.61253	0.0431176	2.07797e-05	0.000283893	0.000592149	0.0224359	0.966305	8.37105e-05	0.00163069	0.00175924	0.0411652	0.983843	37.0286	5.82582e-07	O15394
-0.0467935	-0.408404	-0.27868	-0.455857	-0.293964	0.0283296	-8.34888	-5.69697	-9.31896	-6.00943	0.579134	2.16358e-06	9.34842e-05	6.70371e-07	5.71646e-05	0.573036	1.24018e-05	0.000705928	6.58443e-06	0.00027109	0.755833	34.9032	8.12701e-07	O15397
-0.0494307	0.21164	0.212141	0.146006	0.154717	-0.0455342	5.48358	5.49654	3.78301	4.0087	-1.17978	0.000131839	0.000129091	0.00253671	0.00167968	0.260579	0.00040908	0.000885892	0.0061523	0.00457869	0.483007	16.1897	5.15403e-05	O15400
-0.0231306	-0.393342	-0.0382853	-0.220553	-0.177444	-0.0883979	-10.9647	-1.06724	-6.14809	-4.9464	-2.46417	1.12298e-07	0.306529	4.61554e-05	0.000322214	0.0295171	1.05244e-06	0.420882	0.000208175	0.00113868	0.12857	32.2223	1.27144e-06	O15427
-0.0873709	0.0233049	0.0847216	0.17331	0.25232	0.138613	0.440382	1.60094	3.27495	4.76798	2.6193	0.667361	0.13495	0.00650908	0.000437383	0.0221555	0.724594	0.220653	0.0139156	0.0014668	0.107942	6.47196	0.00370648	O15439
0.0508361	-0.295695	-0.210777	-0.138503	-0.160418	-0.011229	-6.2151	-4.43024	-2.91114	-3.37177	-0.236019	4.16615e-05	0.000788952	0.0128571	0.00543305	0.817334	0.000152704	0.00358159	0.0249946	0.012271	0.905831	11.6207	0.000269295	O15446
-0.0285289	-0.177533	0.0676736	-0.103025	-0.0276832	0.036631	-6.96042	2.65324	-4.03925	-1.08536	1.43617	1.38914e-05	0.0208023	0.00158912	0.298743	0.176097	5.92501e-05	0.049135	0.00413187	0.375812	0.387272	25.7553	4.38218e-06	O15498
0.0407658	-0.914297	-0.210979	-0.394223	-0.390614	-0.285072	-13.8759	-3.20194	-5.98295	-5.92817	-4.32641	7.75367e-09	0.00746096	5.95664e-05	6.48793e-05	0.000948552	1.22989e-07	0.0216761	0.00025688	0.000300187	0.0179638	42.9855	2.49875e-07	O15504
0.0147557	-0.0416081	0.0542655	0.025584	0.0387624	-0.0395911	-1.70109	2.21856	1.04596	1.58474	-1.61862	0.114252	0.0462114	0.31586	0.138589	0.131074	0.160231	0.0930295	0.392514	0.195306	0.323147	5.46047	0.00727898	O15511
0.050463	0.0800155	0.162241	0.0850125	0.116477	0.226872	1.17539	2.38323	1.24879	1.71099	3.33263	0.262268	0.0342472	0.235172	0.112366	0.00584457	0.328728	0.0734153	0.3074	0.163829	0.0495577	2.59237	0.0809181	O15514
-0.00956587	-0.305188	-0.0251278	-0.102827	-0.171896	-0.0300163	-8.42428	-0.693618	-2.83838	-4.74493	-0.828557	1.96831e-06	0.500915	0.0147306	0.000455134	0.423268	1.14853e-05	0.612644	0.0279811	0.00151528	0.641761	20.5966	1.46294e-05	O15523
-0.00920606	-0.170388	-0.0652666	-0.0669552	-0.0380105	0.00252662	-4.11396	-1.57584	-1.61661	-0.917751	0.0610045	0.00138827	0.140625	0.13151	0.376535	0.952344	0.00321001	0.228242	0.186807	0.455343	0.977054	4.70447	0.0126851	O15525
-0.0364653	-0.286058	0.103152	-0.052604	-0.0178231	-0.00723418	-6.13064	2.2107	-1.12738	-0.381975	-0.155039	4.74075e-05	0.0468717	0.281265	0.70905	0.879326	0.000169928	0.0941528	0.356097	0.764444	0.94009	15.4862	6.46976e-05	O15530
-0.0295015	0.133224	0.0726012	0.175788	0.175396	0.0200133	2.1671	1.18097	2.85947	2.85309	0.325547	0.0507016	0.260125	0.0141613	0.0143313	0.750282	0.0780025	0.370597	0.027058	0.0282733	0.86886	3.13211	0.0479985	O15533
0.00760379	0.0840455	-0.111175	-0.137783	-0.148429	-0.107401	0.6069	-0.802803	-0.994946	-1.07182	-0.775553	0.555043	0.437449	0.339086	0.304546	0.452784	0.620085	0.552947	0.416236	0.381807	0.664641	0.88582	0.519406	O15541
-0.0770594	-0.152571	-0.150665	-0.0523817	-0.22643	-0.00413059	-2.15627	-2.12933	-0.740305	-3.20011	-0.0583771	0.0516974	0.0542548	0.473121	0.00748654	0.954394	0.0792421	0.106352	0.547626	0.01608	0.977231	3.41487	0.0370363	O15550
0.00499894	0.0789645	-0.129562	-0.0413295	-0.0614675	0.000467586	3.82745	-6.27993	-2.00326	-2.97936	0.0226641	0.00233804	3.77536e-05	0.0678756	0.0113163	0.982285	0.00506116	0.000339967	0.105631	0.0229908	0.991807	23.1279	7.86041e-06	O43143
-0.036625	-0.0190564	-0.262914	-0.0422783	-0.0855685	-0.0894389	-0.471776	-6.50892	-1.04668	-2.11841	-2.21423	0.645412	2.67818e-05	0.315542	0.0553251	0.0465744	0.704086	0.000263521	0.392295	0.0894012	0.170711	11.0452	0.000343614	O43148
-0.0152978	0.0484565	0.176188	0.0677577	0.0744638	-0.0268775	1.59393	5.79555	2.22883	2.44942	-0.884109	0.136515	7.99293e-05	0.045362	0.0303293	0.393727	0.187081	0.000617941	0.074479	0.0534199	0.61512	10.813	0.000380182	O43149
-0.0127938	-0.18784	-0.0565387	-0.24859	-0.198791	0.0607368	-4.32302	-1.30121	-5.72115	-4.57507	1.39782	0.000954295	0.217225	8.99485e-05	0.000611528	0.187063	0.00230433	0.322507	0.000361628	0.00195657	0.400383	16.3389	4.91666e-05	O43156
0.0165008	-0.0332515	-0.134479	-0.0520234	-0.124727	-0.101082	-0.888182	-3.59207	-1.3896	-3.33158	-2.70001	0.391617	0.00360774	0.189488	0.00585602	0.0190688	0.463492	0.012158	0.256303	0.0130924	0.0970136	4.16196	0.0195	O43159
0.0828151	0.00372902	0.0819847	0.022185	0.0681133	0.0563875	0.0814594	1.79093	0.484626	1.48792	1.23177	0.936398	0.0981278	0.636526	0.162157	0.241249	0.951393	0.171615	0.70041	0.224001	0.461432	1.15384	0.384808	O43169
-0.00968447	-0.00426354	-0.0599079	-0.101524	-0.0997822	-0.0481191	-0.162357	-2.28132	-3.86607	-3.79974	-1.83239	0.873682	0.0412451	0.00217838	0.00245994	0.0914005	0.903471	0.0851751	0.0054092	0.00636608	0.259532	5.68197	0.00623982	O43172
-0.00254003	-0.0327642	-0.287153	-0.140435	-0.159052	-0.0316604	-1.69546	-14.8594	-7.26714	-8.23052	-1.63834	0.115336	3.51167e-09	9.02841e-06	2.51309e-06	0.126864	0.161423	4.8461e-07	5.50076e-05	2.29673e-05	0.316016	63.0938	2.73127e-08	O43175
-0.0768838	0.163025	-0.0522165	0.16886	0.112293	-0.132914	3.64328	-1.16693	3.77367	2.50951	-2.97035	0.00328166	0.26554	0.0025806	0.0271494	0.0115088	0.00681519	0.37642	0.00624286	0.0485157	0.072574	15.3643	6.73565e-05	O43181
-0.0329635	-0.328299	0.0341784	-0.165218	-0.0963954	0.017216	-8.11564	0.844901	-4.08423	-2.38292	0.425585	2.91059e-06	0.414428	0.00146487	0.0342667	0.677821	1.58117e-05	0.531762	0.0038597	0.0592768	0.82705	23.8326	6.68292e-06	O43237
-0.0101609	-0.038054	-0.0859257	-0.0846188	-0.116883	-0.045162	-1.79884	-4.06178	-4	-5.52514	-2.13485	0.0968106	0.00152558	0.00170644	0.000123239	0.0537217	0.138732	0.00611469	0.00438731	0.000514975	0.187094	7.86266	0.0016263	O43242
0.0063567	-0.34347	-0.0322179	-0.410413	-0.45656	-0.0238415	-12.8461	-1.20499	-15.3499	-17.0758	-0.891699	1.87806e-08	0.251062	2.40747e-09	6.92398e-10	0.389802	2.4508e-07	0.360432	8.1529e-08	3.94025e-08	0.611801	128.204	4.16107e-10	O43252
0.042553	-0.118165	-0.142285	-0.180317	-0.192461	-0.00259197	-3.86703	-4.65636	-5.90102	-6.29842	-0.084824	0.00217457	0.000530664	6.76972e-05	3.67112e-05	0.933777	0.00474404	0.00263423	0.000287674	0.000190457	0.967609	15.5901	6.2528e-05	O43264
-0.00748136	-0.103492	-0.0322026	-0.0271512	-0.0236775	0.009206	-4.73713	-1.474	-1.24279	-1.08379	0.421384	0.00046131	0.16581	0.237302	0.299413	0.680804	0.00122073	0.261144	0.309614	0.376569	0.828857	6.61226	0.00339363	O43290
-0.0230869	-0.0544968	0.0241668	-0.0775351	-0.0528465	0.0180693	-1.5123	0.670635	-2.15162	-1.4665	0.501428	0.155921	0.514948	0.0521304	0.167807	0.624995	0.209718	0.623631	0.0838461	0.230307	0.790915	2.86276	0.0620047	O43292
0.0144667	-0.0846981	0.162176	-0.0231937	0.114015	0.113474	-1.53422	2.93765	-0.42013	2.06526	2.05546	0.150491	0.012235	0.681695	0.0608225	0.0618892	0.203306	0.032069	0.740977	0.0968388	0.202649	6.1234	0.00463967	O43299
-0.0888076	-0.291736	0.0362848	-0.394273	-0.480858	-0.0498531	-3.1575	0.392716	-4.26728	-5.2044	-0.539568	0.0081077	0.701304	0.00105409	0.000208723	0.599205	0.0151556	0.782851	0.00292794	0.000795686	0.773168	11.4024	0.000295039	O43303
-0.00679259	-0.109069	0.00204784	0.0589258	0.0299376	0.0155874	-3.94662	0.0741006	2.13221	1.08328	0.564025	0.00188045	0.942131	0.0539755	0.299628	0.582957	0.00417543	0.961821	0.0863608	0.376753	0.763627	8.64714	0.00106762	O43314
0.0218188	-0.0364315	-0.090438	-0.0542336	-0.129662	0.0827338	-0.54633	-1.35622	-0.813293	-1.94442	1.24068	0.594689	0.199598	0.431636	0.0752627	0.238051	0.656931	0.301693	0.50821	0.116373	0.458333	2.46816	0.091732	O43318
-0.00462455	0.0804645	-0.128657	0.0212994	-0.0508198	-0.0262036	2.27752	-3.6416	0.602872	-1.43843	-0.741684	0.0415308	0.00329184	0.557634	0.175466	0.472315	0.0651205	0.0112444	0.629348	0.238741	0.677892	7.99563	0.00151124	O43324
-0.0365084	0.00140632	0.0587022	0.0197473	0.00991336	-0.0724288	0.0148395	0.619428	0.208374	0.104606	-0.764272	0.9884	0.547028	0.838375	0.918388	0.459232	0.991453	0.653168	0.870548	0.937062	0.66934	0.406722	0.835245	O43325
-0.0919863	-0.148685	0.0301774	-0.0215576	0.108017	0.123598	-2.39052	0.485185	-0.346598	1.73667	1.98717	0.0337932	0.63614	0.734798	0.107603	0.0698261	0.0542578	0.731257	0.785454	0.157718	0.219249	5.06957	0.00964283	O43353
-0.0207341	0.101888	-0.206485	0.0334116	-0.0249653	-0.0195848	5.05224	-10.2388	1.65675	-1.23793	-0.971131	0.000269342	2.39999e-07	0.123044	0.239035	0.350343	0.000764428	7.88657e-06	0.176324	0.312154	0.574151	52.0358	8.34833e-08	O43390
-0.022136	0.104633	-0.124254	-0.0144771	-0.0761762	-0.0446611	3.30345	-3.92293	-0.457067	-2.40502	-1.41003	0.00617172	0.00196345	0.655654	0.0329067	0.183512	0.0119704	0.00746434	0.716879	0.057193	0.395851	12.1182	0.000219785	O43395
0.0134495	0.0835112	0.0556002	0.0384827	0.0650046	-0.022144	3.55064	2.36395	1.63617	2.76379	-0.941492	0.00389565	0.0354775	0.127323	0.0169315	0.364721	0.00796445	0.0755832	0.181723	0.0325879	0.586656	5.90197	0.00537386	O43396
-0.012066	0.0238465	0.0612287	0.0554914	0.0366202	0.0244849	1.10857	2.84639	2.57967	1.70239	1.13825	0.28899	0.0145119	0.0238453	0.114002	0.276875	0.357034	0.0367626	0.0424326	0.165734	0.499624	2.21201	0.119561	O43399
-0.00111816	0.118079	0.0635625	0.0735964	0.0694279	0.00468244	3.71769	2.00124	2.31716	2.18591	0.147425	0.00286064	0.0681178	0.0386414	0.0490144	0.885205	0.0060362	0.127352	0.064774	0.0805956	0.941865	4.0298	0.0217485	O43402
0.0613836	-0.29832	-0.197757	-0.109506	-0.147288	-0.31829	-5.66239	-3.75361	-2.07852	-2.79566	-6.04143	9.87974e-05	0.00267756	0.059405	0.015954	5.4398e-05	0.000319112	0.00954172	0.0940934	0.0309438	0.00417052	10.3565	0.000466089	O43414
-0.0322811	0.113142	0.0969242	0.166293	0.155711	0.190579	2.19715	1.88221	3.22931	3.02382	3.70092	0.0480316	0.0838709	0.00708867	0.0104127	0.00295039	0.0743923	0.151297	0.0149292	0.0214072	0.0337188	3.52646	0.0335204	O43422
-0.00738266	0.206595	0.25655	0.197152	0.282903	0.279957	4.07111	5.05552	3.88503	5.57482	5.51677	0.00150003	0.000267858	0.00210415	0.000113727	0.000124922	0.00342581	0.00156298	0.00525799	0.000479581	0.00666116	8.76451	0.00100486	O43426
-0.0678253	-0.253249	0.0184252	0.111852	-2.66457e-05	0.0641993	-3.22836	0.234881	1.42586	-0.000339674	0.8184	0.00710123	0.818197	0.178989	0.999734	0.428824	0.0134843	0.873926	0.244137	0.999734	0.645599	5.23469	0.00854985	O43427
-0.00784397	-0.480801	0.0109408	-0.27521	-0.218297	0.00930337	-19.0181	0.432763	-10.886	-8.63473	0.367995	1.94447e-10	0.672738	1.21698e-07	1.51647e-06	0.719182	8.13142e-09	0.759565	1.65055e-06	1.5416e-05	0.851907	127.085	4.38429e-10	O43432
-0.0118241	0.0980184	-0.139753	0.067585	0.046839	0.00107306	3.63847	-5.18766	2.50877	1.73868	0.0398324	0.00331096	0.000214627	0.0271867	0.107239	0.968871	0.00687345	0.0013267	0.0475324	0.15731	0.985474	19.2877	2.0714e-05	O43447
-0.0602267	-1.06946	-0.222229	-0.659865	-0.537037	-0.140944	-12.8073	-2.6613	-7.90222	-6.43129	-1.68787	1.94409e-08	0.0204926	3.83856e-06	3.0064e-05	0.116812	2.50733e-07	0.0485282	2.69578e-05	0.000162343	0.301029	44.9982	1.92397e-07	O43463
0.0108458	-0.0686216	0.131424	0.158083	0.161625	0.128562	-0.583209	1.11696	1.34353	1.37364	1.09264	0.570376	0.285524	0.203554	0.194268	0.295659	0.634902	0.398507	0.272459	0.261041	0.521418	1.33165	0.31457	O43464
0.0128955	0.212245	0.207349	0.200837	0.185414	0.0133432	11.1241	10.8674	10.5262	9.7178	0.699335	9.55867e-08	1.24028e-07	1.76773e-07	4.25399e-07	0.497459	9.14452e-07	4.79692e-06	2.20767e-06	5.51221e-06	0.697656	56.1353	5.38511e-08	O43488
0.00744078	-0.421945	-0.08739	-0.319295	-0.286424	0.000669658	-18.4725	-3.82587	-13.9785	-12.5395	0.0293172	2.74301e-10	0.00234482	7.122e-09	2.47377e-08	0.977086	1.00274e-08	0.00860028	1.73187e-07	5.88587e-07	0.989789	124.725	4.90264e-10	O43491
-0.0107832	-0.0893788	0.122549	-0.00859306	-0.0418493	-0.0161702	-2.28782	3.13687	-0.219956	-1.07121	-0.413908	0.0407606	0.0084267	0.829543	0.304807	0.686125	0.0640291	0.0238663	0.863488	0.382047	0.832398	6.52767	0.00357841	O43493
-0.0169252	0.00533548	0.199606	-0.285635	0.0648504	-0.0977471	0.0457108	1.71009	-2.44713	0.555595	-0.837432	0.96428	0.112536	0.0304572	0.588531	0.418452	0.973095	0.191079	0.0525551	0.657896	0.637202	3.90683	0.024112	O43504
-0.0177458	-0.278934	-0.129081	-0.178594	-0.0709329	0.0864442	-7.73023	-3.57729	-4.94945	-1.96579	2.39567	4.81606e-06	0.00370787	0.000320546	0.072498	0.0334758	2.40803e-05	0.0124271	0.00104947	0.112856	0.138729	25.9618	4.195e-06	O43516
0.0414274	0.120975	0.0675379	0.0408327	0.1516	0.0266663	2.70775	1.51168	0.913945	3.39322	0.596863	0.0187958	0.156077	0.378454	0.00522014	0.561512	0.0321216	0.248643	0.456128	0.0119268	0.749044	3.37987	0.0382246	O43566
0.125925	-0.418902	-0.0832096	-0.42263	-0.00589805	-0.304983	-4.68741	-0.931094	-4.72913	-0.0659977	-3.41269	0.000502801	0.369863	0.00046774	0.948449	0.00503423	0.00131352	0.488549	0.0014384	0.959926	0.0462656	9.9972	0.000549842	O43572
-0.0108358	0.147001	-0.0317385	0.144321	0.0876323	0.00416725	4.02476	-0.868975	3.95138	2.3993	0.114096	0.00163143	0.401632	0.00186425	0.0332537	0.911018	0.00368927	0.520425	0.00473352	0.0577307	0.955163	9.1644	0.000820981	O43583
0.0749882	0.0633722	0.266318	-0.00941671	0.134885	-0.0829642	0.501851	2.10899	-0.0745718	1.06816	-0.657001	0.624706	0.0562636	0.941764	0.306126	0.523381	0.685154	0.109473	0.954911	0.383178	0.719769	1.932	0.161232	O43586
-0.00803899	0.043883	-0.277619	-0.109014	-0.0940035	-0.0725592	1.88231	-11.9081	-4.67603	-4.03218	-3.11235	0.083856	4.4446e-08	0.000512829	0.00160964	0.00882255	0.122	2.72602e-06	0.00155198	0.0044227	0.0623566	45.4454	1.81812e-07	O43592
0.025205	0.0683702	-0.0501932	-0.0283836	0.0179363	0.0588034	1.59973	-1.17443	-0.664123	0.419675	1.37589	0.135219	0.262638	0.518966	0.682019	0.193588	0.185489	0.373266	0.591512	0.74169	0.409383	2.41791	0.0965624	O43598
-0.00593461	0.0733201	-0.290786	-0.0159535	0.0364344	-0.0246309	3.34045	-13.2481	-0.72684	1.65994	-1.12218	0.00575993	1.32009e-08	0.481038	0.122391	0.283386	0.0112468	1.15665e-06	0.554928	0.175957	0.507064	69.6895	1.5285e-08	O43615
0.0278956	-0.0500518	0.0467895	-0.123648	-0.0408081	-0.104393	-1.53769	1.43747	-3.79871	-1.2537	-3.20715	0.149645	0.175735	0.00246462	0.233441	0.00738864	0.202462	0.272411	0.00600118	0.306006	0.0561781	7.62835	0.0018547	O43617
0.00413538	-0.131902	-0.0367112	-0.237371	-0.112961	0.0852066	-4.87898	-1.35793	-8.78022	-4.17835	3.15174	0.000361471	0.19907	1.26976e-06	0.00123624	0.00819545	0.000988378	0.300976	1.10554e-05	0.00351755	0.0597317	34.893	8.14028e-07	O43633
-0.0354155	-0.489893	0.0419831	-0.324368	-0.26232	-0.209312	-10.0629	0.86238	-6.66287	-5.38834	-4.29951	2.9038e-07	0.405111	2.13458e-05	0.00015402	0.000995131	2.30301e-06	0.523707	0.000109812	0.000615633	0.0183716	34.0436	9.34789e-07	O43639
-0.00362768	-0.118173	-0.160891	-0.161853	-0.0358353	-0.0548996	-2.46166	-3.35153	-3.37157	-0.746485	-1.14361	0.0296538	0.00564211	0.00543511	0.469515	0.274727	0.0482005	0.0174479	0.0119244	0.54747	0.497211	4.0332	0.021687	O43660
0.0276131	-0.394501	-0.122208	-0.194188	-0.295367	-0.226593	-6.92931	-2.14655	-3.41086	-5.18805	-3.98006	1.45216e-05	0.052607	0.00505137	0.000214488	0.00176943	6.1519e-05	0.1036	0.0111847	0.000811265	0.0250443	11.5434	0.000278106	O43663
-0.0295726	-0.825614	0.444295	-0.205994	-0.14431	-0.11104	-5.99791	3.2277	-1.4965	-1.04838	-0.80668	5.81966e-05	0.00711	0.159937	0.314789	0.435294	0.000203578	0.0208873	0.221045	0.391978	0.650996	17.6545	3.29313e-05	O43665
0.043687	0.0570948	-0.0500282	-0.0284905	0.0142372	-0.00337364	1.1992	-1.05077	-0.598402	0.299032	-0.0708587	0.253224	0.313731	0.560517	0.769948	0.944659	0.319496	0.428133	0.631955	0.817172	0.97322	1.19461	0.367445	O43670
-0.0108813	0.272727	0.0101392	0.217961	0.15808	-0.108708	8.49777	0.315923	6.79134	4.92554	-3.38717	1.79602e-06	0.7574	1.77068e-05	0.000333859	0.00527932	1.06032e-05	0.826803	9.47107e-05	0.00117382	0.0469696	42.0741	2.82337e-07	O43674
-0.0603471	0.295664	0.0194251	0.274705	0.271448	-0.101476	5.67401	0.372781	5.27179	5.20927	-1.9474	9.69778e-05	0.715707	0.000186627	0.000207036	0.0748715	0.000314893	0.79419	0.000669385	0.000791438	0.229806	22.249	9.68383e-06	O43676
0.00630234	0.00554429	0.0854258	0.0571025	0.0375602	-0.0824221	0.167847	2.58617	1.72871	1.13709	-2.49524	0.869454	0.0235599	0.109059	0.277339	0.0278742	0.899603	0.0543851	0.158975	0.353333	0.123786	6.23877	0.00430351	O43678
-0.0130118	0.116477	0.0783819	0.121488	0.132788	0.090092	3.86516	2.60101	4.03144	4.40643	2.9896	0.00218202	0.0229203	0.00161178	0.000822909	0.0111015	0.00475514	0.0531821	0.00418289	0.00251103	0.0710906	5.17913	0.0089008	O43681
0.00148183	0.124133	-0.112111	0.0299162	0.0575052	0.0604502	3.90113	-3.5233	0.940176	1.80722	1.89977	0.00204316	0.00409834	0.365369	0.0954337	0.0813543	0.00449692	0.0135062	0.443359	0.142338	0.243138	12.4733	0.000190878	O43684
-0.0100871	0.0996958	0.139128	0.0765639	0.0849916	-0.00998386	6.35813	8.8729	4.88288	5.42036	-0.636724	3.35493e-05	1.13526e-06	0.000359067	0.000146153	0.536069	0.000126931	2.56603e-05	0.00115983	0.000588449	0.729741	27.7871	2.88963e-06	O43707
0.151365	-0.321522	-0.0282902	-0.372905	-0.261674	-0.219966	-4.04146	-0.355602	-4.68734	-3.28918	-2.76492	0.00158277	0.728211	0.000502863	0.00633838	0.0168959	0.00358766	0.804465	0.00152517	0.0139672	0.0904359	7.47951	0.00201913	O43709
-0.00317758	0.087335	-0.0134905	0.062829	0.0362489	-0.0446614	4.07403	-0.629309	2.93086	1.69095	-2.08338	0.00149214	0.540752	0.0123914	0.116211	0.0588935	0.00341017	0.648119	0.0241954	0.168501	0.196975	10.7268	0.00039488	O43719
-0.0861975	-0.137463	-0.0906646	-0.143034	-0.201577	-0.0111441	-1.64741	-1.08656	-1.71417	-2.41576	-0.133555	0.12497	0.298234	0.111765	0.0322643	0.895932	0.172717	0.411769	0.162311	0.0563782	0.946879	1.81039	0.184119	Q99418
-0.00766931	0.018713	0.0308923	-0.00195935	0.0402953	0.0589665	0.730995	1.20676	-0.0765391	1.57407	2.30343	0.478586	0.250402	0.940231	0.141032	0.0396193	0.549002	0.359766	0.953883	0.198142	0.153905	1.71647	0.204214	O43747
0.0962995	0.145468	0.15948	0.242418	0.166891	0.0615312	2.50293	2.74403	4.17106	2.87154	1.05871	0.0274812	0.0175673	0.00125256	0.0138453	0.310243	0.045027	0.0430985	0.00339136	0.0274516	0.536174	4.34506	0.0168126	O43752
-0.150569	-0.111616	-0.219945	0.058191	0.112732	-0.026561	-1.17021	-2.30598	0.610092	1.18192	-0.278474	0.264266	0.0394363	0.552995	0.259762	0.785312	0.330857	0.0821776	0.624878	0.334707	0.888668	3.15665	0.0469128	O43759
-0.0125087	0.182608	0.137419	0.0997353	0.099652	0.0162535	3.29903	2.48265	1.80184	1.80034	0.293639	0.00622287	0.028529	0.096316	0.096564	0.773969	0.0120485	0.0635513	0.143151	0.143597	0.882162	3.20489	0.044859	O43760
-0.0180748	0.0312933	0.00210521	-0.0504412	-0.0843312	-0.0130892	1.03141	0.0693867	-1.66252	-2.77951	-0.431413	0.322362	0.945806	0.121867	0.0164422	0.673693	0.392379	0.963968	0.175047	0.0317346	0.824016	3.7489	0.0275931	O43765
-0.0613365	-0.82169	0.0413686	-0.382238	-0.404203	-0.0843711	-26.5909	1.33874	-12.3697	-13.0805	-2.73035	3.56777e-12	0.205067	2.88856e-08	1.5274e-08	0.0180209	8.20587e-10	0.308523	5.33273e-07	3.96269e-07	0.0935346	225.835	1.39705e-11	O43768
-0.00300618	0.319453	0.0485719	0.276452	0.308541	-0.387217	4.94487	0.751854	4.27925	4.77597	-5.99381	0.000323053	0.466396	0.00103177	0.000431399	5.85683e-05	0.000899271	0.580629	0.00287066	0.00144937	0.00431063	35.7122	7.14442e-07	O43772
0.00585159	0.022723	-0.223041	-0.0447177	-0.061913	-0.0422268	1.27296	-12.495	-2.50512	-3.46842	-2.36558	0.226754	2.57589e-08	0.0273703	0.00453827	0.0353718	0.29001	1.96958e-06	0.0477962	0.0106375	0.143224	47.1492	1.47236e-07	O43776
-0.103952	-0.550287	-0.000637469	-0.540867	-0.352753	0.143215	-7.07521	-0.00819614	-6.9541	-4.53545	1.84137	1.1806e-05	0.993593	1.4017e-05	0.000655486	0.0900006	5.17899e-05	0.996007	7.83134e-05	0.00207114	0.256879	30.2886	1.79431e-06	O43805
-0.158456	0.169468	-0.10012	-0.46117	0.0147356	-0.144974	0.656377	-0.387784	-1.78619	0.0570735	-0.561509	0.523769	0.704857	0.0989247	0.955411	0.584618	0.592217	0.785705	0.146247	0.964497	0.764351	1.36352	0.303418	O43808
-0.0179493	0.232892	-0.0707556	0.110033	0.0323351	-0.0165839	7.5858	-2.30466	3.584	1.05322	-0.540173	5.84256e-06	0.0395311	0.00366206	0.312652	0.5988	2.84008e-05	0.0823361	0.00845799	0.389755	0.773056	24.9774	5.17995e-06	O43809
0.0205958	0.293897	0.0877171	0.324603	0.361574	0.168269	5.23108	1.56128	5.77763	6.43567	2.99502	0.000199664	0.144011	8.223e-05	2.9868e-05	0.0109894	0.000587184	0.233052	0.000336728	0.000161797	0.0707013	13.1596	0.000146625	O43813
0.0138304	-0.179263	0.0759429	-0.0371962	-0.0792373	0.0191231	-5.50691	2.33295	-1.14266	-2.43416	0.587459	0.000126935	0.0375443	0.275108	0.0311925	0.567609	0.000396313	0.0790106	0.349826	0.0546611	0.752088	14.8054	8.12922e-05	O43815
0.00935475	0.0248049	-0.290813	0.0103947	-0.0188943	0.021046	0.942763	-11.053	0.395072	-0.71812	0.799899	0.364097	1.02687e-07	0.69961	0.486208	0.439067	0.435496	4.46326e-06	0.756894	0.56279	0.653979	43.5607	2.3162e-07	O43818
-0.0273558	0.0978939	-0.207442	0.214689	0.269113	0.13659	1.79571	-3.8052	3.93815	4.93647	2.50553	0.0973303	0.00243542	0.00190974	0.000327703	0.0273499	0.139296	0.00886776	0.00483566	0.00115365	0.122343	19.6899	1.85752e-05	O43819
0.0147715	0.0231322	-0.030067	-0.00828792	-0.0622265	0.140869	0.669747	-0.870528	-0.23996	-1.80164	4.07858	0.515495	0.400816	0.814346	0.0963485	0.00147991	0.583955	0.519733	0.852168	0.143354	0.0227552	8.23309	0.00132846	O43823
-0.0764204	-0.0687661	0.215526	0.375343	0.279969	0.33685	-0.380412	1.19228	2.07639	1.54878	1.86344	0.71018	0.255824	0.0596306	0.146973	0.0866385	0.760759	0.365787	0.0943966	0.205234	0.251708	2.05311	0.141506	O43829
-0.0181147	0.0230308	0.0490463	0.0683737	0.0944795	0.030666	0.747652	1.5922	2.21963	3.0671	0.995514	0.468836	0.136904	0.0461226	0.00960225	0.338821	0.539386	0.223186	0.0755928	0.0199415	0.563339	2.41156	0.0971922	O43837
-0.0140254	-0.19266	-0.0900274	-0.285123	-0.168878	0.0305406	-6.57797	-3.0738	-9.73493	-5.766	1.04275	2.41813e-05	0.00948261	4.17308e-07	8.37601e-05	0.317287	9.52073e-05	0.0261982	4.42989e-06	0.000368705	0.54392	33.9757	9.45309e-07	O43847
0.104113	0.143563	-0.0461522	-0.0338275	0.00167022	-0.0229518	2.31605	-0.744557	-0.545728	0.0269451	-0.370273	0.0387195	0.470638	0.595091	0.978939	0.717527	0.0612061	0.584591	0.663482	0.98309	0.851225	2.51059	0.087865	O43852
-0.0704463	0.181035	0.0410535	0.00470115	0.046991	-0.0532092	3.03023	0.687169	0.0786897	0.786554	-0.890636	0.0102885	0.504829	0.938555	0.446552	0.39035	0.0187563	0.615427	0.952708	0.524908	0.612487	3.52031	0.0337041	O43861
-0.00360295	0.112113	0.0926483	0.064146	0.0639121	0.00878585	4.77181	3.94335	2.73022	2.72026	0.373949	0.000434502	0.0018917	0.0180252	0.0183628	0.71486	0.00115588	0.00724146	0.0333443	0.0348742	0.849339	7.23227	0.00233117	O43865
-0.0273165	0.183036	-0.0434066	0.0678889	-0.0229998	0.0339351	5.23177	-1.2407	1.94049	-0.657409	0.969976	0.000199435	0.238044	0.0757825	0.523127	0.350895	0.000587137	0.345651	0.116264	0.596573	0.574534	11.0204	0.000347311	O43913
0.136399	0.339953	0.580819	0.569058	0.303338	0.286842	3.27985	5.60371	5.49025	2.92659	2.76744	0.00644982	0.000108555	0.000130417	0.0124909	0.0168168	0.0124312	0.000784324	0.000495802	0.0251092	0.0903882	8.56231	0.00111583	O43914
0.00191978	0.461849	-0.0279627	0.373342	0.289097	0.171157	9.23377	-0.55906	7.46424	5.77993	3.42194	7.40203e-07	0.586237	6.88759e-06	8.19299e-05	0.00494823	5.03813e-06	0.68969	4.36504e-05	0.000362092	0.0458645	31.7524	1.38e-06	O43920
-0.0620123	0.102726	0.130453	0.142594	0.155368	0.0499498	2.06757	2.62563	2.86998	3.12709	1.00534	0.060573	0.0218969	0.0138858	0.00858248	0.334257	0.0912065	0.0512166	0.0266237	0.0180922	0.559123	2.95883	0.0565346	O43924
0.0465431	0.0377362	0.0343759	0.00902192	0.12082	-0.0873425	0.675282	0.615151	0.161446	2.16205	-1.56298	0.512092	0.549757	0.874385	0.0511638	0.143612	0.581037	0.655151	0.898977	0.0835327	0.341489	2.91071	0.059203	O43933
0.0151321	0.0122222	-0.118911	-0.0355774	-0.0195786	-0.00654627	0.559609	-5.44446	-1.62895	-0.896428	-0.299729	0.585874	0.000140513	0.128854	0.38737	0.769429	0.648881	0.000951693	0.183601	0.466263	0.880272	9.43799	0.00071761	O60216
-0.000905421	-0.0470898	-0.0836079	-0.0413098	0.00190252	0.088732	-1.74345	-3.0955	-1.52946	0.0704391	3.28522	0.106375	0.00910512	0.151657	0.944986	0.00638548	0.150139	0.0253968	0.211308	0.957704	0.0511575	9.69834	0.000633034	O60231
-0.0123258	0.0897238	0.0628584	0.0219052	-0.0146373	-0.0787029	3.86093	2.70488	0.94261	-0.629862	-3.38669	0.00219897	0.0188966	0.364172	0.540402	0.00528408	0.00479018	0.0455101	0.442296	0.613033	0.0469696	13.1784	0.000145597	O60234
0.0193267	0.178508	-0.0303588	0.095565	0.0844124	-0.031355	3.65572	-0.621725	1.9571	1.7287	-0.642127	0.0032071	0.545565	0.0736112	0.109061	0.532671	0.00668549	0.652126	0.113343	0.15939	0.726549	5.93018	0.00527323	O60244
0.00574351	0.0679448	0.0785588	0.0433224	0.157424	0.0253776	1.9223	2.2226	1.22568	4.45387	0.717985	0.0782259	0.0458758	0.243451	0.000756695	0.486288	0.11472	0.092455	0.316052	0.00234003	0.6897	4.78645	0.0119155	O60256
-0.0165114	-0.0921259	-0.157779	-0.177702	-0.222644	-0.018731	-3.92445	-6.72118	-7.56989	-9.48437	-0.797918	0.00195802	1.96044e-05	5.96913e-06	5.54132e-07	0.440173	0.00433197	0.00020887	3.87643e-05	6.79736e-06	0.655097	29.2458	2.17877e-06	O60264
0.0180911	-0.0967869	0.190317	0.0198446	0.00308713	0.0181365	-2.96846	5.83703	0.608635	0.0946825	0.556247	0.0115496	7.48611e-05	0.553929	0.926104	0.588099	0.0208278	0.000591177	0.625678	0.942983	0.766	16.2925	4.98917e-05	O60271
-0.0572397	0.343516	-0.112491	0.226677	0.153257	0.275105	5.18177	-1.69687	3.4193	2.31181	4.14981	0.000216745	0.115063	0.0049726	0.0390195	0.00130138	0.000630034	0.194356	0.0110372	0.0665461	0.0215078	13.6852	0.0001207	O60281
-0.022285	-0.187331	-0.176725	-0.195305	-0.182116	0.00320477	-6.46672	-6.10058	-6.74196	-6.28668	0.110629	2.85161e-05	4.96501e-05	1.90209e-05	3.73698e-05	0.913709	0.000110076	0.000426898	9.96159e-05	0.000192966	0.95571	22.3096	9.54327e-06	O60287
0.0181272	0.0179514	0.0261598	0.0943546	0.113488	0.0779374	0.238033	0.346875	1.25113	1.50484	1.03344	0.815806	0.734595	0.234347	0.157807	0.32145	0.854817	0.810376	0.306467	0.218483	0.547994	0.754294	0.598725	O60293
-0.0533341	-0.283835	0.0167449	-0.179409	-0.0463501	0.127003	-3.17714	0.187436	-2.00823	-0.518824	1.42162	0.00781521	0.8544	0.0672832	0.613165	0.180193	0.0146834	0.89954	0.104946	0.679925	0.391754	5.46299	0.00726606	O60294
-0.00713633	0.017466	-0.0686657	-0.112797	-0.142266	-0.00638978	0.601023	-2.36287	-3.88146	-4.89555	-0.21988	0.558826	0.0355479	0.00211795	0.000351382	0.829601	0.623427	0.0756823	0.00528052	0.00122529	0.912792	10.2932	0.000479703	O60306
-0.0294929	-0.0197172	0.071111	0.0771965	0.00828725	-0.0186518	-0.120542	0.434741	0.471944	0.0506645	-0.114029	0.906016	0.671341	0.645295	0.960413	0.91107	0.929593	0.758453	0.708016	0.968484	0.955163	0.141905	0.978881	O60307
-0.00693597	0.101531	-0.0765574	0.129895	0.0715186	-0.0427161	5.24555	-3.95532	6.71099	3.695	-2.20692	0.000194921	0.00185089	1.98976e-05	0.0029828	0.0471929	0.000576616	0.00711485	0.000103325	0.00752174	0.17195	36.6854	6.14011e-07	O60313
0.0125557	-0.224792	-0.13921	-0.191222	-0.174341	-0.0645878	-6.90518	-4.27625	-5.87397	-5.35541	-1.98401	1.50315e-05	0.00103731	7.0632e-05	0.000162575	0.0702153	6.30501e-05	0.00448679	0.000296945	0.000645158	0.219971	13.5614	0.00012629	O60315
-0.00701381	0.141367	-0.121754	0.0348373	0.0200177	0.0165744	3.3647	-2.8979	0.829171	0.476446	0.394491	0.00550514	0.0131794	0.422934	0.642176	0.700027	0.0108221	0.0341229	0.50002	0.706138	0.841863	8.00266	0.00150543	O60318
0.135265	0.192403	0.172386	0.580642	0.661384	0.345968	2.88012	2.58048	8.69175	9.90039	5.17886	0.013625	0.0238096	1.41416e-06	3.4713e-07	0.000217799	0.024129	0.054762	1.19911e-05	4.77845e-06	0.00852662	29.1698	2.21038e-06	O60331
0.00473433	-0.0248083	-0.125195	-0.121043	-0.0861194	-0.0338933	-0.842441	-4.25138	-4.11039	-2.92445	-1.15095	0.41575	0.00108449	0.00139725	0.012541	0.27181	0.487663	0.00465144	0.00370988	0.0251915	0.493766	6.46598	0.00372053	O60341
-0.0650084	-0.195809	-0.123448	-0.280883	-0.167216	-0.00957481	-2.73173	-1.72222	-3.91861	-2.33284	-0.133578	0.0179747	0.11026	0.00197899	0.037552	0.895914	0.0309001	0.188076	0.00498587	0.0643149	0.946879	4.66532	0.0130727	O60361
-0.226496	-1.17048	-0.229905	-1.12261	-1.40472	0.10412	-15.1025	-2.96641	-14.4848	-18.1248	1.34344	2.90844e-09	0.0115939	4.72104e-09	3.43256e-10	0.203585	5.8081e-08	0.0307388	1.25289e-07	2.36847e-08	0.421707	148.54	1.72728e-10	O60427
0.069929	-0.0599984	0.530149	-0.0864978	-0.0405931	-0.0505196	-0.783801	6.9257	-1.12998	-0.530296	-0.659973	0.448107	1.45966e-05	0.280211	0.605424	0.521536	0.518999	0.000169986	0.355251	0.672694	0.718821	19.2557	2.08962e-05	O60443
0.0406927	-0.331469	-0.00218474	-0.0460087	-0.0215261	-0.232496	-4.71171	-0.0310552	-0.653996	-0.305985	-3.30484	0.000482061	0.975728	0.52525	0.764775	0.00615573	0.00126955	0.984107	0.597441	0.812619	0.0505141	8.04867	0.00146801	O60449
0.014108	-0.145441	0.106114	0.125969	-0.00124381	-0.32456	-3.3453	2.44074	2.89744	-0.0286092	-7.46524	0.005708	0.0308169	0.0131907	0.977639	6.87817e-06	0.0111573	0.0675038	0.0255215	0.982266	0.00146029	30.4923	1.72875e-06	O60476
0.00221069	-0.43093	-0.0820072	-0.365792	-0.360274	-0.112235	-20.7094	-3.94106	-17.579	-17.3138	-5.39373	7.07949e-11	0.00189963	4.92107e-10	5.88459e-10	0.000152666	4.49182e-09	0.00726174	2.34175e-08	3.56956e-08	0.00752423	151.796	1.51711e-10	O60488
-0.0151632	-0.0913821	0.0263824	-0.125978	-0.164175	-0.0377985	-3.58711	1.03561	-4.94512	-6.44452	-1.48374	0.00364102	0.320473	0.000322913	2.94759e-05	0.163246	0.0074771	0.435717	0.00105535	0.000160302	0.369918	16.9892	4.01991e-05	O60493
-0.00704363	0.427417	0.128126	0.410672	0.332311	0.0270301	8.20715	2.46025	7.88561	6.38094	0.519025	2.58898e-06	0.0297307	3.92303e-06	3.24188e-05	0.613028	1.44355e-05	0.0655495	2.74116e-05	0.000172469	0.780942	27.4413	3.09578e-06	O60496
-0.0222368	0.0220928	0.185093	0.182639	0.148293	-0.0178365	0.218773	1.83288	1.80857	1.46847	-0.176626	0.830444	0.0913245	0.095213	0.167282	0.862701	0.867698	0.161626	0.141741	0.2297	0.932284	1.77675	0.191058	O60499
-0.0422921	0.115137	0.294389	0.195656	0.142109	0.0894588	3.28946	8.41072	5.5899	4.06006	2.55585	0.00633505	2.00199e-06	0.000110996	0.00153033	0.0249209	0.0122442	3.98324e-05	0.00043239	0.00422454	0.1156	16.2299	5.08879e-05	O60502
-0.0780483	-0.146404	0.117853	0.0607985	0.0725653	-0.00848707	-2.59971	2.09273	1.07961	1.28855	-0.150706	0.0229756	0.0579204	0.301198	0.221453	0.882671	0.0383622	0.112282	0.377352	0.292026	0.94103	5.39961	0.00759864	O60503
0.000935247	-0.00218356	-0.175648	-0.0527732	-0.0964127	-0.0108434	-0.110518	-8.89022	-2.67105	-4.87981	-0.548825	0.913796	1.11187e-06	0.0201245	0.000360958	0.593028	0.935488	2.53253e-05	0.0366263	0.00125078	0.768972	24.6236	5.59793e-06	O60506
0.0232999	-0.202201	-0.098347	-0.195189	-0.218054	-0.00408225	-6.57495	-3.19793	-6.34694	-7.09043	-0.132742	2.42891e-05	0.00751703	3.41193e-05	1.15555e-05	0.896562	9.54277e-05	0.0217816	0.000161387	7.60268e-05	0.94729	21.2865	1.22726e-05	O60508
-0.104308	0.085492	-0.250218	0.0500663	0.0109706	0.169195	0.649371	-1.90058	0.380288	0.0833294	1.28515	0.528135	0.0812399	0.710269	0.934941	0.222601	0.596299	0.147369	0.766058	0.949913	0.443993	2.31832	0.107001	O60518
0.0052918	-0.208372	0.00828961	-0.0453839	-0.0623614	-0.00778888	-8.41361	0.334717	-1.8325	-2.51802	-0.314498	1.99475e-06	0.743523	0.0913832	0.0267262	0.758456	1.1615e-05	0.815938	0.136852	0.0479145	0.873134	21.4522	1.17745e-05	O60524
-0.0347456	0.0655966	-0.0192224	0.139101	0.06562	0.0438802	1.88712	-0.553001	4.00174	1.88779	1.26237	0.0831599	0.590252	0.00170107	0.0830629	0.230411	0.121151	0.692643	0.00437757	0.12652	0.453106	5.21447	0.0086757	O60547
-0.00916705	-0.221537	-0.0632127	-0.16673	-0.226751	0.127295	-4.01613	-1.14595	-3.02256	-4.11065	2.30766	0.0016572	0.273797	0.0104373	0.0013966	0.0393156	0.00374293	0.386101	0.020852	0.0039101	0.153354	12.8702	0.000163646	O60563
-0.127641	-0.874126	-0.168884	-1.08921	-1.0384	0.219614	-9.78502	-1.89049	-12.1927	-11.6239	2.45837	3.94582e-07	0.082675	3.40204e-08	5.83701e-08	0.0298336	2.97148e-06	0.149628	6.01899e-07	1.17592e-06	0.129263	82.9079	5.51405e-09	O60566
0.00429129	-0.120846	-0.000273342	0.00246603	0.133198	0.167858	-1.75616	-0.00397226	0.0358369	1.93566	2.43935	0.10411	0.996895	0.971992	0.0764244	0.0308959	0.147431	0.99812	0.977838	0.117839	0.132173	4.64462	0.0132832	O60568
-0.0137604	-0.110595	-0.131317	-0.264173	-0.315062	-0.127996	-2.66314	-3.16214	-6.36133	-7.58676	-3.08216	0.0204227	0.00803753	3.33885e-05	5.83502e-06	0.00933531	0.0345914	0.0230599	0.000158746	4.40018e-05	0.064253	15.0216	7.5537e-05	O60573
-0.0120373	-0.0537267	0.000942852	-0.0871125	-0.0583629	-0.0124526	-3.2659	0.0573135	-5.29534	-3.54772	-0.756958	0.00662012	0.955223	0.000179497	0.00391677	0.463443	0.0127239	0.970336	0.00064887	0.00943306	0.672681	9.81036	0.000600243	O60610
0.0333923	0.458004	0.0292255	0.383241	0.391451	0.278977	4.86269	0.310291	4.06893	4.15609	2.96194	0.000371686	0.761576	0.00150597	0.00128676	0.0116914	0.00101219	0.829499	0.00394914	0.00364067	0.0729956	8.69458	0.00104172	O60613
0.0072731	-0.00336454	0.0250093	-0.0476011	0.0158452	-0.0452506	-0.105959	0.787616	-1.4991	0.499011	-1.42508	0.917337	0.445954	0.159271	0.626647	0.179212	0.937896	0.561511	0.22029	0.692234	0.390699	1.86083	0.17422	O60645
-0.0106326	-0.329177	0.141564	0.112494	0.163713	0.0289151	-13.3255	5.73066	4.5539	6.6273	1.17051	1.23486e-08	8.85976e-05	0.000634626	2.24883e-05	0.26415	1.7938e-07	0.000675495	0.00187034	0.000128948	0.487173	109.066	1.08898e-09	O60664
0.0860761	-0.257427	-0.297968	-0.362662	-0.490644	-0.205541	-3.50816	-4.06066	-4.94229	-6.68642	-2.80107	0.00421515	0.00152867	0.000324473	2.06237e-05	0.0157937	0.00854485	0.00611469	0.00105982	0.000120724	0.0875811	10.0481	0.000536986	O60671
0.0258912	0.191504	0.135913	0.297531	0.225262	-0.0806199	1.67595	1.18944	2.60384	1.97138	-0.705545	0.119166	0.256899	0.0228003	0.0717907	0.493723	0.165901	0.366714	0.0407834	0.111882	0.695419	3.13101	0.0480481	O60674
-0.0714971	-0.23799	-0.0273418	-0.452222	-0.187333	-0.264199	-2.82501	-0.324556	-5.36801	-2.2237	-3.13613	0.0151033	0.751015	0.000159243	0.0457844	0.0084385	0.0264835	0.821399	0.000588369	0.0761235	0.0605729	7.83386	0.00165253	O60675
-0.0161085	-0.295854	-0.308859	-0.513696	-0.532005	-0.0176004	-6.58405	-6.87347	-11.432	-11.8394	-0.391686	2.39655e-05	1.57304e-05	7.03892e-08	4.74485e-08	0.702046	9.45601e-05	0.000180149	1.08231e-06	9.92105e-07	0.842638	52.7814	7.69015e-08	O60678
-0.0358633	-0.0746124	0.0220198	0.0120047	0.00782404	0.156926	-1.74353	0.514553	0.280522	0.18283	3.667	0.106363	0.616059	0.783777	0.857934	0.00314093	0.150139	0.713971	0.826605	0.887518	0.0348852	6.18427	0.00445865	O60684
0.0593182	0.0626062	-0.0341857	0.13234	0.166966	0.178257	0.827625	-0.451919	1.74948	2.20721	2.35648	0.423776	0.659256	0.105295	0.0471678	0.0359655	0.496023	0.749728	0.154295	0.0780008	0.14449	2.76712	0.0680544	O60701
0.000704081	0.23351	0.264718	0.197638	0.310614	0.03234	4.09423	4.64142	3.46529	5.44614	0.567032	0.00143862	0.000544645	0.00456479	0.000140129	0.580975	0.00330196	0.00268672	0.0102764	0.000570017	0.762297	10.0013	0.000548782	O60711
-0.0146171	-0.0465697	-0.112728	-0.0601103	-0.144868	0.076167	-0.844055	-2.04315	-1.08947	-2.62567	1.38049	0.414883	0.0632558	0.296998	0.0218952	0.192204	0.486852	0.120529	0.372875	0.0403544	0.407436	4.13164	0.0199913	O60739
-0.0106451	0.00928388	0.0865179	0.0568885	0.0307919	-0.0019404	0.378465	3.52698	2.31911	1.25526	-0.0791023	0.711588	0.00407046	0.0385043	0.232896	0.938234	0.761825	0.0134384	0.0645834	0.305509	0.969423	4.16583	0.0194383	O60749
-0.0278167	0.0912465	-0.00939683	0.0966481	0.0432099	-0.0136438	2.50332	-0.2578	2.65152	1.18545	-0.374315	0.0274614	0.800859	0.0208689	0.258414	0.714595	0.0450214	0.861743	0.0377692	0.333204	0.849278	3.79139	0.0266027	O60762
0.00718897	-0.0727131	0.0505614	-0.00495965	-0.00150917	-0.0152842	-3.71699	2.58463	-0.253531	-0.0771469	-0.781308	0.00286429	0.0236273	0.80408	0.939757	0.449517	0.0060416	0.0544792	0.843024	0.953753	0.662042	8.135	0.00140067	O60763
-0.0891747	-0.394437	-0.089883	-0.0639933	0.0149139	0.155988	-4.85548	-1.10645	-0.78775	0.183589	1.9202	0.000376305	0.289871	0.445878	0.857352	0.0785137	0.00102174	0.402134	0.521561	0.887311	0.237217	10.2176	0.000496587	O60783
-0.00776301	-0.304113	0.840257	0.38201	0.407726	0.111846	-8.11295	22.4159	10.191	10.8771	2.98377	2.92065e-06	2.75703e-11	2.52682e-07	1.22811e-07	0.0112234	1.58369e-05	2.53646e-08	2.98035e-06	2.07949e-06	0.0716003	221.672	1.56265e-11	O60784
-0.0417354	0.631504	0.00652828	0.421712	0.288158	0.0390778	34.7934	0.359683	23.2347	15.8764	2.15303	1.39715e-13	0.725233	1.79633e-11	1.62478e-09	0.0519983	1.92806e-10	0.802584	2.48727e-09	7.29168e-08	0.183289	413.597	3.61205e-13	O60814
-0.00179889	0.10944	0.0659366	0.052711	0.0174967	0.0180414	3.29523	1.98534	1.58712	0.526825	0.543225	0.0062672	0.0700511	0.13805	0.607761	0.59676	0.0121258	0.130548	0.194496	0.674747	0.771817	2.95617	0.0566786	O60826
0.0216618	-0.480234	-0.183915	-0.330417	-0.33678	-0.0388058	-10.9753	-4.20322	-7.5514	-7.69682	-0.886872	1.11096e-07	0.00118225	6.11995e-06	5.0351e-06	0.392295	1.04472e-06	0.0049656	3.95112e-05	3.93187e-05	0.614317	36.7008	6.12558e-07	O60828
-0.0684202	0.135335	-0.16725	-0.186938	-0.0204401	0.0700107	1.18456	-1.46389	-1.63623	-0.178907	0.612787	0.258756	0.168507	0.127311	0.860947	0.551269	0.325064	0.264025	0.181723	0.889793	0.740696	2.506	0.088274	O60830
-0.00944429	0.1466	-0.152396	0.117376	0.0973064	-0.0511138	6.31292	-6.56251	5.05445	4.19022	-2.20107	3.59156e-05	2.47392e-05	0.000268338	0.00121015	0.0476936	0.000134409	0.000247174	0.000908727	0.00345579	0.172931	49.2706	1.14344e-07	O60832
-0.0117995	-0.147799	-0.175677	-0.147948	-0.193515	-0.0510377	-6.57507	-7.81528	-6.58171	-8.60883	-2.2705	2.42848e-05	4.30314e-06	2.40484e-05	1.56553e-06	0.0420636	9.54277e-05	7.14269e-05	0.000120708	1.57984e-05	0.159975	23.1244	7.86676e-06	O60841
-0.0477689	-0.440969	-0.0218166	-0.426466	-0.451815	-0.176238	-8.20942	-0.406155	-7.93943	-8.41134	-3.28098	2.58152e-06	0.691662	3.65637e-06	2.00043e-06	0.00643622	1.44085e-05	0.775223	2.5909e-05	1.92041e-05	0.0512668	31.6497	1.40514e-06	O60858
0.0345402	0.256944	-0.153859	0.167597	0.116281	-0.353646	3.69973	-2.21541	2.41323	1.67433	-5.09213	0.0029569	0.0464748	0.0324146	0.119489	0.000251848	0.00620613	0.0935257	0.0554301	0.172394	0.009268	21.2458	1.23988e-05	O60861
-0.00332602	-0.228676	-0.0555023	-0.294091	-0.307206	-0.0622519	-10.859	-2.6356	-13.9653	-14.5881	-2.95611	1.2511e-07	0.0214951	7.20015e-09	4.34834e-09	0.0118196	1.1491e-06	0.0504477	1.7432e-07	1.53864e-07	0.0734729	81.5531	6.0757e-09	O60869
0.00898761	0.0129581	0.118291	-0.0528624	-0.0217864	0.113598	0.206264	1.88292	-0.84145	-0.34679	1.80822	0.839987	0.0837677	0.416284	0.734657	0.0952708	0.875846	0.15116	0.493215	0.78698	0.266141	2.58505	0.0815138	O60870
-0.0301947	0.00712353	-0.0383934	0.0855008	0.086707	-0.0148929	0.316543	-1.70606	3.79934	3.85294	-0.661784	0.756941	0.113301	0.00246177	0.00223138	0.520414	0.802595	0.191965	0.00599953	0.00584864	0.717518	11.0002	0.000350371	O60879
0.0234395	-0.153975	-0.0913085	-0.122773	-0.155275	-0.0380313	-4.43252	-2.62852	-3.5343	-4.46995	-1.09482	0.000785782	0.0217796	0.00401551	0.000735542	0.29474	0.00194159	0.050972	0.0091821	0.00229131	0.520296	6.68074	0.00325211	O60884
-0.00996115	0.0885705	0.00344202	-0.0576156	-0.0117467	-0.0421134	2.3547	0.0915082	-1.53175	-0.312293	-1.11961	0.0360824	0.928574	0.151095	0.760091	0.284437	0.0575484	0.952984	0.210671	0.808576	0.508144	3.68227	0.0292324	O60885
0.0769663	0.447264	-0.243752	0.509043	0.228088	0.192551	5.38661	-2.93562	6.13064	2.74697	2.31898	0.000154458	0.0122816	4.7408e-05	0.0174712	0.0385129	0.000471314	0.0321604	0.000212758	0.0333996	0.150988	22.8396	8.41057e-06	O60888
-0.039726	0.0655058	0.263076	-0.226423	-0.261488	-0.253609	1.09125	4.38252	-3.77192	-4.35607	-4.22481	0.296247	0.000858523	0.00258894	0.000899812	0.00113733	0.364937	0.00383108	0.00625424	0.00270532	0.0200578	25.4249	4.70218e-06	O60890
-0.104229	0.0741702	-0.152186	-0.0251096	-0.109607	0.0108829	0.988428	-2.02811	-0.334623	-1.46067	0.145031	0.342141	0.0649622	0.743592	0.169375	0.887055	0.413355	0.123227	0.793318	0.231787	0.942228	2.46033	0.0924671	O60921
-0.0038865	-0.1351	0.144995	-0.245198	-0.0191618	-0.0747061	-2.40591	2.58211	-4.36656	-0.341239	-1.33039	0.032853	0.0237378	0.000883185	0.738728	0.207723	0.0529023	0.0546653	0.00248734	0.790421	0.427527	11.0727	0.000339556	O60925
-0.0204251	-0.0244638	-0.0198324	0.0288437	0.0859421	-0.0239662	-0.805075	-0.65266	0.949212	2.82825	-0.788698	0.436185	0.526082	0.360937	0.015012	0.445344	0.508282	0.633779	0.439139	0.0293956	0.658708	4.0822	0.0208231	O60934
-0.00820854	0.0180608	-0.0984221	-0.123202	-0.244617	-0.130175	0.450893	-2.45713	-3.07576	-6.10693	-3.24986	0.659975	0.0299018	0.00944797	4.91676e-05	0.00682154	0.718128	0.0657863	0.0190826	0.000240394	0.0531399	11.5243	0.000280326	O60942
-0.0045772	0.188869	0.0295333	0.141007	0.0821343	-0.038468	5.5365	0.865736	4.13348	2.40768	-1.12765	0.000120993	0.403338	0.00134025	0.0327464	0.281157	0.000380775	0.522022	0.00358264	0.0569862	0.50504	12.9151	0.000160861	O75027
-0.000471185	0.0352943	0.125642	0.119287	0.143987	0.0407363	1.18058	4.20269	3.99009	4.81633	1.36261	0.260274	0.00118337	0.00173743	0.000402452	0.197627	0.3266	0.0049656	0.00445247	0.00137386	0.414319	7.88743	0.00160412	O75044
-0.120172	0.119651	0.199052	0.395732	0.352439	0.347794	3.32337	5.52874	10.9916	9.78912	9.66012	0.00594649	0.000122521	1.09274e-07	3.92782e-07	4.53906e-07	0.0115661	0.000855013	1.50799e-06	5.24932e-06	0.000349727	37.6997	5.26383e-07	O75063
0.0116425	-0.162751	0.0217479	-0.0233575	0.0613162	-0.0298318	-3.80843	0.508911	-0.546575	1.43482	-0.698077	0.00242103	0.619893	0.594526	0.176472	0.498219	0.00521627	0.717214	0.66312	0.239974	0.698366	6.39863	0.00388323	O75064
-0.0121955	0.150813	0.101202	0.138125	0.127746	0.00343034	7.24611	4.86243	6.63651	6.13781	0.164818	9.29557e-06	0.000371852	2.21863e-05	4.68892e-05	0.871787	4.23013e-05	0.00199091	0.000113397	0.000232341	0.936423	21.3313	1.21357e-05	O75083
-0.040603	0.319566	-0.0979787	0.278159	0.119632	-0.260204	4.79992	-1.47165	4.17798	1.79689	-3.9083	0.000413969	0.166434	0.00123708	0.0971345	0.0020166	0.00110766	0.261817	0.00335859	0.144329	0.0267588	22.5253	9.06197e-06	O75094
-0.0644891	-0.471828	0.10119	-0.249048	-0.235396	-0.230717	-8.53239	1.8299	-4.50371	-4.25684	-4.17222	1.7205e-06	0.0917937	0.000693077	0.00107395	0.00124994	1.02783e-05	0.162352	0.00201569	0.00313	0.0212298	27.0818	3.3284e-06	O75113
0.00420843	-0.105621	0.118977	-0.140281	-0.0541384	-0.0461229	-4.14721	4.67163	-5.50814	-2.12574	-1.81101	0.00130749	0.000516764	0.000126683	0.0546043	0.0948159	0.00304272	0.00260031	0.000483936	0.0885214	0.265542	25.5597	4.56844e-06	O75116
0.0269649	-0.0852246	-0.035269	-0.0180031	0.052707	-0.00534277	-3.6832	-1.52424	-0.778049	2.27787	-0.230902	0.00304842	0.152942	0.451365	0.0415044	0.821218	0.00638123	0.244639	0.526975	0.0700838	0.907896	7.66053	0.00182124	O75122
-0.0114538	0.0787472	0.269357	0.0134053	-0.0545529	-0.0403277	1.58457	5.42007	0.269745	-1.09773	-0.811484	0.138629	0.000146224	0.791865	0.293516	0.432635	0.189601	0.000979556	0.833065	0.370249	0.648423	11.6107	0.000270418	O75131
0.0626576	0.0101109	0.139717	0.106053	0.086738	0.159728	0.17509	2.41948	1.83652	1.50204	2.766	0.863881	0.0320448	0.0907536	0.158519	0.016862	0.895012	0.0696133	0.135946	0.219415	0.0904359	2.6207	0.0786573	O75140
-0.143842	-0.290274	-0.127086	-0.233023	-0.275452	-0.159813	-3.86687	-1.69296	-3.10421	-3.66942	-2.12894	0.00217521	0.11582	0.00895791	0.00312696	0.0542931	0.00474404	0.195273	0.0182128	0.00783871	0.187663	4.23671	0.0183472	O75143
0.0049561	-0.0143643	0.0109031	-0.0998477	-0.099924	-0.0537153	-0.738044	0.560204	-5.13022	-5.13414	-2.75992	0.474445	0.58548	0.000236253	0.000234707	0.0170543	0.545045	0.689094	0.000817628	0.000869517	0.0908687	12.842	0.000165429	O75150
-0.0342157	0.0960881	0.13668	0.0727759	-0.0398713	-0.215853	1.62005	2.30443	1.227	-0.672231	-3.63929	0.130765	0.0395473	0.242972	0.513966	0.00330593	0.180006	0.0823361	0.315503	0.587672	0.0358353	9.2077	0.000803522	O75151
-0.011315	-0.126096	-0.0560273	-0.0379086	-0.0419803	0.0575286	-5.27585	-2.34419	-1.5861	-1.75646	2.407	0.000185376	0.0367824	0.138282	0.104057	0.0327873	0.000551927	0.0777493	0.194773	0.153336	0.137007	13.0098	0.000155164	O75152
-0.0402877	-0.808342	-0.360577	-0.78216	-0.689233	0.00278985	-23.4356	-10.4539	-22.6765	-19.9824	0.0808839	1.62072e-11	1.90784e-07	2.40176e-11	1.08223e-10	0.936846	1.69401e-09	6.77315e-06	2.94588e-09	9.79331e-09	0.969423	238.996	9.93222e-12	O75153
-0.101776	-0.431395	0.0589038	-0.557988	-0.598495	-0.212294	-4.74795	0.648297	-6.14123	-6.58705	-2.33651	0.000452768	0.528806	4.66435e-05	2.38598e-05	0.0373013	0.00120042	0.636702	0.000209839	0.000134394	0.147902	19.3255	2.05009e-05	O75157
-0.0104262	0.122754	0.0844523	0.121658	0.104911	-0.0186325	3.95689	2.72226	3.92156	3.38173	-0.600605	0.00184563	0.0182945	0.00196837	0.00533312	0.559095	0.00410801	0.0444084	0.00496816	0.0121098	0.747015	8.15903	0.00138257	O75165
-0.0220906	-0.0091114	0.0886683	0.262805	0.239493	0.143882	-0.0941238	0.915973	2.71487	2.47405	1.48635	0.926539	0.377431	0.0185483	0.0289847	0.162566	0.944505	0.495581	0.0342202	0.0513795	0.369405	2.87229	0.061436	O75170
0.0209188	-0.0414857	-0.062745	0.0651732	0.154891	0.150181	-0.9688	-1.46526	1.52197	3.61712	3.50712	0.351459	0.16814	0.153506	0.00344426	0.00422334	0.423315	0.263675	0.2136	0.00850283	0.0417045	9.74145	0.000620175	O75175
-0.0352712	-0.433999	-0.220398	-0.408081	-0.276698	-0.0810045	-6.00319	-3.04861	-5.64469	-3.82735	-1.12048	5.77208e-05	0.00994053	0.00010164	0.00233846	0.284083	0.000202041	0.0272166	0.000402188	0.00609456	0.507861	11.513	0.000281664	O75179
0.0443363	0.00461687	-0.0071512	-0.143059	-0.185436	-0.244729	0.0638323	-0.0988716	-1.97792	-2.56382	-3.38359	0.950138	0.922846	0.070971	0.0245559	0.00531468	0.961107	0.948882	0.109921	0.0445297	0.0471656	4.55465	0.0142447	O75182
0.02194	-0.0685431	0.0613613	-0.117106	-0.138791	-0.0356225	-1.69259	1.51525	-2.8918	-3.42729	-0.879656	0.115892	0.155181	0.0133307	0.00489918	0.396041	0.162072	0.247644	0.0257382	0.0113342	0.617033	6.79027	0.00303972	O75190
-0.025795	0.250829	0.346872	0.383703	0.398345	0.163083	4.99348	6.9055	7.63873	7.93023	3.24664	0.000297467	1.50245e-05	5.44158e-06	3.70057e-06	0.0068627	0.000835633	0.000173505	3.59301e-05	3.1139e-05	0.0531399	18.8677	2.32597e-05	O75208
-0.0204043	0.0331842	-0.0759988	0.00865291	0.00362772	0.0266097	1.54129	-3.52988	0.401897	0.168495	1.23593	0.148774	0.0040486	0.694711	0.868955	0.239753	0.20143	0.0133902	0.752532	0.896734	0.460521	6.619	0.00337938	O75223
-0.00351676	0.211925	0.0522574	0.133245	0.101794	-0.00823363	6.11173	1.50706	3.84268	2.93566	-0.237451	4.88055e-05	0.157244	0.0022737	0.0122806	0.816248	0.000174599	0.250212	0.00560806	0.0247314	0.905666	11.8596	0.000244056	O75251
-0.00933426	0.392332	0.136284	0.298535	0.296739	-0.162864	10.7312	3.72769	8.16563	8.11652	-4.45471	1.42716e-07	0.00280843	2.72993e-06	2.9073e-06	0.000755584	1.27889e-06	0.00987734	2.03914e-05	2.57597e-05	0.0168178	66.5169	2.00695e-08	O75298
0.0164701	0.080744	0.0174168	0.142561	0.0609469	0.000236626	3.99037	0.860738	7.04538	3.01199	0.0116941	0.00173656	0.40598	1.23137e-05	0.0106458	0.990859	0.00388878	0.524458	7.11001e-05	0.0218213	0.996346	15.3086	6.86117e-05	O75306
-0.0188648	-0.222042	-0.0543732	-0.231892	-0.209863	0.0545119	-7.13017	-1.74602	-7.44647	-6.73907	1.75047	1.09278e-05	0.105914	7.05632e-06	1.9101e-05	0.105118	4.85682e-05	0.18236	4.44138e-05	0.000113284	0.28331	32.8489	1.14177e-06	O75312
-0.066931	0.230809	0.0952696	0.291802	0.224995	-0.0077313	5.94102	2.45224	7.51098	5.79137	-0.199004	6.35893e-05	0.0301721	6.4639e-06	8.04588e-05	0.845537	0.000218973	0.0662753	4.1345e-05	0.000358461	0.921858	21.7145	1.10329e-05	O75323
-0.140934	-0.845805	-0.190219	-1.3864	-1.13108	0.104214	-8.98216	-2.02007	-14.7231	-12.0117	1.10671	9.96014e-07	0.0658923	3.90802e-09	4.03018e-08	0.289762	6.44548e-06	0.124734	1.11774e-07	8.65626e-07	0.514514	89.3617	3.54406e-09	O75330
-0.00633557	0.181157	0.0939741	0.265744	0.219906	0.12737	6.16936	3.20032	9.05	7.48897	4.33763	4.46758e-05	0.00748363	9.18834e-07	6.65988e-06	0.000929802	0.000162244	0.0217227	8.48155e-06	4.86921e-05	0.0177684	21.0529	1.30173e-05	O75340
-0.00628272	-0.0688214	-0.0558629	-0.145175	-0.152741	0.0290335	-2.72678	-2.21335	-5.75199	-6.05179	1.15034	0.0181412	0.0466484	8.5643e-05	5.35331e-05	0.272053	0.031167	0.0937384	0.000347515	0.000257856	0.493828	17.1362	3.84445e-05	O75347
-0.0173615	0.0568935	0.229976	0.156457	0.159584	-0.0258075	1.48031	5.98377	4.07088	4.15222	-0.671487	0.164144	5.94902e-05	0.00150067	0.00129576	0.514424	0.219496	0.000496802	0.00394087	0.00366235	0.711978	13.8729	0.000112763	O75348
-0.00408672	0.0653566	0.0133584	0.101752	0.0792099	-0.00540976	2.15498	0.440462	3.35503	2.61175	-0.178374	0.0518172	0.667305	0.00560532	0.0224681	0.861357	0.0793649	0.754986	0.0122298	0.0411903	0.931243	4.49297	0.0149502	O75351
-0.0413459	0.517615	-0.00515418	0.452344	0.360745	-0.00261385	29.2569	-0.291327	25.5676	20.3902	-0.147741	1.13086e-12	0.775695	5.71375e-12	8.51454e-11	0.884961	4.45883e-10	0.840565	1.12643e-09	8.1035e-09	0.941865	397.454	4.59693e-13	O75367
-0.00428571	0.31692	0.207745	0.356418	0.274619	0.0114111	8.94768	5.86533	10.0628	7.75341	0.322173	1.03787e-06	7.15987e-05	2.90409e-07	4.67011e-06	0.752775	6.66942e-06	0.000574455	3.3081e-06	3.71455e-05	0.870224	37.9907	5.03985e-07	O75368
-0.00390299	0.110273	0.184723	0.119138	0.135179	0.0131221	5.66319	9.48661	6.11845	6.94225	0.673897	9.86714e-05	5.52714e-07	4.83044e-05	1.42557e-05	0.512942	0.000318891	1.4739e-05	0.000215996	8.95242e-05	0.710525	27.6402	2.97519e-06	O75369
-0.0125233	0.00560952	-0.0687846	-0.012014	0.0269143	-0.0866606	0.253894	-3.11328	-0.543768	1.21818	-3.92238	0.803806	0.00880709	0.596398	0.24619	0.00196545	0.844983	0.0247783	0.664403	0.319675	0.0265264	8.28201	0.00129407	O75376
-0.000268206	0.00382194	-0.0923399	0.0365827	-0.016991	-0.163124	0.0986489	-2.38341	0.944245	-0.438558	-4.21042	0.923019	0.0342364	0.363369	0.668647	0.00116706	0.942453	0.0734153	0.441556	0.730155	0.0202584	7.40918	0.00210268	O75380
-0.0190108	-0.077537	0.0289956	0.101565	0.127981	0.131129	-1.08385	0.405313	1.41972	1.78897	1.83298	0.299387	0.692265	0.180734	0.0984565	0.0913087	0.368148	0.775584	0.246091	0.145808	0.259405	2.6968	0.0729304	O75381
-0.0212849	0.338888	-0.0245739	0.267552	0.192442	-0.0497535	16.2792	-1.18046	12.8524	9.24439	-2.39002	1.21228e-09	0.260321	1.86757e-08	7.31088e-07	0.0338242	3.1592e-08	0.370597	3.7624e-07	8.46039e-06	0.139583	128.343	4.13431e-10	O75390
0.00948835	-0.900167	-0.0595859	-0.469917	-0.412268	-0.0868929	-23.1501	-1.5324	-12.0851	-10.6025	-2.23467	1.87641e-11	0.150935	3.76144e-08	1.63171e-07	0.0448851	1.83126e-09	0.241916	6.48269e-07	2.57343e-06	0.167183	156.65	1.25662e-10	O75391
-0.0433075	-0.453679	0.0129427	-0.246398	-0.176907	-0.131356	-4.92257	0.140433	-2.6735	-1.9195	-1.42526	0.000335551	0.89061	0.0200331	0.0786096	0.17916	0.000930306	0.927578	0.036484	0.120837	0.390699	7.06938	0.00256734	O75394
-0.00605155	0.0599889	0.108925	0.0879153	0.11098	0.0390902	1.85194	3.36267	2.71407	3.42609	1.20677	0.0883761	0.00552602	0.0185761	0.00491013	0.250399	0.127974	0.0171977	0.0342411	0.0113501	0.47126	3.59964	0.0314227	O75396
-0.00882104	0.0263742	-0.0816957	-0.0211105	-0.0822454	-0.0593019	1.05261	-3.26053	-0.842534	-3.28247	-2.36678	0.312921	0.00668688	0.4157	0.00641834	0.0352944	0.382124	0.0198438	0.492735	0.0141096	0.143043	6.48441	0.00367741	O75400
0.00531822	-0.422202	0.067124	-0.233566	-0.257795	-0.106187	-9.0941	1.44583	-5.03094	-5.55283	-2.28723	8.72115e-07	0.17342	0.000279201	0.000117838	0.0408047	5.7792e-06	0.270019	0.000936325	0.000495029	0.156854	30.3981	1.75869e-06	O75410
-0.080711	0.160624	-0.258942	0.249847	0.197469	0.114912	2.36932	-3.8196	3.68544	2.91282	1.69503	0.0351305	0.00237194	0.00303584	0.0128168	0.115418	0.0562251	0.00868243	0.00717989	0.0256615	0.299337	14.9355	7.77712e-05	O75414
0.0137365	-0.499708	-0.247573	-0.934542	-0.90582	0.334823	-6.03915	-2.992	-11.2943	-10.9472	4.04645	5.45902e-05	0.0110517	8.06437e-08	1.14327e-07	0.00156853	0.000192303	0.0296862	1.18845e-06	1.97214e-06	0.0234008	74.2617	1.05341e-08	O75419
-0.00989907	-0.0145653	0.208284	0.0324825	0.0414873	-0.0126953	-0.396695	5.67274	0.884681	1.12993	-0.345765	0.698444	9.71749e-05	0.39343	0.280231	0.735409	0.750664	0.000725853	0.471092	0.356505	0.861149	10.5911	0.00041941	O75427
0.00968286	0.348498	-0.130843	0.193564	0.271378	0.0298701	4.5748	-1.7176	2.54095	3.56243	0.39211	0.000611815	0.111122	0.0256172	0.00381141	0.701741	0.00156643	0.189144	0.0450341	0.00922761	0.842455	11.4405	0.000290353	O75431
-0.00796239	0.163281	0.0176259	0.0482508	0.119185	0.0169614	6.65367	0.718253	1.96621	4.85676	0.691173	2.16353e-05	0.486129	0.0724449	0.000375483	0.502397	8.67927e-05	0.599784	0.111859	0.00129461	0.702084	14.3146	9.63611e-05	O75436
-0.122509	0.382912	-0.238536	0.57596	0.0471046	-0.245968	5.68109	-3.53905	8.54525	0.698869	-3.64931	9.58851e-05	0.00398032	1.69331e-06	0.497741	0.00324527	0.000311528	0.0131881	1.39093e-05	0.572879	0.0355434	48.6602	1.22842e-07	O75438
0.00908512	0.163494	0.286378	0.234834	0.0969773	0.0711748	6.8044	11.9187	9.7735	4.03607	2.9622	1.73758e-05	4.40041e-08	3.99687e-07	0.00159831	0.0116856	7.1685e-05	2.72602e-06	4.27572e-06	0.00440035	0.0729956	39.5839	3.99368e-07	O75439
0.101038	-0.00669424	0.160475	-0.0951948	-0.156398	-0.00226062	-0.0743519	1.78237	-1.05731	-1.73709	-0.0251084	0.941936	0.0995717	0.310855	0.107528	0.980375	0.955226	0.173606	0.387301	0.15765	0.991069	2.84499	0.0630812	O75446
-0.0118481	0.0298415	0.00612817	0.220963	0.175397	0.0342873	0.522617	0.107323	3.86975	3.07174	0.600476	0.6106	0.916277	0.00216379	0.00951919	0.559178	0.671684	0.94451	0.00537963	0.0198062	0.747015	5.57031	0.00674054	O75448
0.0740712	-0.25109	-0.0389588	0.317235	0.0884198	0.142104	-2.11145	-0.32761	2.66768	0.743535	1.19497	0.0560175	0.74876	0.0202511	0.471234	0.254811	0.0852541	0.819583	0.0368445	0.549243	0.476154	5.15204	0.00907792	O75449
-0.040805	-0.0290813	-0.0612266	-0.100664	-0.110097	-0.00341076	-0.953257	-2.00695	-3.29966	-3.60887	-0.111802	0.358965	0.0674357	0.00621559	0.00349723	0.912799	0.430384	0.126825	0.0133815	0.00859898	0.955194	4.90356	0.0109076	O75475
-0.018941	0.165391	0.185012	0.243425	0.250713	0.0271294	6.23226	6.97159	9.17273	9.44733	1.02229	4.05872e-05	1.36722e-05	7.95018e-07	5.78138e-07	0.326488	0.000149861	0.000161954	7.4889e-06	6.9832e-06	0.553675	32.8272	1.14598e-06	O75477
0.00456947	0.000577475	-0.115749	-0.237758	-0.141449	-0.323853	0.00719352	-1.44187	-2.96172	-1.76202	-4.0342	0.994377	0.174514	0.0116962	0.10308	0.00160376	0.996134	0.271204	0.0230418	0.152017	0.0236878	5.16615	0.00898518	O75486
0.0196286	0.10631	0.0294642	0.139948	0.0856633	-0.029559	4.09676	1.13543	5.39302	3.30111	-1.13908	0.00143205	0.27801	0.000152842	0.00619879	0.276541	0.00328923	0.390586	0.000567759	0.0137144	0.499467	12.84	0.000165556	O75489
-0.0128345	-0.0971385	-0.128339	-0.0833608	-0.0909286	-0.0240903	-3.31888	-4.3849	-2.84814	-3.10671	-0.82308	0.00599652	0.000854912	0.0144644	0.00891615	0.426258	0.0116552	0.00382114	0.0275617	0.0187137	0.643585	5.492	0.00711949	O75494
-0.0760028	-1.46257	-0.237006	-1.63309	-1.45215	-0.0389877	-12.7819	-2.07127	-14.2721	-12.6908	-0.340726	1.98868e-08	0.0601755	5.60249e-09	2.15773e-08	0.739105	2.55291e-07	0.115698	1.39935e-07	5.27022e-07	0.863043	94.5333	2.54166e-09	O75496
0.0149635	-0.834728	0.18046	-0.466462	-0.182248	-0.14455	-9.83224	2.12563	-5.49444	-2.1467	-1.70266	3.74371e-07	0.0546149	0.000129532	0.0525927	0.113951	2.83086e-06	0.106906	0.000493454	0.085562	0.297264	36.1739	6.64586e-07	O75503
0.0522135	0.177794	0.133888	0.134692	0.169391	-0.145312	3.07156	2.31304	2.32694	2.92638	-2.51039	0.00952242	0.0389321	0.0379586	0.0124958	0.0271054	0.0175564	0.0813618	0.0637649	0.0251098	0.121644	9.62224	0.000656493	O75521
0.156339	0.28829	0.537452	-0.158114	-0.0563389	0.0823676	1.23083	2.29461	-0.675056	-0.240534	0.351662	0.241588	0.0402606	0.512231	0.81391	0.731091	0.305934	0.0834229	0.584923	0.852018	0.858095	2.38225	0.100163	O75529
-0.013736	0.132469	-0.122259	-0.0832512	-0.0796899	0.0522354	4.05711	-3.7444	-2.54971	-2.44064	1.5998	0.00153854	0.00272334	0.0252054	0.0308228	0.135204	0.00350361	0.00966205	0.0444801	0.0541335	0.32905	17.5676	3.37887e-05	O75530
0.00358446	0.188794	0.224472	0.20037	0.384081	0.0596207	1.45435	1.72919	1.54352	2.95871	0.459279	0.171089	0.108972	0.148235	0.0117622	0.654109	0.227514	0.186288	0.207258	0.0238004	0.810297	2.15825	0.126531	O75531
-0.00563747	0.0997859	-0.0865105	0.0281162	-0.0124028	-0.0408872	5.74781	-4.98313	1.61953	-0.71442	-2.35516	8.62135e-05	0.000302729	0.130877	0.488412	0.0360519	0.000283709	0.00171391	0.185971	0.564774	0.144569	26.5883	3.68172e-06	O75533
-0.0415385	-0.744685	-0.176073	-0.650495	-0.63587	-0.0226168	-25.2726	-5.97546	-22.0761	-21.5797	-0.767554	6.56674e-12	6.02645e-05	3.30804e-11	4.33773e-11	0.45735	1.03929e-09	0.00050175	3.37018e-09	5.20527e-09	0.668013	269.471	4.81681e-12	O75534
-0.132704	-0.00666895	-0.141626	-0.00526931	-0.0892139	0.0847751	-0.0801836	-1.70283	-0.0633552	-1.07266	1.01929	0.937392	0.113917	0.95051	0.304184	0.327854	0.952052	0.192713	0.960955	0.381526	0.554629	1.79925	0.186386	O75554
0.00814914	0.255274	0.248629	0.595585	0.56771	0.423509	4.25754	4.14672	9.93337	9.46847	7.06343	0.0010726	0.00130866	3.34721e-07	5.64304e-07	1.20037e-05	0.00255645	0.00541107	3.75541e-06	6.87629e-06	0.00191437	28.3562	2.58421e-06	O75558
-0.00691688	0.144583	0.0517898	0.291392	0.332995	0.014206	2.24404	0.803813	4.5226	5.16831	0.220487	0.0441306	0.436886	0.000670445	0.00022167	0.829139	0.0687361	0.552573	0.00195709	0.000830652	0.912792	9.96217	0.000558905	O75563
0.0570732	0.289121	0.213796	0.19805	0.216881	0.0953466	9.12019	6.7441	6.24739	6.8414	3.00767	8.45687e-07	1.89619e-05	3.96645e-05	1.64728e-05	0.0107324	5.63111e-06	0.000205567	0.000183527	0.000100212	0.0697793	21.3173	1.21783e-05	O75569
-0.0297034	-0.104547	0.0557733	0.0181123	-0.0725354	-0.0376569	-1.15751	0.617506	0.200534	-0.803091	-0.416927	0.269223	0.548253	0.844367	0.437288	0.683974	0.336288	0.654186	0.875123	0.515666	0.831004	0.869923	0.52854	O75570
0.149209	-0.140809	-0.19982	-0.0773295	0.159878	0.155858	-1.62238	-2.30229	-0.890977	1.84208	1.79577	0.130262	0.0397021	0.390174	0.0898894	0.0973199	0.179358	0.0825551	0.467904	0.135054	0.270088	6.04534	0.00488436	O75575
-0.0901136	0.0636325	0.144487	0.224325	0.210121	0.227844	1.10756	2.51488	3.9045	3.65728	3.96575	0.289409	0.0268816	0.00203063	0.00319783	0.00181609	0.357472	0.0606898	0.0050881	0.00799095	0.0254437	5.45828	0.00729018	O75582
0.0301953	0.109919	-0.0490034	0.0794093	-0.0440836	-0.181705	2.23338	-0.995675	1.61348	-0.895711	-3.69198	0.0449899	0.338746	0.132192	0.387738	0.00299948	0.0699561	0.45444	0.187631	0.466604	0.0340681	9.00523	0.000889052	O75586
-0.00439304	0.0328886	0.118132	0.120604	0.0923505	-0.0027448	1.60417	5.762	5.88253	4.50446	-0.13388	0.134236	8.42929e-05	6.96892e-05	0.000692164	0.895681	0.184232	0.000648046	0.000293652	0.0021719	0.946879	15.5786	6.27641e-05	O75592
0.0190857	0.0162567	-0.160011	-0.149948	-0.154412	-0.030737	0.291901	-2.87312	-2.69243	-2.77258	-0.551906	0.775266	0.0138046	0.0193397	0.0166563	0.590979	0.819665	0.0353112	0.0354197	0.0320916	0.767616	4.50387	0.0148227	O75607
-0.0297131	0.28562	0.0561304	0.238176	0.182196	0.0428482	12.2665	2.41063	10.2289	7.82479	1.8402	3.17684e-08	0.0325697	2.4256e-07	4.24953e-06	0.0901814	3.75506e-07	0.0704761	2.88563e-06	3.44762e-05	0.257129	50.5321	9.88594e-08	O75608
-0.0784828	-0.439304	-0.244293	-0.420419	-0.443165	-0.068544	-10.583	-5.88514	-10.1281	-10.676	-1.65125	1.66532e-07	6.94043e-05	2.70505e-07	1.51125e-07	0.124173	1.4341e-06	0.000561748	3.1173e-06	2.42503e-06	0.311369	45.3644	1.83678e-07	O75616
-0.00819218	0.109402	-0.10511	-0.0195229	-0.0340376	-0.00170013	5.93159	-5.69891	-1.0585	-1.84546	-0.092178	6.45337e-05	9.31957e-05	0.310336	0.089368	0.928053	0.000221258	0.000705393	0.386868	0.134454	0.963304	28.3693	2.57763e-06	O75643
-0.0188318	0.336253	0.166014	0.0655689	0.0341889	0.102549	6.9832	3.44773	1.36172	0.710026	2.1297	1.34482e-05	0.00471633	0.197903	0.491037	0.0542189	5.75457e-05	0.0151802	0.26625	0.566936	0.187663	12.7446	0.000171742	O75648
-0.048626	-0.109092	-0.0641666	-0.0412552	-0.0304748	0.0121312	-2.90404	-1.70812	-1.09821	-0.811239	0.322931	0.0130291	0.11291	0.293312	0.43277	0.752215	0.0231553	0.191538	0.368979	0.511539	0.870104	2.76625	0.0681125	O75663
-0.0208181	-0.00414867	-0.137826	0.163841	0.216198	-0.00628816	-0.0890475	-2.95832	3.5167	4.64051	-0.13497	0.930489	0.0117707	0.00414887	0.00054551	0.894837	0.947482	0.031118	0.00945181	0.00176922	0.946446	15.4218	6.60867e-05	O75676
-0.0164102	-0.095841	-0.26335	-0.0190142	-0.0933891	0.00953258	-4.42632	-12.1625	-0.87815	-4.31308	0.440252	0.000794448	3.49884e-08	0.396827	0.000971348	0.667453	0.00196125	2.27219e-06	0.474439	0.00287961	0.818203	44.4757	2.05686e-07	O75683
-0.00317945	0.24544	0.102915	0.104071	0.146511	0.034605	6.3435	2.65989	2.68977	3.78664	0.894381	3.42967e-05	0.0205466	0.0194357	0.00251985	0.388421	0.000129315	0.0485935	0.0355601	0.00650285	0.610703	10.0011	0.000548843	O75688
-0.0285744	0.264698	0.118986	0.362567	0.36895	-0.00649227	6.71968	3.0206	9.20419	9.36622	-0.164814	1.96474e-05	0.0104757	7.66245e-07	6.34698e-07	0.87179	7.98038e-05	0.0284436	7.25393e-06	7.50221e-06	0.936423	37.8867	5.11861e-07	O75689
-0.0104488	0.0498584	-0.20466	-0.0313634	-0.0518935	0.00430471	2.10492	-8.64034	-1.3241	-2.19084	0.181736	0.0566744	1.50607e-06	0.209741	0.0485811	0.858774	0.0861589	3.1731e-05	0.279384	0.0799855	0.930026	27.7762	2.89589e-06	O75691
-0.0208029	0.261366	-0.0862	0.162647	0.0774979	-0.017835	13.5901	-4.48208	8.45707	4.0296	-0.927355	9.85268e-09	0.000719981	1.88935e-06	0.00161717	0.371724	1.47723e-07	0.00334818	1.52697e-05	0.00443851	0.593727	88.8835	3.6581e-09	O75694
-0.0473956	-0.0914965	0.227596	0.232766	0.162129	0.0496591	-3.62306	9.01228	9.21703	6.41996	1.96639	0.00340666	9.60916e-07	7.5482e-07	3.05776e-05	0.0724222	0.00704298	2.27651e-05	7.19621e-06	0.0001641	0.224754	54.5096	6.3837e-08	O75695
-0.0272423	-0.717365	-0.421229	-0.803886	-0.717379	0.0154966	-20.9322	-12.2911	-23.4568	-20.9326	0.452179	6.23378e-11	3.10534e-08	1.60328e-11	6.23236e-11	0.659075	4.14584e-09	2.11623e-06	2.48727e-09	6.37085e-09	0.813096	234.214	1.12183e-11	O75717
0.0473183	-0.320822	0.0916089	-0.13727	-0.187514	0.179215	-3.76704	1.07565	-1.6118	-2.20176	2.10431	0.00261226	0.302893	0.132558	0.0476344	0.0567361	0.00556315	0.416743	0.188055	0.0786309	0.192966	9.59751	0.000664336	O75718
0.00456786	0.449625	0.0307117	0.327038	0.254493	0.0661317	15.0079	1.02511	10.9161	8.49461	2.20738	3.12883e-09	0.325206	1.1801e-07	1.80307e-06	0.0471534	6.16827e-08	0.440958	1.61242e-06	1.77415e-05	0.171929	74.4846	1.03506e-08	O75746
-0.0310797	-0.192582	0.154036	-0.179893	-0.265049	-0.1888	-2.31494	1.8516	-2.16242	-3.18604	-2.26948	0.038798	0.0884274	0.0511295	0.00768619	0.0421414	0.0613126	0.157407	0.0824766	0.0164194	0.159975	7.15212	0.00244408	O75787
0.0158124	0.0210083	0.0314739	0.0430699	0.0237503	0.0869333	0.880039	1.31845	1.80421	0.994905	3.64165	0.395842	0.211569	0.0959271	0.339106	0.00329154	0.46749	0.316039	0.142612	0.417268	0.0357824	3.03198	0.0527363	O75792
-0.0435681	-0.803464	-0.380927	-0.59997	-0.538278	0.0510492	-11.855	-5.62053	-8.85248	-7.94222	0.753224	4.67494e-08	0.000105658	1.16354e-06	3.6431e-06	0.465602	5.1616e-07	0.000768423	1.03592e-05	3.07022e-05	0.674573	50.765	9.62744e-08	O75794
0.0618803	-0.0565343	-0.117979	-0.207564	-0.155361	0.0841972	-0.781024	-1.62988	-2.86751	-2.14632	1.16319	0.449678	0.128656	0.0139501	0.0526283	0.266999	0.5206	0.212672	0.0267192	0.0855947	0.489499	4.36573	0.016537	O75817
-0.0752252	-0.0353905	-0.190174	-0.132377	-0.138874	-0.150946	-0.510755	-2.74459	-1.91046	-2.00423	-2.17845	0.618638	0.0175489	0.0798555	0.0677596	0.0496765	0.679443	0.0430915	0.121836	0.106229	0.177141	2.25616	0.114155	O75818
0.0111255	-0.345122	-0.157623	-0.317199	-0.272444	-0.00161887	-12.337	-5.63453	-11.3389	-9.73902	-0.0578694	2.97671e-08	0.000103309	7.71586e-08	4.15401e-07	0.95479	3.57206e-07	0.000759296	1.16689e-06	5.43368e-06	0.977349	60.9898	3.32736e-08	O75821
0.0065897	-0.100732	-0.0652606	-0.0738936	-0.0607433	0.0199612	-3.30533	-2.1414	-2.42468	-1.99318	0.65499	0.00615009	0.0530944	0.0317404	0.0690923	0.524632	0.0119369	0.104336	0.0543952	0.108104	0.720569	4.66221	0.0131041	O75822
-0.050862	0.00619911	0.0110289	0.166417	0.132299	0.0436416	0.108444	0.192933	2.91122	2.31437	0.763444	0.915407	0.850186	0.0128552	0.0388383	0.459708	0.936616	0.897573	0.0249946	0.0662917	0.669371	3.14738	0.0473197	O75828
-0.0107046	0.19422	0.0755551	0.101013	0.167962	0.0272955	4.70835	1.83163	2.4488	4.0718	0.661708	0.000484867	0.0915199	0.0303637	0.00149817	0.520461	0.00127573	0.16192	0.0524266	0.00414948	0.717518	6.86157	0.00291009	O75832
0.0226147	0.0128953	0.241474	-0.0357022	-0.078078	-0.0550751	0.261575	4.89818	-0.724201	-1.58378	-1.11717	0.798013	0.000349805	0.482599	0.138809	0.285438	0.839533	0.00190803	0.55638	0.195566	0.509415	11.136	0.000330436	O75843
-0.0334885	-0.153847	-0.171145	-0.0477565	-0.100964	-0.0923494	-4.62544	-5.14548	-1.4358	-3.0355	-2.77649	0.000560028	0.000230293	0.176198	0.0101875	0.0165351	0.00144794	0.00139541	0.24105	0.0209989	0.0897618	7.43303	0.0020739	O75844
-0.0209101	0.172744	0.141002	0.10286	0.128152	0.0166607	10.0031	8.16503	5.95634	7.42093	0.964776	3.10026e-07	2.73204e-06	6.20876e-05	7.3066e-06	0.353392	2.41715e-06	4.96082e-05	0.000266503	5.24479e-05	0.576454	32.8226	1.14688e-06	O75874
-0.0293876	-0.494029	-0.131885	-0.341464	-0.274673	0.247524	-6.38976	-1.7058	-4.41648	-3.55262	3.20147	3.19928e-05	0.11335	0.000808389	0.00388137	0.0074675	0.000121292	0.191989	0.00230491	0.00936508	0.0563893	23.415	7.35361e-06	O75879
-0.0487531	-0.549919	-0.207352	0.0130298	0.0456461	0.0379815	-12.8125	-4.83109	0.303581	1.06351	0.884929	1.93508e-08	0.000392379	0.766562	0.308149	0.393301	2.50155e-07	0.00207241	0.81155	0.385012	0.614672	60.0093	3.65616e-08	O75880
0.0646875	0.0550993	-0.140899	-0.0666338	-0.0528952	-0.33726	0.658774	-1.6846	-0.796681	-0.632421	-4.03232	0.52228	0.117453	0.440864	0.538784	0.00160922	0.590776	0.197424	0.517011	0.611574	0.0236878	5.42082	0.00748543	O75884
-0.00399322	-0.0951692	0.191172	0.0119515	0.0210995	0.0443646	-2.78047	5.58529	0.349176	0.616443	1.29616	0.016413	0.000111823	0.73291	0.548932	0.218904	0.0284101	0.000798527	0.784043	0.620287	0.44036	14.732	8.33616e-05	O75886
-0.0941538	-0.386232	-0.840925	-0.0140936	-0.0296709	-0.0902257	-7.79873	-16.9798	-0.284576	-0.599109	-1.82182	4.39818e-06	7.39803e-10	0.780742	0.560061	0.093075	2.22938e-05	2.26873e-07	0.824033	0.630925	0.261862	90.799	3.22536e-09	O75891
-0.0316576	-0.351395	0.115577	0.028923	0.0637358	-0.308538	-3.92656	1.29148	0.323191	0.712197	-3.44767	0.00195052	0.220469	0.752023	0.489739	0.00471685	0.00432056	0.326708	0.799993	0.565912	0.0442806	10.1352	0.000515771	O75907
-0.0212406	-0.0559673	-0.00188939	-0.0373226	0.0551211	0.144044	-1.07369	-0.0362466	-0.716005	1.05746	2.76338	0.303738	0.971672	0.487467	0.310792	0.0169446	0.372503	0.981092	0.560821	0.387787	0.0904586	3.9032	0.024186	O75909
0.0031248	0.208335	0.173983	0.329288	0.191748	-0.0387498	6.81773	5.69357	10.7759	6.27494	-1.26808	1.70445e-05	9.39937e-05	1.36276e-07	3.80404e-05	0.228433	7.0582e-05	0.000708805	1.80394e-06	0.000196062	0.450662	41.0301	3.25743e-07	O75915
-0.0321377	-0.0292716	0.173377	-0.0236691	0.0170881	-0.0825561	-1.18129	6.99683	-0.955194	0.68961	-3.33165	0.260003	1.31904e-05	0.358024	0.503345	0.00585521	0.326378	0.0001576	0.435978	0.577524	0.0495644	24.8075	5.37595e-06	O75923
-0.0555362	-0.333478	-0.20756	-0.104781	-0.129464	-0.125566	-4.64824	-2.89312	-1.4605	-1.80456	-1.75022	0.000538218	0.0132979	0.169421	0.0958689	0.105163	0.00139547	0.0342851	0.232811	0.142872	0.28331	4.86034	0.0112677	O75925
-0.012334	0.0800794	-0.123312	-0.088082	0.0724331	0.0638968	1.95806	-3.01517	-2.15374	1.7711	1.56237	0.0734872	0.0105826	0.0519324	0.1015	0.143754	0.108579	0.0286634	0.0835836	0.149928	0.341489	9.25567	0.000784682	O75934
-0.0606652	-0.0862408	0.088654	-0.122965	-0.000126811	-0.0529143	-1.63258	1.67826	-2.32777	-0.00240059	-1.00169	0.128083	0.118707	0.0379008	0.998123	0.335947	0.176666	0.199046	0.0636871	0.998847	0.56074	4.04157	0.0215365	O75935
-0.010494	0.120941	-0.0881739	0.0515673	0.028096	0.0144684	4.77813	-3.48356	2.03731	1.11001	0.571617	0.000429796	0.00441231	0.063913	0.288393	0.577961	0.00114446	0.0143693	0.100256	0.364703	0.759787	14.5944	8.74083e-05	O75937
0.00323046	0.053898	0.00324411	0.0132198	0.0202047	-0.07099	1.05886	0.0637329	0.259713	0.396936	-1.39465	0.310176	0.950215	0.799416	0.698271	0.187995	0.379302	0.966855	0.840049	0.755035	0.402067	1.30826	0.32302	O75940
-0.0354889	0.364956	-0.0442373	0.286936	0.229826	0.0190062	12.6598	-1.53453	9.95343	7.97235	0.6593	2.21866e-08	0.150414	3.27404e-07	3.50289e-06	0.521954	2.80895e-07	0.241222	3.6808e-06	2.97019e-05	0.719217	71.429	1.3231e-08	O75947
0.0107961	0.0890501	0.339265	0.217601	0.212448	0.0474903	2.45852	9.36655	6.00761	5.86532	1.31113	0.0298253	6.34461e-07	5.73263e-05	7.15991e-05	0.213955	0.0484222	1.63655e-05	0.000247801	0.000325826	0.435483	24.6985	5.5063e-06	O75955
0.00400294	0.335676	-0.064405	0.232436	0.152025	-0.0846748	11.9916	-2.30078	8.30345	5.43086	-3.02489	4.10727e-08	0.0398112	2.29118e-06	0.000143667	0.0103919	4.65084e-07	0.0827089	1.77631e-05	0.000581834	0.0682893	74.9285	9.99593e-09	O75964
-0.00177676	0.175835	0.203421	0.07418	0.182559	0.0153636	5.2593	6.08442	2.21876	5.46042	0.459532	0.000190527	5.09021e-05	0.0461947	0.000136904	0.653932	0.000565094	0.000436304	0.0756885	0.000558167	0.810294	14.5479	8.8826e-05	O75976
-0.00513526	0.19494	0.209842	0.301505	0.0369449	-0.108651	2.34921	2.52879	3.63341	0.445221	-1.30935	0.0364461	0.0261997	0.00334204	0.663957	0.214538	0.0580278	0.0594175	0.00781035	0.726038	0.436187	6.91243	0.00282155	O75995
-0.0185869	-0.267796	-0.0642213	-0.238879	-0.217587	0.0461554	-11.1953	-2.68479	-9.98641	-9.0963	1.92954	8.90004e-08	0.0196165	3.15749e-07	8.6985e-07	0.0772447	8.6799e-07	0.046815	3.56428e-06	9.68058e-06	0.234404	63.2905	2.68216e-08	O76003
-0.0211317	0.199265	-0.244697	0.149328	0.0700977	-0.0297018	10.8733	-13.3525	8.14845	3.82505	-1.62075	1.2328e-07	1.2065e-08	2.79061e-06	0.00234837	0.130614	1.13418e-06	1.09178e-06	2.07884e-05	0.00611751	0.32259	147.936	1.76984e-10	O76021
-0.0182463	-0.371983	-0.200708	-0.301691	-0.305261	-0.0699324	-14.1698	-7.64551	-11.4922	-11.6282	-2.66392	6.08778e-09	5.39241e-06	6.63536e-08	5.81272e-08	0.0203932	1.01219e-07	8.31766e-05	1.04649e-06	1.17532e-06	0.101781	62.3997	2.913e-08	O76031
-0.0610214	0.038462	0.180393	-0.0400736	-0.094435	0.0946042	0.595343	2.79225	-0.620288	-1.46173	1.46435	0.562495	0.0160558	0.54648	0.169089	0.168384	0.627014	0.0398508	0.618784	0.231588	0.377252	4.61524	0.0135887	O76071
-0.004958	-0.000601331	-0.0251793	0.00107183	-0.0303054	-0.0247188	-0.0192769	-0.807173	0.0343598	-0.9715	-0.792413	0.984932	0.435021	0.973146	0.350166	0.443256	0.988873	0.551013	0.97882	0.42849	0.657228	0.454381	0.802588	O76094
-0.0608832	-0.428146	-0.0576268	-0.213413	-0.4418	-0.0353294	-7.12188	-0.958577	-3.54996	-7.34899	-0.587676	1.10558e-05	0.356383	0.00390056	8.06393e-06	0.567468	4.9058e-05	0.474032	0.00896009	5.65602e-05	0.752082	21.9134	1.05068e-05	O76095
-0.0994216	-0.100757	-0.917364	-0.337947	-0.141494	-0.263552	-1.1934	-10.8656	-4.00276	-1.6759	-3.1216	0.255401	1.24268e-07	0.00169791	0.119175	0.00867102	0.321949	4.79692e-06	0.00437254	0.17202	0.0617423	30.2167	1.81811e-06	O76096
-0.113772	-0.231609	-0.05123	-0.548968	-0.438419	-0.166218	-2.87449	-0.635813	-6.81322	-5.4412	-2.06292	0.0137693	0.536643	1.71559e-05	0.000141261	0.0610753	0.0243689	0.644812	9.27528e-05	0.000573776	0.201155	14.3914	9.38032e-05	O94761
-0.0558626	-0.11752	-0.262887	-0.0793486	-0.159667	-0.100461	-2.35142	-5.26002	-1.58766	-3.19473	-2.01008	0.0362996	0.000190302	0.137928	0.0075622	0.0670639	0.057828	0.00121864	0.194373	0.0161959	0.21364	6.15423	0.00454694	O94762
0.0528287	-0.114763	0.174999	-0.0819275	-0.0773583	0.0085158	-1.32279	2.01707	-0.944314	-0.891648	0.0981549	0.210165	0.0662417	0.363335	0.389828	0.923403	0.272135	0.125255	0.441556	0.468609	0.960747	2.9333	0.0579329	O94763
-0.106595	-0.23042	0.0338982	-0.293332	-0.386305	-0.138957	-2.1936	0.322712	-2.79252	-3.67763	-1.32288	0.0483397	0.752377	0.0160478	0.00307991	0.210136	0.0748276	0.822563	0.0301408	0.00774464	0.430306	4.96959	0.0103829	O94766
0.0202971	-0.185017	0.0995917	0.0752802	0.0516028	0.302135	-2.38556	1.2841	0.97064	0.665351	3.89563	0.0341018	0.222955	0.350578	0.518207	0.00206378	0.0546938	0.329743	0.428561	0.591869	0.027124	8.25181	0.00131518	O94768
-0.0232491	0.0621393	-0.163528	-0.0896903	-0.136184	-0.0176867	2.79786	-7.36294	-4.03837	-6.13179	-0.796357	0.0158885	7.91075e-06	0.00159167	4.7324e-05	0.441046	0.0276759	0.000109969	0.00413656	0.000233652	0.656219	30.5509	1.71039e-06	O94776
-0.00413566	-0.0167681	0.0724452	0.0595788	0.0431242	0.0260768	-0.882987	3.81487	3.13734	2.27087	1.37317	0.394309	0.00239259	0.0084193	0.0420354	0.194409	0.466078	0.00873485	0.0173283	0.0707856	0.410534	6.59748	0.00342511	O94804
0.0704862	-0.206348	0.168034	-0.265257	0.10455	0.0217331	-2.08422	1.69723	-2.67923	1.05601	0.219515	0.0588045	0.114993	0.0198206	0.311428	0.829878	0.0890293	0.194355	0.0361685	0.388493	0.912792	6.01271	0.00499109	O94806
-0.0101859	-0.268749	-0.0285603	-0.313958	-0.216658	-0.18394	-2.58036	-0.274218	-3.01443	-2.08021	-1.76608	0.023815	0.788505	0.0105973	0.0592264	0.102371	0.0396558	0.85127	0.0211334	0.0946778	0.277958	3.01415	0.0536346	O94817
0.0310525	0.00375568	0.0485514	0.118859	0.153249	-0.146065	0.0669173	0.865071	2.11778	2.73053	-2.60254	0.947732	0.403689	0.0553871	0.018015	0.0228556	0.959552	0.522354	0.0883121	0.0342906	0.109881	7.11351	0.00250072	O94819
0.0746407	-0.269133	0.0283017	1.51793e-05	-0.0124972	0.168979	-3.12695	0.328826	0.000176363	-0.1452	1.9633	0.00858466	0.747863	0.999862	0.886924	0.0728161	0.0159607	0.818925	0.999862	0.911139	0.225812	5.44062	0.0073815	O94822
-0.0284904	0.299963	-0.153097	0.255641	0.198502	0.0514161	13.0754	-6.67349	11.1434	8.6527	2.24123	1.53421e-08	2.1017e-05	9.37482e-08	1.4834e-06	0.0443555	2.14946e-07	0.000219633	1.3269e-06	1.51829e-05	0.166139	113.908	8.41253e-10	O94826
-0.00805308	-0.179701	-0.0627227	-0.218784	-0.202382	-0.119319	-4.25212	-1.48416	-5.17691	-4.7888	-2.82335	0.00108304	0.163138	0.000218509	0.000421967	0.0151501	0.0025769	0.25766	0.000767282	0.00142494	0.0857727	8.31582	0.0012709	O94842
0.0155783	-0.0791412	0.0499902	-0.0711672	-0.084744	0.0373931	-3.29107	2.07883	-2.95947	-3.52407	1.55499	0.00631601	0.0593717	0.0117454	0.00409253	0.145496	0.0122117	0.114352	0.0230975	0.00977531	0.343371	12.9853	0.000156616	O94855
-0.0166941	0.156736	0.0199533	0.141364	0.0876953	-0.035201	8.50628	1.0829	7.67201	4.75935	-1.91041	1.77712e-06	0.299793	5.20457e-06	0.000443945	0.0798632	1.05481e-05	0.413507	3.45303e-05	0.00148319	0.240112	36.515	6.30347e-07	O94874
-0.08437	0.0300592	-0.173198	0.0287429	-0.0448143	0.0269779	0.680423	-3.92053	0.650628	-1.01442	0.610676	0.508943	0.00197209	0.52735	0.330077	0.552621	0.578095	0.00748723	0.599335	0.408068	0.741665	6.46623	0.00371996	O94880
-0.089478	-0.748215	-0.095201	-0.254935	-0.216127	-0.10732	-12.1337	-1.54386	-4.13423	-3.5049	-1.74038	3.59432e-08	0.148154	0.00133843	0.00424076	0.106929	4.14209e-07	0.238359	0.00357951	0.0100641	0.286751	37.3641	5.53655e-07	O94885
0.0108264	0.177195	-0.0271141	0.261407	0.158027	0.10391	3.44353	-0.526925	5.08007	3.07102	2.01933	0.00475333	0.607694	0.000257006	0.00953203	0.0659775	0.00949702	0.706799	0.000877347	0.0198255	0.211496	9.1626	0.000821714	O94886
0.0183702	-0.180095	0.101813	0.0174809	0.0783417	0.112795	-4.62573	2.61507	0.448996	2.0122	2.89714	0.000559739	0.0223305	0.661306	0.0668133	0.0131983	0.00144787	0.0520322	0.722424	0.104984	0.0795359	15.6048	6.22267e-05	O94888
-0.00551802	-0.155917	0.146193	-0.202757	-0.255113	-0.158107	-1.20487	1.12973	-1.56684	-1.97143	-1.2218	0.251103	0.280311	0.14271	0.0717845	0.244864	0.317038	0.39282	0.200142	0.111882	0.465831	2.66632	0.0751659	O94901
-0.0207174	0.210547	0.219373	0.274316	0.217688	-0.0179672	5.92953	6.17809	7.72543	6.13064	-0.506003	6.47422e-05	4.40833e-05	4.8469e-06	4.74076e-05	0.621873	0.000221835	0.000383213	3.26279e-05	0.000233652	0.788887	25.1342	5.00635e-06	O94903
-0.0288366	0.196012	0.179004	0.235159	0.163652	-0.0700849	9.48921	8.66584	11.3844	7.92264	-3.39291	5.51072e-07	1.4597e-06	7.3767e-08	3.73743e-06	0.00522314	3.95054e-06	3.11102e-05	1.12175e-06	3.13461e-05	0.0469271	70.2299	1.46095e-08	O94905
0.00354055	0.0859076	-0.0324666	0.00847423	-0.0194007	0.00757214	3.24791	-1.22747	0.320386	-0.733482	0.28628	0.00684646	0.242804	0.754097	0.477123	0.779467	0.0130454	0.350528	0.801513	0.554818	0.885451	4.87222	0.0111673	O94906
0.06161	-0.0346995	0.0306744	0.0141364	0.0398489	0.0546491	-0.627284	0.554519	0.255552	0.720372	0.987924	0.542035	0.589244	0.802554	0.484869	0.342378	0.608733	0.691844	0.842224	0.561578	0.566435	0.666072	0.656306	O94913
-0.0170333	-0.197217	0.0972233	-0.0845293	-0.0536804	-0.0125682	-6.60456	3.25589	-2.83078	-1.79769	-0.420895	2.32527e-05	0.00674515	0.0149412	0.0970015	0.681151	9.2408e-05	0.0199749	0.0283227	0.14417	0.82898	21.5555	1.14758e-05	O94915
-0.0636575	-0.85148	0.0315693	-0.363919	-0.351889	0.0502997	-23.0448	0.854405	-9.84926	-9.52367	1.36133	1.98136e-11	0.409344	3.6736e-07	5.2982e-07	0.198021	1.88571e-09	0.527323	4.04471e-06	6.57214e-06	0.414672	180.796	5.32104e-11	O94925
-0.0575308	-0.0788485	-0.207017	-0.1232	0.0596664	0.118305	-1.13258	-2.9736	-1.76965	0.857052	1.69934	0.279157	0.0114389	0.10175	0.407936	0.114587	0.34667	0.0304157	0.149817	0.486562	0.298358	6.01703	0.0049768	O94927
0.0787236	0.030534	-0.032832	-0.0720941	-0.039796	0.00214069	0.34605	-0.372093	-0.817062	-0.451018	0.024261	0.735199	0.716206	0.42956	0.659888	0.981037	0.783002	0.794505	0.506228	0.722171	0.991273	0.344417	0.876289	O94953
-0.0406769	-0.0799601	0.0611181	0.0797073	0.0844002	0.178941	-1.76462	1.3488	1.75904	1.86261	3.94899	0.102625	0.201905	0.103602	0.0867639	0.00187235	0.145815	0.304515	0.152056	0.131216	0.0258385	7.42372	0.00208508	O94966
0.0223499	0.0504472	0.0329039	-0.00698681	0.00041633	-0.0596499	1.31315	0.856492	-0.181867	0.0108371	-1.55269	0.213295	0.408234	0.858673	0.991529	0.146041	0.27567	0.526344	0.887305	0.992968	0.344246	1.94754	0.15854	O94973
0.00275904	0.1728	0.0550807	0.175437	0.164408	0.0105057	8.13149	2.59194	8.25557	7.7366	0.494366	2.85197e-06	0.023309	2.43439e-06	4.7755e-06	0.629829	1.55716e-05	0.0539439	1.8535e-05	3.78203e-05	0.794758	31.0784	1.55514e-06	O94979
-0.00935989	-0.429267	0.319116	-0.0572735	-0.0137747	0.0685127	-6.92782	5.15013	-0.924321	-0.222307	1.10571	1.45525e-05	0.000228511	0.37324	0.827753	0.290181	6.15552e-05	0.0013891	0.450729	0.862927	0.515047	30.4375	1.74611e-06	O94992
0.0635276	0.389116	-0.00841393	0.166476	0.174374	0.224934	5.61624	-0.121441	2.40281	2.51679	3.24655	0.00010639	0.905319	0.0330404	0.0267869	0.0068639	0.000340053	0.937767	0.0563306	0.0479921	0.0531399	9.24044	0.000790607	O95059
0.106147	-0.708988	0.582787	-0.315164	-0.692404	-0.107021	-3.62733	2.98166	-1.61244	-3.54248	-0.547539	0.00337987	0.0112678	0.132417	0.00395507	0.593884	0.00699392	0.0300766	0.187903	0.00951285	0.769539	12.3121	0.000203414	O95067
0.00892707	-0.18449	-0.0271444	-0.197137	-0.193504	-0.00115616	-9.41657	-1.38548	-10.0621	-9.87662	-0.0590118	5.98931e-07	0.190712	2.90657e-07	3.56381e-07	0.953898	4.24403e-06	0.290729	3.3081e-06	4.84537e-06	0.977065	52.5134	7.91952e-08	O95071
-0.0161345	-0.040184	-0.121053	-0.0393618	-0.0124605	-0.0156869	-0.816304	-2.4591	-0.799602	-0.253124	-0.318667	0.429977	0.0297938	0.439232	0.804387	0.755369	0.502428	0.0655749	0.515754	0.844148	0.871215	1.56788	0.24099	O95104
0.0264086	0.309873	0.307664	0.281264	0.179857	0.104219	5.63865	5.59845	5.11805	3.2728	1.89643	0.000102629	0.000109477	0.000241122	0.00653534	0.0818275	0.000329941	0.00078864	0.000832912	0.0143041	0.243892	10.5691	0.000423554	O95139
-0.0222424	0.00151616	0.0667701	0.073058	0.116156	-0.0106171	0.0436275	1.92131	2.10225	3.3424	-0.305509	0.965907	0.0783614	0.0569455	0.00573895	0.765128	0.97438	0.143135	0.0905877	0.0128777	0.877585	4.38658	0.0162641	O95140
0.0205638	-0.321509	-0.192339	-0.236583	-0.210157	0.0105082	-6.59694	-3.94655	-4.85437	-4.31214	0.215615	2.35147e-05	0.00188072	0.000377023	0.000972974	0.83285	9.31811e-05	0.00721442	0.00120299	0.00288289	0.914528	15.1849	7.15018e-05	O95149
-0.0403119	0.240161	-0.132653	0.293335	0.195593	0.0888328	7.69699	-4.25142	9.40115	6.26859	2.84702	5.03396e-06	0.00108441	6.09648e-07	3.84078e-05	0.0144947	2.49215e-05	0.00465144	6.10754e-06	0.000197772	0.0839565	53.084	7.44044e-08	O95154
0.0200371	-0.0330831	0.00763583	-0.0686603	-0.0379507	0.023215	-1.34475	0.310379	-2.79088	-1.54261	0.943637	0.203173	0.761511	0.016097	0.148455	0.363668	0.264259	0.829499	0.0302128	0.20699	0.586629	3.8806	0.0246535	O95155
0.246084	-0.0115225	-0.120424	-0.271375	-0.375962	-0.2179	-0.0943823	-0.986414	-2.22287	-3.07955	-1.78485	0.926338	0.343089	0.0458532	0.00938103	0.099151	0.944474	0.458559	0.0752631	0.0195482	0.273794	2.98914	0.0549242	O95159
0.00255685	-0.0254987	-0.0385806	-0.0175147	0.0374187	0.0208392	-0.746238	-1.12909	-0.51258	1.09509	0.609875	0.469659	0.280572	0.617398	0.294626	0.553134	0.540221	0.393085	0.68311	0.371565	0.741993	1.43515	0.27981	O95163
-0.100218	0.399475	0.122728	0.476537	0.352611	0.220548	5.99294	1.84117	7.14903	5.28989	3.30868	5.86478e-05	0.0900303	1.06429e-05	0.000181121	0.00611177	0.000204637	0.159899	6.29959e-05	0.000706065	0.0504782	14.6645	8.53185e-05	O95167
0.011004	0.282617	0.086451	0.228178	0.244176	-0.0048765	6.71279	2.05341	5.41975	5.79974	-0.115828	1.98455e-05	0.0621155	0.0001463	7.94015e-05	0.909674	8.0313e-05	0.118766	0.000544922	0.000355471	0.954276	18.6001	2.50719e-05	O95168
0.0604451	0.125614	0.32897	-0.00317137	-0.033631	-0.344693	1.33976	3.50871	-0.033825	-0.358699	-3.67641	0.204743	0.0042109	0.973564	0.725951	0.00308687	0.266175	0.0138112	0.979062	0.779673	0.034563	11.0602	0.000341394	O95169
0.0239707	0.111183	0.0759476	0.119626	0.0831999	-0.068946	3.30233	2.25578	3.5531	2.47119	-2.04782	0.00618463	0.0432018	0.00387791	0.0291379	0.0627342	0.0119913	0.0881279	0.00891176	0.0516014	0.204544	9.50696	0.000693989	O95182
-0.0392395	0.0896935	0.268931	0.0147671	0.140789	0.124517	2.10962	6.32533	0.347327	3.31141	2.92869	0.056201	3.5249e-05	0.734264	0.00608069	0.0124419	0.0855098	0.000322801	0.785187	0.0135018	0.076141	10.6047	0.00041688	O95197
-0.00236814	0.17552	-0.0498582	0.19333	0.145088	-0.0196375	8.66836	-2.46233	9.54791	7.16542	-0.96983	1.45521e-06	0.0296172	5.15399e-07	1.04016e-05	0.350966	8.9154e-06	0.0653425	5.31777e-06	6.98501e-05	0.574534	57.7411	4.57285e-08	O95202
0.179437	-0.140069	-0.669291	-0.846448	-0.595278	-0.767235	-1.56516	-7.4788	-9.45839	-6.65176	-8.57324	0.143103	6.75256e-06	5.7086e-07	2.16959e-05	1.63573e-06	0.195044	9.83487e-05	5.83546e-06	0.000125668	0.000644947	30.4003	1.75801e-06	O95214
0.0226966	-0.120451	-0.0720447	-0.0738241	-0.0958458	0.00733533	-5.00046	-2.9909	-3.06477	-3.97899	0.304523	0.000293969	0.0110745	0.00964427	0.00177286	0.765862	0.000826648	0.0297185	0.0194293	0.0047995	0.877815	9.24117	0.000790323	O95218
-0.0287363	0.0871707	-0.134123	0.02664	0.00329328	0.00878719	2.78714	-4.28838	0.851771	0.105297	0.280957	0.0162097	0.0010151	0.410749	0.917851	0.783452	0.0281377	0.00440868	0.488229	0.936822	0.887472	10.7849	0.000384893	O95232
-0.170933	0.523214	0.258723	-0.511131	-0.462796	0.683314	4.83844	2.39255	-4.7267	-4.27972	6.31897	0.000387459	0.0336678	0.000469711	0.00103091	3.5589e-05	0.00104637	0.07237	0.00144285	0.00302694	0.0033316	42.5125	2.66147e-07	O95235
-0.0066256	-0.383483	-0.142394	-0.76745	-0.718041	-0.0439688	-11.8553	-4.40208	-23.7255	-22.1981	-1.35929	4.67371e-08	0.000829277	1.39912e-11	3.09762e-11	0.198651	5.1616e-07	0.00372769	2.41348e-09	4.17046e-09	0.415203	217.814	1.73686e-11	O95239
-0.0793179	-0.253922	-0.0553853	-0.203286	-0.210729	0.0513531	-4.95201	-1.08013	-3.96451	-4.10965	1.00149	0.000319154	0.300974	0.00182021	0.0013991	0.336038	0.000889763	0.41487	0.00463876	0.00391437	0.56074	12.2704	0.00020681	O95243
-0.11684	-0.0206649	0.214411	0.118978	0.129894	0.166099	-0.553855	5.7466	3.18881	3.48139	4.45174	0.589685	8.63806e-05	0.00764645	0.00443016	0.000759555	0.652317	0.000660417	0.0159518	0.0104328	0.0168383	12.4301	0.000194146	O95248
0.0198318	-0.296853	-0.130045	-0.226992	-0.287781	0.058749	-9.31755	-4.08181	-7.12478	-9.03279	1.844	6.71467e-07	0.00147128	1.10108e-05	9.37782e-07	0.0895932	4.6564e-06	0.0059606	6.45905e-05	1.02914e-05	0.256232	44.4924	2.05245e-07	O95249
0.034045	-0.178663	-0.0765212	-0.162319	-0.188202	0.0512178	-4.10981	-1.76023	-3.73384	-4.32924	1.17817	0.00139871	0.103394	0.0027768	0.000943783	0.261199	0.0032278	0.179291	0.00662973	0.00280997	0.483345	10.7784	0.000385996	O95251
-0.0120386	0.0148586	0.0416803	-0.0413648	-0.0338626	-0.176249	0.286619	0.804002	-0.797917	-0.653201	-3.3998	0.779213	0.436781	0.440173	0.525745	0.00515655	0.822892	0.552573	0.51631	0.598991	0.046796	4.39756	0.0161225	O95260
-0.20513	0.841577	0.44865	0.582041	0.602108	-0.177454	6.57615	3.50579	4.54812	4.70492	-1.38664	2.42463e-05	0.00423382	0.000641089	0.000487763	0.190367	9.53952e-05	0.0138698	0.00188636	0.00160648	0.404942	18.6361	2.48187e-05	O95273
-0.0399126	-0.163169	-0.0188561	-0.0875438	-0.0638399	-0.104218	-4.52207	-0.522577	-2.42619	-1.76926	-2.88829	0.000671067	0.610627	0.0316523	0.101818	0.0134185	0.00169688	0.709314	0.0542779	0.150358	0.0805111	5.42593	0.00745844	O95292
0.0287923	0.0213248	0.0976939	-0.10135	-0.0671821	-0.0725812	0.440772	2.01928	-2.09485	-1.38862	-1.50022	0.667087	0.0659837	0.0577014	0.189778	0.158985	0.724438	0.124865	0.0917373	0.255694	0.365423	4.71106	0.0126212	O95295
-0.0429584	0.379084	-0.0030413	0.292442	0.274468	-0.0265791	13.0575	-0.104757	10.0732	9.45401	-0.915514	1.55844e-08	0.918271	2.87163e-07	5.7373e-07	0.377662	2.1669e-07	0.945529	3.28867e-06	6.94658e-06	0.599739	78.457	7.62891e-09	O95298
-0.0198323	0.285284	0.055919	0.363509	0.277183	0.0744146	10.3654	2.03174	13.2076	10.0711	2.70376	2.09571e-07	0.0645458	1.36723e-08	2.87813e-07	0.0189361	1.74748e-06	0.122564	2.90273e-07	4.09466e-06	0.0965608	59.6996	3.76775e-08	O95299
0.00207382	0.139517	0.0233492	0.0736853	0.0655773	0.0222705	4.87892	0.816521	2.57677	2.29324	0.778798	0.00036151	0.429857	0.0239737	0.0403611	0.45094	0.000988378	0.546353	0.0425788	0.0684255	0.662997	6.21085	0.0043822	O95319
-0.0146543	0.241667	0.0925122	0.274562	0.285943	0.16109	7.80071	2.98618	8.86254	9.22989	5.19978	4.38668e-06	0.0111727	1.14951e-06	7.43567e-07	0.000210335	2.2256e-05	0.0298806	1.02509e-05	8.56887e-06	0.00840499	26.7909	3.53159e-06	O95336
-0.0161133	-0.229558	-0.254982	-0.474306	-0.51695	-0.0141615	-12.3901	-13.7624	-25.6002	-27.9018	-0.764351	2.83488e-08	8.52274e-09	5.62713e-12	2.00097e-12	0.459187	3.4317e-07	9.21299e-07	1.12643e-09	6.66401e-10	0.66934	279.807	3.83795e-12	O95347
0.00804402	0.101091	0.0872973	0.0675748	0.0763278	-0.0219379	3.89172	3.36072	2.60146	2.93843	-0.844554	0.00207857	0.00554618	0.0229015	0.0122173	0.414614	0.00456212	0.0172328	0.0409482	0.0246219	0.633182	7.50544	0.00198931	O95352
0.00571657	-0.252887	0.164909	-0.312617	-0.359163	0.0366187	-8.57625	5.59261	-10.6019	-12.1804	1.24186	1.62967e-06	0.000110512	1.63278e-07	3.44097e-08	0.23763	9.82075e-06	0.000794047	2.0772e-06	7.77884e-07	0.458003	106.759	1.23642e-09	O95361
0.0994903	-0.0355175	0.179338	0.0232723	0.0555281	-0.141344	-0.48084	2.42789	0.315064	0.751745	-1.91352	0.639138	0.0315534	0.758037	0.466459	0.0794315	0.698622	0.068708	0.804376	0.544597	0.239597	4.10002	0.0205188	O95363
0.0381777	-0.138273	-0.0151548	-0.415244	-0.282017	-0.0341088	-2.11243	-0.231523	-6.34379	-4.30845	-0.521088	0.055919	0.820746	3.42816e-05	0.000979399	0.611633	0.0851512	0.87614	0.000161877	0.00289726	0.779906	13.2564	0.000141398	O95365
-0.0242246	0.0243755	0.219439	0.221529	0.225489	0.00314869	0.610826	5.49894	5.55129	5.65054	0.078903	0.552525	0.000128589	0.000118132	0.00010069	0.938389	0.618219	0.000885052	0.000456965	0.000430859	0.969423	17.1833	3.79016e-05	O95372
-0.0163594	-0.154198	-0.0821277	-0.180227	-0.188493	0.0360203	-6.03042	-3.21188	-7.04838	-7.37167	1.4087	5.53331e-05	0.00732346	1.22616e-05	7.81651e-06	0.183896	0.000194795	0.0213552	7.09475e-05	5.5246e-05	0.396217	28.0601	2.73815e-06	O95373
0.0846484	0.14435	0.100519	0.082198	0.0589528	0.112112	3.54593	2.46922	2.01918	1.44816	2.754	0.0039298	0.0292437	0.065996	0.172778	0.0172438	0.00801644	0.0648554	0.103113	0.235851	0.0913254	2.98966	0.054897	O95376
0.00993606	-0.000762098	-0.0201339	0.0031052	0.0332824	0.0770606	-0.0158647	-0.419131	0.0646415	0.692845	1.60418	0.987599	0.682405	0.949507	0.501383	0.134232	0.99137	0.767967	0.960634	0.575978	0.327424	1.04595	0.434628	O95379
0.0762344	-0.16662	0.0195215	-0.114437	0.00381459	0.0856274	-2.53998	0.29759	-1.74449	0.0581502	1.30532	0.0256634	0.771023	0.106188	0.954571	0.215865	0.0423883	0.836857	0.155357	0.963825	0.437274	4.0574	0.0212554	O95391
0.0129064	0.125828	0.136321	0.136781	0.117276	0.073603	3.74844	4.06102	4.0747	3.49367	2.19264	0.00270316	0.00152767	0.00149032	0.00433021	0.048424	0.00573259	0.00611469	0.00391741	0.0102411	0.174364	5.08228	0.00955315	O95394
0.0725903	-0.120152	-0.0259426	0.138553	0.109944	0.0729511	-2.45403	-0.529862	2.82987	2.24553	1.48998	0.030073	0.605716	0.0149667	0.0440111	0.161621	0.04881	0.705689	0.0283611	0.0736408	0.36896	7.77432	0.00170835	O95396
0.0686521	-0.038762	-0.173238	-0.157325	-0.0953817	0.112811	-0.990773	-4.42803	-4.02129	-2.438	2.88351	0.34104	0.000792043	0.00164175	0.030973	0.0135391	0.412115	0.0035925	0.00424869	0.0543801	0.0808827	15.0138	7.5736e-05	O95399
0.0724104	-0.336867	-0.0222428	-0.208767	-0.287268	-0.0374709	-5.90865	-0.39014	-3.66177	-5.03869	-0.65724	6.68921e-05	0.703159	0.00317144	0.000275569	0.523232	0.000228074	0.784129	0.00747177	0.000997469	0.719769	13.3756	0.000135257	O95400
0.171302	0.00263233	0.325763	-0.105445	0.0339779	0.0993685	0.0148402	1.83654	-0.594465	0.191556	0.560207	0.9884	0.0907505	0.563063	0.851241	0.585478	0.991453	0.160816	0.634179	0.882413	0.76457	1.36182	0.304002	O95415
-0.00644268	-0.34586	0.0306624	-0.0547858	0.0849188	0.110009	-5.78742	0.513088	-0.916755	1.42098	1.84083	8.09635e-05	0.617053	0.377036	0.180373	0.0900829	0.000269716	0.714407	0.454916	0.244513	0.256981	15.4303	6.5901e-05	O95429
-0.011309	-0.238067	-0.0195009	-0.188359	-0.145623	0.0269416	-9.52144	-0.779935	-7.5334	-5.82418	1.07752	5.31168e-07	0.450295	6.27062e-06	7.63928e-05	0.30209	3.84279e-06	0.565301	4.03424e-05	0.000345	0.527702	39.2454	4.19297e-07	O95433
-0.0389567	0.12499	-0.170497	0.0543887	0.0415104	-0.0160497	4.30407	-5.87111	1.87289	1.42942	-0.552676	0.000987077	7.09501e-05	0.0852349	0.177986	0.590468	0.00237105	0.000571744	0.128868	0.241514	0.767538	23.4473	7.29905e-06	O95453
0.0117348	-0.222506	-0.206377	-0.308333	-0.287756	-0.0356932	-5.78928	-5.36962	-8.02238	-7.487	-0.928684	8.0726e-05	0.000158825	3.28263e-06	6.67772e-06	0.371062	0.000269249	0.00105121	2.36678e-05	4.86936e-05	0.593184	22.6771	8.74034e-06	O95456
-0.0118658	0.251102	0.0454982	0.203928	0.200087	-0.0105748	13.3643	2.42152	10.8535	10.6491	-0.562815	1.19433e-08	0.0319248	1.25808e-07	1.55425e-07	0.583755	1.74797e-07	0.0693798	1.69795e-06	2.47271e-06	0.763766	76.4768	8.86514e-09	O95466
0.0327371	0.416414	-0.0949383	0.350741	0.195027	0.151134	7.81388	-1.78149	6.58155	3.65962	2.83598	4.31107e-06	0.0997214	2.40541e-05	0.00318408	0.0147969	2.1953e-05	0.173812	0.000120708	0.0079602	0.0849055	27.2482	3.2183e-06	O95470
0.0285806	-0.226935	-0.0756034	-0.137558	-0.222028	-0.0879521	-4.74552	-1.58097	-2.87652	-4.6429	-1.8392	0.000454673	0.139449	0.013717	0.000543245	0.0903371	0.00120489	0.226599	0.0263734	0.00176291	0.25744	6.89167	0.00285731	O95478
0.0196347	0.303836	0.15986	0.384975	0.315411	-0.0340925	7.22909	3.8035	9.15959	7.50447	-0.811153	9.51806e-06	0.00244306	8.07371e-07	6.5212e-06	0.432817	4.32206e-05	0.00888972	7.59231e-06	4.81244e-05	0.648521	34.8511	8.19539e-07	O95479
-0.0319265	-0.146531	0.0833985	-0.00847952	0.0508364	0.131016	-4.47573	2.54738	-0.259004	1.55278	4.00183	0.000728082	0.0253144	0.79995	0.14602	0.00170077	0.00181856	0.057742	0.84045	0.20411	0.0245124	17.2498	3.715e-05	O95486
0.0202456	-0.0133938	0.291028	0.183153	0.173619	0.160356	-0.235152	5.10951	3.21558	3.04819	2.81534	0.817992	0.000244602	0.00727301	0.00994826	0.0153785	0.856528	0.00146602	0.0152418	0.0205749	0.0866002	8.50803	0.001148	O95487
0.0433474	-0.224047	-0.110785	-0.299142	-0.259571	-0.0494792	-5.58317	-2.76073	-7.45452	-6.46841	-1.233	0.000112205	0.0170285	6.97935e-06	2.84444e-05	0.240804	0.000356028	0.0420006	4.41306e-05	0.000155613	0.461061	18.2734	2.75109e-05	O95551
-0.000590207	0.000278445	-0.0150666	0.048217	0.15011	-0.0106042	0.00407999	-0.220768	0.706513	2.19953	-0.155381	0.996811	0.828925	0.493142	0.0478261	0.879062	0.997313	0.881631	0.566052	0.0789002	0.94009	1.73593	0.199863	O95563
-0.0249111	0.316815	0.155004	0.256184	0.159582	-0.0546594	7.50655	3.67264	6.06998	3.7811	-1.29509	6.50284e-06	0.00310844	5.20494e-05	0.00254563	0.219261	3.11324e-05	0.0107241	0.0002293	0.00655354	0.440918	23.0969	7.91744e-06	O95571
-0.00934526	-0.0856	-0.0226037	-0.109474	-0.16954	0.0352758	-3.22583	-0.851821	-4.12554	-6.38911	1.32937	0.00713491	0.410722	0.00135957	3.2024e-05	0.20805	0.0135389	0.528482	0.00362376	0.000170795	0.427722	16.5688	4.57533e-05	O95573
-0.00539356	-0.262032	-0.19131	-0.221368	-0.180388	-0.0320243	-9.20059	-6.71735	-7.77277	-6.33385	-1.12445	7.69475e-07	1.9714e-05	4.55181e-06	3.47989e-05	0.282458	5.20527e-06	0.00020887	3.10581e-05	0.000181903	0.506388	27.9446	2.80109e-06	O95602
0.0229246	0.0468853	0.110139	-0.0141265	-0.0637844	0.0417963	1.16779	2.74328	-0.351853	-1.5887	1.04104	0.265208	0.0175919	0.730951	0.137693	0.31805	0.331885	0.0431396	0.782706	0.194239	0.544383	4.4437	0.0155429	O95613
-0.0494514	0.0350082	-0.222361	-0.0764063	-0.132572	-0.0420894	0.938148	-5.95881	-2.04753	-3.55265	-1.12791	0.36637	6.18481e-05	0.0627658	0.00388113	0.281051	0.437835	0.000513386	0.0986243	0.00936508	0.505013	12.5872	0.000182558	O95619
-0.0522132	-1.44265	-0.328478	-0.775825	-0.650688	-0.559186	-8.88305	-2.02259	-4.77712	-4.00659	-3.44317	1.1215e-06	0.0655987	0.000430545	0.00168614	0.00475653	7.1321e-06	0.124349	0.00134073	0.00459402	0.0445773	17.8171	3.13952e-05	O95625
0.00360377	-0.519849	0.0918227	-0.35966	-0.129297	-0.0221147	-5.36739	0.948062	-3.71346	-1.33498	-0.228332	0.000159406	0.361499	0.002883	0.20626	0.82317	0.000483208	0.479566	0.00685365	0.274748	0.909144	11.8651	0.000243513	O95628
-0.00379965	0.167458	0.137922	0.196782	0.120538	-0.0188508	4.70289	3.8734	5.52644	3.3852	-0.529407	0.00048948	0.00214938	0.000122979	0.00529876	0.606022	0.00128348	0.00801118	0.000471092	0.0120466	0.775921	12.588	0.000182502	O95630
-0.0287777	0.064538	-0.00533887	0.0166497	0.0652412	-0.00603742	1.57143	-0.129995	0.405401	1.58855	-0.147004	0.141644	0.898689	0.692202	0.137727	0.88553	0.193246	0.932792	0.750678	0.194239	0.942017	1.3574	0.305529	O95639
-0.0186103	0.253089	0.447802	0.204879	0.163745	0.0197126	6.79254	12.0184	5.49866	4.39469	0.529058	1.76761e-05	4.00473e-08	0.000128647	0.000840197	0.606257	7.28149e-05	2.52783e-06	0.000490422	0.00255109	0.775921	39.191	4.22611e-07	O95671
0.0200497	-0.49054	-0.101704	-0.174685	-0.293209	-0.0391176	-7.31955	-1.51757	-2.60654	-4.37509	-0.58369	8.39759e-06	0.154601	0.0226864	0.000869923	0.570062	3.87905e-05	0.246861	0.040606	0.00262978	0.753977	14.926	7.80221e-05	O95684
0.0070672	0.166878	0.1418	0.134378	0.0623039	0.00662513	2.86203	2.43192	2.30463	1.06854	0.113624	0.0140937	0.0313208	0.0395328	0.305964	0.911384	0.0249031	0.0683094	0.0659323	0.383063	0.955163	3.08849	0.0500002	O95685
0.0143503	0.119657	-0.0267462	-0.0318228	0.0280878	-0.0310318	3.00495	-0.67168	-0.799169	0.705372	-0.779306	0.010787	0.514305	0.439474	0.493826	0.450652	0.0195998	0.623127	0.51584	0.5698	0.662829	4.34763	0.016778	O95696
0.0316297	0.148372	-0.115918	0.00878078	-0.0589294	-0.180008	2.78454	-2.17547	0.164792	-1.10595	-3.37828	0.0162887	0.0499437	0.871807	0.29008	0.0053676	0.028248	0.0993116	0.897496	0.366417	0.0471811	9.14196	0.0008302	O95707
0.0110793	-0.167116	0.120436	-0.179436	-0.188824	0.194131	-3.25071	2.3427	-3.49036	-3.67297	3.77619	0.00681078	0.0368824	0.00435689	0.00310651	0.00256868	0.0130043	0.0778848	0.00984446	0.0078016	0.0311629	21.1654	1.26523e-05	O95714
-0.0229269	-0.0674437	0.0744296	0.0877783	0.106568	-0.00231497	-1.37132	1.51336	1.78478	2.16682	-0.0470699	0.194971	0.155654	0.0991633	0.0507268	0.963219	0.25461	0.248111	0.146476	0.0829665	0.981715	3.72977	0.0280528	O95716
-0.119028	-1.41638	0.086098	-0.431185	-0.265717	0.101507	-20.7401	1.26074	-6.31385	-3.89091	1.48636	6.95576e-11	0.230981	3.58652e-05	0.00208168	0.162561	4.46462e-09	0.33847	0.000168204	0.00550329	0.369405	142.575	2.2069e-10	O95721
0.000641622	0.0637337	0.0205568	0.113055	0.0579148	-0.110268	2.34405	0.756056	4.15805	2.13004	-4.05553	0.0367913	0.463964	0.00128223	0.0541859	0.00154293	0.0585268	0.578645	0.00346618	0.0879465	0.0232704	15.8402	5.76433e-05	O95747
-0.0186124	0.376596	0.327784	0.294339	0.295421	0.187099	7.76452	6.75812	6.06856	6.09088	3.85754	4.60186e-06	1.85797e-05	5.21633e-05	5.03982e-05	0.00221266	2.31165e-05	0.000202688	0.000229618	0.000245541	0.0282729	15.7288	5.97613e-05	O95749
0.00132218	-0.0917117	0.107308	-0.11714	-0.0217463	0.176187	-2.42643	2.83906	-3.0992	-0.575346	4.66141	0.0316381	0.0147118	0.00904238	0.575515	0.000526027	0.0511099	0.0371157	0.0183507	0.645437	0.0140274	18.1145	2.87968e-05	O95757
0.000350376	0.328071	0.0925762	0.241222	0.145341	0.00381499	14.4977	4.091	10.6597	6.4227	0.168587	4.67294e-09	0.00144706	1.53711e-07	3.04527e-05	0.868884	8.21486e-08	0.00589501	1.98708e-06	0.000163796	0.935146	67.099	1.90738e-08	O95758
0.0539365	-0.00413426	-0.0637723	0.0628759	-0.001607	-0.0182461	-0.0770732	-1.18888	1.17217	-0.0299586	-0.340155	0.939815	0.257112	0.263509	0.976585	0.739524	0.953636	0.366828	0.337644	0.981742	0.863043	1.14964	0.386642	O95772
0.0661932	0.138641	-0.00264568	0.0482855	-0.000299231	0.00397676	2.9598	-0.056482	1.03083	-0.00638819	0.0848988	0.0117382	0.955872	0.322621	0.995006	0.933719	0.0211196	0.970336	0.399746	0.996089	0.967609	2.85996	0.0621726	O95777
0.00221669	0.0294246	0.0293037	-0.0233619	-0.0293469	-0.0419524	1.65147	1.64468	-1.31119	-1.64711	-2.35459	0.12413	0.125537	0.213934	0.125032	0.0360898	0.171771	0.20885	0.284079	0.179221	0.144569	5.89229	0.00540891	O95782
0.0282722	-0.337975	-0.254993	-0.278311	-0.287811	-0.34634	-9.83068	-7.41699	-8.09525	-8.37157	-10.074	3.7502e-07	7.34605e-06	2.98789e-06	2.10273e-06	2.86893e-07	2.83189e-06	0.000105052	2.20144e-05	2.00814e-05	0.000316729	27.6735	2.95552e-06	O95785
-0.0355807	0.212852	0.0322016	0.136847	0.129634	-0.0791184	4.53479	0.686051	2.91551	2.76184	-1.68561	0.000656256	0.505509	0.0127525	0.0169935	0.117256	0.00166248	0.615713	0.0248214	0.0326958	0.301469	10.3436	0.000468843	O95786
0.0244913	-0.242377	0.0764358	-0.196196	-0.213874	0.041648	-8.16023	2.5734	-6.60542	-7.2006	1.40218	2.74886e-06	0.024124	2.3223e-05	9.90307e-06	0.185788	1.51132e-05	0.0553699	0.000117607	6.71437e-05	0.398701	46.6856	1.55822e-07	O95793
-0.0139758	-0.352697	-0.114146	-0.34743	-0.275103	-0.0483397	-10.3725	-3.35695	-10.2176	-8.09055	-1.42163	2.07993e-07	0.00558536	2.45533e-07	3.00602e-06	0.180189	1.73694e-06	0.0172917	2.90853e-06	2.63384e-05	0.391754	41.6596	2.98711e-07	O95801
-0.0860323	0.102666	0.300802	-0.00923412	0.214956	0.0553994	0.398743	1.16827	-0.0358641	0.834862	0.215164	0.696973	0.265019	0.971971	0.419843	0.833194	0.749375	0.375778	0.977838	0.49818	0.914542	0.463209	0.796467	O95807
-0.0247232	-0.0461091	-0.117914	-0.116268	-0.150335	0.0583436	-1.63457	-4.18004	-4.12172	-5.3294	2.06828	0.12766	0.0012325	0.00136897	0.000169687	0.060496	0.176171	0.00515018	0.0036453	0.000667145	0.199604	16.3139	4.95562e-05	O95816
0.062808	-0.0981149	0.182226	-0.376155	-0.216501	0.149938	-1.77909	3.30425	-6.82072	-3.92575	2.71879	0.100129	0.00616249	1.69711e-05	0.00195339	0.0184134	0.142756	0.0186995	9.20242e-05	0.00520905	0.0948153	30.5447	1.71235e-06	O95817
0.0152812	-0.185675	0.135896	-0.0303014	-0.00812932	0.0347381	-2.54889	1.86555	-0.41597	-0.111597	0.476876	0.0252436	0.0863242	0.684655	0.912958	0.641878	0.0417826	0.154811	0.74381	0.932709	0.801984	4.12009	0.0201822	O95819
-0.00736829	0.281009	0.228442	0.277821	0.229971	0.0833109	8.12859	6.60803	8.03639	6.65224	2.40989	2.8626e-06	2.31342e-05	3.22366e-06	2.16806e-05	0.0326139	1.55988e-05	0.000236922	2.33832e-05	0.000125668	0.136787	22.1883	9.82689e-06	O95822
0.0600845	0.205585	0.0956976	0.0366267	0.088216	-0.0136502	4.90638	2.28387	0.874112	2.10531	-0.325769	0.000344943	0.0410547	0.398937	0.0566346	0.750119	0.000949318	0.0848771	0.476343	0.091064	0.86886	7.37631	0.00214309	O95825
-0.0318028	0.442101	0.0015205	0.326545	0.300878	0.051451	20.002	0.0687923	14.7739	13.6126	2.3278	1.0697e-10	0.94627	3.75485e-09	9.66634e-09	0.0378987	5.78896e-09	0.964116	1.09873e-07	2.93177e-07	0.149857	151.688	1.52361e-10	O95831
-0.00232269	0.246451	0.207301	0.150354	0.165472	-0.0388143	8.30333	6.98432	5.06569	5.57501	-1.30772	2.29152e-06	1.34268e-05	0.000263306	0.000113692	0.215074	1.30673e-05	0.000159733	0.000896083	0.000479581	0.436473	30.0596	1.87148e-06	O95834
0.027751	0.200424	0.0351826	0.151688	0.108208	-0.0302158	7.17595	1.25967	5.43101	3.87427	-1.08184	1.02496e-05	0.231353	0.000143631	0.00214597	0.300243	4.5961e-05	0.338669	0.000537157	0.00564891	0.52614	21.0013	1.3189e-05	O95861
-0.241948	-1.37801	-0.404693	-1.6958	-1.70753	-0.071422	-18.3932	-5.40169	-22.635	-22.7915	-0.953316	2.88592e-10	0.000150686	2.4549e-11	2.26105e-11	0.358936	1.04119e-08	0.00100579	2.94588e-09	3.20026e-09	0.582079	231.777	1.19479e-11	O95864
-0.000587164	0.219578	0.684292	0.29296	0.317393	0.120341	6.59231	20.5443	8.79545	9.52898	3.61296	2.36755e-05	7.78606e-11	1.24654e-06	5.26627e-07	0.00347087	9.36838e-05	5.05671e-08	1.09221e-05	6.54726e-06	0.0366958	98.146	2.03577e-09	O95865
0.033012	0.295059	0.175111	0.187034	0.229027	0.0752326	5.53418	3.28441	3.50804	4.29568	1.41108	0.000121447	0.00639509	0.0042161	0.00100195	0.183209	0.000381988	0.019154	0.00956551	0.00295448	0.39542	7.98574	0.00151948	O95870
-0.0158264	-0.136212	0.41112	-0.0271654	0.105259	0.127075	-1.95242	5.89284	-0.389379	1.50874	1.82144	0.0742174	6.85704e-05	0.703707	0.156818	0.0931361	0.109599	0.000555813	0.760467	0.217278	0.261901	14.5565	8.85629e-05	O95873
-0.0135999	0.030072	0.00220491	0.0370182	-0.0387812	-0.0558061	0.937392	0.0687305	1.15392	-1.20887	-1.73957	0.366743	0.946318	0.270637	0.249619	0.107078	0.438092	0.964116	0.345096	0.32345	0.286751	2.63953	0.0771946	O95881
0.0799679	-0.602761	-0.00500267	-0.17628	-0.205275	0.0190607	-6.04963	-0.0502094	-1.76923	-2.06025	0.191303	5.37121e-05	0.960768	0.101823	0.0613655	0.851435	0.000189937	0.973466	0.149884	0.0975065	0.92591	11.2828	0.000310354	O95905
0.051582	-0.27325	0.200794	-0.0508168	0.0069393	0.143535	-3.04308	2.23617	-0.565927	0.0772804	1.59849	0.0100439	0.0447633	0.581703	0.939653	0.135495	0.0183585	0.0906431	0.651231	0.953753	0.32905	6.85078	0.00292931	O95926
0.0383201	-0.171284	-0.0695458	-0.122144	-0.201896	0.00867392	-3.78695	-1.5376	-2.7005	-4.46373	0.191773	0.00251843	0.149668	0.0190514	0.000743646	0.851075	0.00539907	0.24037	0.0350196	0.00230614	0.925821	7.50273	0.0019924	O95983
-0.0443137	0.122274	-0.0967551	0.0555183	0.00295499	-0.0175061	1.79704	-1.42198	0.815937	0.0434287	-0.257283	0.0971104	0.180089	0.430179	0.966063	0.801248	0.139053	0.277679	0.506815	0.97377	0.89695	2.33043	0.105667	O95985
-0.0356657	0.0610832	-0.0702665	0.0527337	0.0140328	-0.115864	1.97817	-2.27557	1.70777	0.454451	-3.75224	0.0709404	0.0416782	0.112976	0.657484	0.00268431	0.105182	0.0856848	0.163897	0.720102	0.0318653	10.28	0.000482613	O95989
0.0270391	-0.131464	0.190056	-0.0477516	0.0169043	0.0151835	-2.78166	4.02142	-1.01038	0.357681	0.32127	0.0163764	0.00164134	0.33193	0.726693	0.753442	0.028372	0.00649477	0.408894	0.780114	0.870468	10.0096	0.000546676	O95999
-0.0268032	0.327526	0.0327941	0.20973	0.15279	-0.108903	13.1212	1.31379	8.40215	6.12102	-4.36284	1.47398e-08	0.213085	2.02359e-06	4.81139e-05	0.000889043	2.0756e-07	0.317643	1.59644e-05	0.000236289	0.0174372	80.0673	6.76989e-09	O96000
-0.00858943	-0.482579	0.106955	-0.577515	-0.539771	0.0219523	-5.6835	1.25964	-6.80158	-6.35707	0.258539	9.55176e-05	0.231363	1.74466e-05	3.36031e-05	0.800301	0.000311066	0.338669	9.36083e-05	0.000177162	0.896743	28.2438	2.64141e-06	O96005
0.0315459	0.242965	-0.0728908	0.150213	0.121077	-0.00286742	12.3384	-3.70158	7.62821	6.14857	-0.145615	2.97295e-08	0.00294684	5.5189e-06	4.61217e-05	0.886604	3.57206e-07	0.0102628	3.63103e-05	0.000229155	0.942159	71.7237	1.29157e-08	O96008
-0.0125122	0.233282	0.113612	0.404852	0.317816	0.134639	3.81947	1.86013	6.62854	5.20351	2.20441	0.0023725	0.0871352	2.24475e-05	0.000209031	0.0474068	0.00512572	0.155709	0.000114308	0.000796308	0.172502	11.6539	0.000265616	O96011
0.00955299	-0.158572	0.0130004	-0.294796	-0.334108	-0.177529	-2.81067	0.230431	-5.22522	-5.92203	-3.14668	0.0155132	0.821575	0.000201617	6.55059e-05	0.00827352	0.027099	0.876431	0.00071848	0.00030183	0.059939	13.1087	0.000149468	O96013
0.00225877	0.238941	0.0967881	0.0763309	0.0319392	0.0738739	6.05888	2.45428	1.93554	0.809891	1.87324	5.29496e-05	0.0300592	0.07644	0.433515	0.0851837	0.00018736	0.0661062	0.117143	0.512201	0.249257	8.76157	0.00100638	O96017
0.0059748	0.0329852	-0.0251183	0.00451807	0.0501471	0.0169649	1.50448	-1.14567	0.206073	2.28725	0.773783	0.157897	0.273908	0.840132	0.0408028	0.453792	0.212118	0.386101	0.871956	0.0690047	0.665321	2.90301	0.0596427	O96019
-0.0707003	-0.183614	-0.076675	-0.509034	-0.724853	0.147976	-2.84613	-1.18851	-7.89033	-11.2357	2.29371	0.0145187	0.257253	3.89882e-06	8.54846e-08	0.0403263	0.025556	0.366934	2.73115e-05	1.6087e-06	0.155784	52.28	8.12574e-08	O96028
-0.0797546	-0.194491	0.174622	0.116356	-0.0766522	-0.2057	-2.64158	2.37171	1.58034	-1.04109	-2.79382	0.0212578	0.0349771	0.139592	0.318026	0.016009	0.0358408	0.0746323	0.196469	0.395294	0.0881934	9.17105	0.000818271	P00167
-0.0226427	-0.0352938	-0.152469	-0.128509	-0.130667	-0.0689988	-1.95827	-8.45969	-7.13026	-7.25001	-3.82837	0.0734609	1.88317e-06	1.09266e-05	9.24551e-06	0.00233409	0.108569	3.82173e-05	6.41645e-05	6.33191e-05	0.0293489	22.7522	8.58608e-06	P00338
-0.0299529	0.443548	-0.0099855	0.40968	0.339569	-0.0169971	17.1111	-0.385218	15.8045	13.0998	-0.65571	6.75839e-10	0.706708	1.71318e-09	1.50183e-08	0.524183	2.0386e-08	0.787291	6.34682e-08	3.92897e-07	0.720258	151.055	1.56223e-10	P00367
-0.17786	-0.949518	-0.285907	-1.40897	-1.49248	-0.0417931	-11.9591	-3.60098	-17.7458	-18.7977	-0.52638	4.2352e-08	0.00354872	4.40324e-10	2.23194e-10	0.608061	4.74205e-07	0.0120178	2.20962e-08	1.66491e-08	0.77675	145.151	1.98284e-10	P00374
-0.0229826	0.237636	0.156223	0.204296	0.142634	-0.030957	8.59426	5.64992	7.38852	5.15845	-1.11958	1.59388e-06	0.000100791	7.63801e-06	0.000225351	0.28445	9.63663e-06	0.000745796	4.75867e-05	0.000841066	0.508144	31.3592	1.47921e-06	P00387
-0.0297311	0.0939653	0.0897884	0.0616072	0.0498739	-0.000405102	3.91752	3.74338	2.56848	2.0793	-0.0168892	0.00198293	0.00272842	0.0243449	0.0593221	0.986798	0.00437657	0.00967046	0.0431548	0.0947231	0.994182	6.03975	0.00490246	P00390
-0.0618351	0.530309	0.0687422	0.506032	0.465774	0.181878	9.86052	1.27819	9.4091	8.66056	3.38183	3.62799e-07	0.224966	6.04095e-07	1.46917e-06	0.00533215	2.75847e-06	0.332053	6.08124e-06	1.51302e-05	0.0471811	38.7267	4.5213e-07	P00395
-0.00583382	0.28122	-0.00440593	0.256358	0.226364	-0.034518	8.44106	-0.132248	7.6948	6.79452	-1.03609	1.92747e-06	0.896944	5.04869e-06	1.76256e-05	0.32026	1.13429e-05	0.931715	3.36986e-05	0.000105639	0.546776	39.5147	4.03352e-07	P00403
-0.0107501	0.242724	0.00790433	0.164174	0.14605	-0.017369	9.97175	0.324731	6.74471	6.00012	-0.713565	3.20873e-07	0.750885	1.8945e-05	5.79966e-05	0.488922	2.48418e-06	0.821399	9.9313e-05	0.000274328	0.691201	39.382	4.11122e-07	P00441
-0.00763289	0.340296	0.204722	0.320169	0.37315	-0.0149801	11.74	7.06281	11.0457	12.8735	-0.516805	5.21841e-08	1.20142e-05	1.03449e-07	1.833e-08	0.614532	5.63642e-07	0.000147374	1.43881e-06	4.62017e-07	0.781723	71.5331	1.31186e-08	P00488
0.0127999	0.0562732	0.0366226	-0.02702	-0.00909167	0.00511685	2.95905	1.92575	-1.42081	-0.478073	0.269063	0.0117548	0.0777574	0.180422	0.64105	0.792378	0.0211425	0.142362	0.245848	0.705462	0.891364	5.20733	0.00872067	P00491
-0.0200876	-0.0442031	-0.101849	-0.158294	-0.156204	-0.0444123	-1.60595	-3.70028	-5.75101	-5.67509	-1.61355	0.133842	0.00295387	8.57763e-05	9.68095e-05	0.132176	0.183738	0.0102705	0.000347515	0.000417817	0.324674	11.2241	0.000318211	P00492
-0.0207788	0.401667	-0.0868597	0.320907	0.242354	0.0190132	18.3078	-3.95902	14.6268	11.0464	0.866611	3.04884e-10	0.00183846	4.21684e-09	1.03374e-07	0.402877	1.07195e-08	0.007072	1.1697e-07	1.81938e-06	0.622935	163.568	9.70055e-11	P00505
-0.223264	-0.300155	-0.206154	0.174717	0.01619	0.184762	-4.36765	-2.99982	2.54236	0.235586	2.68853	0.000881488	0.0108912	0.0255504	0.817662	0.0194806	0.00215111	0.029298	0.0449641	0.854666	0.0986862	16.4881	4.69192e-05	P00519
-0.0170247	0.158697	0.00548947	0.0788321	0.087015	-0.00977912	8.26925	0.286041	4.10773	4.53411	-0.509564	2.39252e-06	0.779645	0.00140398	0.00065703	0.619448	1.35315e-05	0.843497	0.00372596	0.00207483	0.786782	23.8964	6.58683e-06	P00558
-0.00925572	0.094169	0.0119765	0.0888245	0.0550664	-0.0486961	2.42862	0.308875	2.29079	1.42016	-1.25587	0.0315113	0.762628	0.0405414	0.180607	0.23268	0.0509198	0.830474	0.0673859	0.24477	0.4548	4.13664	0.0199093	P00568
0.0274453	0.818383	0.53322	0.558916	0.493336	0.264213	15.5068	10.1035	10.5904	9.34778	5.00633	2.13857e-09	2.77832e-07	1.65255e-07	6.48372e-07	0.000291063	4.79874e-08	8.81399e-06	2.08266e-06	7.61492e-06	0.0101859	56.471	5.20227e-08	P00746
-0.0850491	0.531596	0.0212987	0.559714	0.567312	0.0245154	10.0187	0.401407	10.5487	10.6919	0.462029	3.04754e-07	0.695062	1.72646e-07	1.48662e-07	0.652191	2.38955e-06	0.777455	2.16592e-06	2.40649e-06	0.809191	61.7447	3.09755e-08	P00813
-0.00274549	0.407589	-0.151015	0.337006	0.163076	-0.104841	8.93644	-3.31102	7.38892	3.57547	-2.29866	1.05192e-06	0.00608511	7.63382e-06	0.00372036	0.0399649	6.75183e-06	0.018517	4.75867e-05	0.00904287	0.154812	51.7789	8.59008e-08	P00846
-0.00113574	-0.274398	-0.151825	-0.102849	-0.101168	-0.141771	-11.7309	-6.49074	-4.39696	-4.32509	-6.0609	5.26452e-08	2.75149e-05	0.000836833	0.000950786	5.27842e-05	5.64275e-07	0.000268343	0.00237253	0.00282929	0.00416241	29.1869	2.2032e-06	P00918
-0.0327483	0.146762	-0.429715	0.0231409	-0.00617839	-0.0370316	6.62821	-19.4071	1.04511	-0.279034	-1.67245	2.24583e-05	1.53001e-10	0.316237	0.784892	0.119863	8.96383e-05	6.5465e-08	0.392895	0.827939	0.305328	157.329	1.2245e-10	P00966
-0.0338053	-0.19062	0.125912	-0.340724	-0.163027	-0.222777	-2.7022	1.7849	-4.83004	-2.31105	-3.15804	0.018991	0.0991424	0.000393082	0.0390738	0.00809943	0.0323751	0.173021	0.00124416	0.0666114	0.0593743	11.2653	0.000312679	P01033
0.0287739	-0.00366367	0.305767	-0.00671963	0.00938411	-0.65505	-0.0529059	4.4155	-0.0970362	0.135513	-9.45939	0.958663	0.0008098	0.924274	0.894416	5.70207e-07	0.968311	0.00365802	0.941271	0.916839	0.000349727	41.8971	2.892e-07	P01034
-0.029784	-0.00522775	-0.0795538	-0.183807	-0.0334281	-0.125696	-0.0946244	-1.43995	-3.32697	-0.605062	-2.27515	0.92615	0.175043	0.00590657	0.556225	0.0417098	0.944457	0.271656	0.012798	0.627372	0.159445	3.48177	0.0348804	P01040
-0.00563066	-0.173077	0.0640988	-0.0140879	-0.0471186	-0.0322113	-4.41172	1.63388	-0.359101	-1.20105	-0.821066	0.000815229	0.127807	0.725658	0.252529	0.427361	0.00200806	0.211606	0.778246	0.326607	0.644721	7.977	0.00152678	P01111
0.0527819	0.161453	0.0713292	-0.0251781	0.0264485	-0.261916	2.17596	0.961325	-0.339333	0.356455	-3.52993	0.0499001	0.355054	0.740128	0.727589	0.00404825	0.0769195	0.472805	0.790387	0.780923	0.0403364	7.33521	0.0021949	P01137
-0.0302117	-0.299372	0.205308	-0.126774	-0.13664	-0.146096	-5.93542	4.07048	-2.51345	-2.70905	-2.89653	6.41486e-05	0.00150175	0.026953	0.0187504	0.0132133	0.000220213	0.00604642	0.047172	0.0353848	0.0795391	22.8924	8.30649e-06	P01730
0.0375681	-0.185922	0.195704	-0.172559	-0.169049	-0.025093	-5.49697	5.78618	-5.10188	-4.9981	-0.741901	0.000129	8.11228e-05	0.000247755	0.000295147	0.472189	0.000402306	0.000626291	0.000851561	0.00105793	0.677892	38.679	4.55298e-07	P01889
-0.00735306	0.0861959	-0.290203	0.169204	0.198596	-0.0148054	2.06915	-6.96638	4.06177	4.76734	-0.355407	0.060403	1.3774e-05	0.00152559	0.000437866	0.728353	0.091025	0.00016281	0.00399302	0.00146753	0.857195	36.0127	6.81519e-07	P01903
0.0181655	0.178824	-0.109305	0.0560866	0.253944	-0.128383	3.52955	-2.15741	1.10701	5.01223	-2.53397	0.00405108	0.051591	0.289638	0.000288169	0.02595	0.00824253	0.101999	0.365274	0.00103763	0.118384	18.3141	2.71929e-05	P01911
-0.0180424	0.336695	0.30669	0.348317	0.289084	-0.0762062	18.7211	17.0528	19.3674	16.0738	-4.23727	2.34221e-10	7.03461e-10	1.56766e-10	1.40632e-09	0.00111223	9.16949e-09	2.26873e-07	1.0553e-08	6.52343e-08	0.0197412	218.009	1.72751e-11	P02545
-0.366964	-1.35704	0.592133	0.106422	0.777107	0.484556	-9.37748	4.09178	0.735402	5.37	3.3484	6.26509e-07	0.001445	0.475995	0.000158725	0.00567516	4.40552e-06	0.00589469	0.55026	0.000631243	0.0486442	56.9495	4.95399e-08	P02656
-0.322976	-1.31647	0.404751	0.103487	-0.271187	0.495186	-7.40459	2.27655	0.58207	-1.52531	2.78521	7.47176e-06	0.0416035	0.571119	0.152677	0.0162682	3.51313e-05	0.0856589	0.641314	0.212286	0.0890878	27.4535	3.0882e-06	P02686
-0.111061	-1.04892	-0.337923	-1.16596	-1.19978	-0.0397969	-30.7677	-9.91221	-34.2007	-35.1928	-1.16735	6.16499e-13	3.42626e-07	1.71957e-13	1.2171e-13	0.265376	2.79869e-10	1.0335e-05	1.1865e-10	9.59772e-11	0.48861	556.828	5.95368e-14	P02786
-0.0137135	0.664963	0.168237	0.569277	0.643225	-0.0484178	12.4745	3.15606	10.6794	12.0667	-0.908302	2.62446e-08	0.00812951	1.50593e-07	3.82703e-08	0.38131	3.24094e-07	0.0232392	1.95593e-06	8.38301e-07	0.603277	76.8295	8.62881e-09	P02792
0.00266786	1.0219	0.112798	0.476221	0.66134	0.0295836	12.6359	1.39476	5.88853	8.17755	0.365804	2.26714e-08	0.187963	6.90359e-05	2.68865e-06	0.720775	2.86375e-07	0.28773	0.00029179	2.40931e-05	0.852778	51.3089	9.05393e-08	P02794
0.00244635	0.546947	-0.257584	0.379702	0.280679	-0.129277	6.43317	-3.02969	4.46604	3.30133	-1.52055	2.99797e-05	0.0102988	0.000740619	0.00619617	0.153857	0.000115002	0.0280185	0.00213595	0.0137141	0.357261	27.2799	3.19777e-06	P03891
0.0286883	0.145731	0.0288501	0.142925	0.445281	-0.0698786	1.50573	0.298086	1.47673	4.60075	-0.722003	0.157581	0.770653	0.165087	0.000584676	0.483901	0.211744	0.836743	0.227366	0.00187859	0.687728	7.07298	0.00256184	P03915
-0.040964	0.083863	-0.0491857	0.0313265	-0.0447025	-0.0092421	1.82627	-1.07111	0.682192	-0.973482	-0.201264	0.0923664	0.304851	0.507862	0.34922	0.843809	0.133054	0.419123	0.580534	0.427806	0.921065	2.36985	0.10145	P03928
0.0638366	-0.516824	0.0891576	-0.333655	-0.159023	-0.0774719	-7.98437	1.37739	-5.15462	-2.45674	-1.19686	3.44856e-06	0.193136	0.000226801	0.0299236	0.254101	1.82512e-05	0.293129	0.000790366	0.0527727	0.475782	24.0323	6.3875e-06	P04035
-0.0159098	0.445628	0.189725	0.382227	0.400022	0.0390534	22.9398	9.7666	19.6761	20.5922	2.01038	2.09244e-11	4.02779e-07	1.29975e-10	7.57366e-11	0.0670292	1.92505e-09	1.17018e-05	8.96829e-09	7.33449e-09	0.21364	199.89	2.91135e-11	P04040
-0.0983566	0.0342076	-0.0104079	0.0932445	0.0222103	0.0917822	0.808398	-0.245961	2.20356	0.524875	2.16901	0.434342	0.809802	0.0474795	0.609076	0.0505279	0.506672	0.867818	0.077426	0.675935	0.179366	2.23256	0.11701	P04049
-0.0228043	-0.386604	0.133124	-0.275681	-0.157317	-0.0153436	-10.8041	3.72029	-7.70422	-4.3964	-0.428794	1.32368e-07	0.00284692	4.98568e-06	0.000837664	0.675547	1.20573e-06	0.00999045	3.33657e-05	0.0025448	0.825552	58.1293	4.39848e-08	P04062
-0.0167737	0.499274	0.379592	0.546416	0.505294	-0.0806974	18.5513	14.1044	20.3029	18.775	-2.99844	2.60842e-10	6.42235e-09	8.9593e-11	2.26397e-10	0.0109193	9.76298e-09	7.38571e-07	6.8688e-09	1.66628e-08	0.0703836	211.746	2.05874e-11	P04066
0.00709353	-0.018492	0.00506317	-0.115304	-0.0953492	-0.0391401	-1.08286	0.29649	-6.75201	-5.58348	-2.29197	0.299808	0.771842	1.87453e-05	0.00011215	0.040454	0.368501	0.837437	9.89717e-05	0.000473999	0.15594	17.4723	3.47575e-05	P04075
-0.00634688	0.185932	0.279285	0.0795461	0.141965	0.039251	4.53348	6.80966	1.93953	3.46147	0.957037	0.000657765	1.72442e-05	0.0759091	0.00459733	0.357129	0.00166553	0.000191911	0.116394	0.010765	0.581006	12.5446	0.000185619	P04080
-0.0205714	0.373735	-0.14182	0.200394	0.213757	-0.233736	13.0107	-4.93713	6.97622	7.44143	-8.13697	1.62381e-08	0.000327337	1.35824e-05	7.10501e-06	2.83199e-06	2.21567e-07	0.00181052	7.65289e-05	5.12675e-05	0.000919565	131.826	3.52406e-10	P04083
0.0377183	-0.216729	0.0591633	-0.280538	-0.14531	-0.0854092	-5.39886	1.4738	-6.98839	-3.61977	-2.1276	0.000151388	0.165864	1.33494e-05	0.00342742	0.0544229	0.000463483	0.261144	7.57334e-05	0.00846882	0.187994	20.6092	1.45819e-05	P04150
-0.00329399	0.535142	0.0717999	0.413068	0.312234	0.0378281	20.1177	2.69919	15.5286	11.7379	1.42208	9.98908e-11	0.0190978	2.10386e-09	5.22917e-08	0.18006	5.51397e-09	0.0458147	7.39702e-08	1.07305e-06	0.391754	140.324	2.42701e-10	P04179
0.0164116	-1.33278	0.174045	-0.897057	-0.628854	-0.136627	-13.6729	1.78551	-9.20285	-6.45137	-1.40165	9.18725e-09	0.099039	7.67445e-07	2.91759e-05	0.185943	1.39707e-07	0.172895	7.25393e-06	0.000159141	0.398753	71.5182	1.31346e-08	P04181
-0.260428	-0.65575	0.230822	-1.9746	-1.7013	0.13232	-16.7499	5.89592	-50.4375	-43.4565	3.37986	8.68138e-10	6.82403e-05	1.55144e-15	9.4629e-15	0.00535174	2.4575e-08	0.000554767	4.28198e-12	1.74117e-11	0.0471811	1218.63	5.09782e-16	P04183
-0.00397427	0.0153348	-0.175091	-0.0141909	0.0644971	-0.213735	0.347514	-3.96789	-0.321591	1.46162	-4.84362	0.734127	0.00180903	0.753205	0.169118	0.000384031	0.782312	0.00699831	0.801097	0.231588	0.0116975	13.0501	0.000152813	P04233
-0.0034471	0.134466	0.0961801	0.00500932	-0.0150438	0.0241937	7.61747	5.44856	0.283776	-0.852223	1.37056	5.59902e-06	0.000139576	0.781341	0.410508	0.195201	2.73752e-05	0.000946511	0.82435	0.488975	0.411441	23.3375	7.4867e-06	P04406
0.00461372	0.0300891	0.163279	0.0547773	0.0639362	-0.00537705	0.967612	5.25076	1.76154	2.05608	-0.172917	0.352029	0.000193244	0.103163	0.0618219	0.865553	0.423909	0.00123062	0.151576	0.0980061	0.934394	7.86151	0.00162733	P04424
-0.0454397	-0.336981	0.332979	-0.243293	-0.237221	0.0134998	-8.83088	8.72599	-6.37571	-6.21659	0.353773	1.19425e-06	1.35629e-06	3.26746e-05	4.15677e-05	0.729547	7.51682e-06	2.94664e-05	0.000156294	0.000211868	0.857195	83.2619	5.37738e-09	P04439
0.0355725	0.204828	0.154818	0.0871419	0.134113	0.117602	6.81947	5.15448	2.90128	4.46511	3.91539	1.70018e-05	0.000226855	0.0130965	0.000741842	0.00199066	7.0517e-05	0.00138369	0.0253569	0.00230184	0.0265906	10.6482	0.000408873	P04632
-0.0212887	0.0342447	-0.105906	-0.00398474	-0.00971089	0.0662183	1.22062	-3.77492	-0.142032	-0.346135	2.36028	0.245296	0.00257467	0.889373	0.735137	0.035716	0.310203	0.00924669	0.9115	0.787188	0.143939	8.54933	0.00112343	P04792
-0.176042	-1.37311	-0.289741	-1.88933	-1.68378	0.073507	-22.0121	-4.6448	-30.2877	-26.9925	1.17838	3.42453e-11	0.000541448	7.45173e-13	2.97988e-12	0.261117	2.86415e-09	0.00267334	3.37272e-10	9.1383e-10	0.483345	404.773	4.11602e-13	P04818
0.0140188	0.0368489	-0.228285	0.28136	0.471501	-0.178286	0.628804	-3.89554	4.80125	8.04588	-3.04235	0.541071	0.00206414	0.000413023	3.18432e-06	0.0100577	0.608011	0.00776096	0.00129392	2.75077e-05	0.0669706	42.1961	2.77719e-07	P04839
-0.0243888	0.163306	-0.053014	0.0910837	0.0547512	-0.00650914	8.87938	-2.88251	4.95246	2.97697	-0.353919	1.12645e-06	0.0135644	0.000318911	0.0113671	0.729441	7.15534e-06	0.0349008	0.00104474	0.0230601	0.857195	35.9861	6.84365e-07	P04843
0.0066908	-0.00600498	-0.0259998	0.0615366	0.0397251	0.00187954	-0.261994	-1.13436	2.68481	1.73319	0.0820032	0.797697	0.278441	0.0196159	0.108239	0.935974	0.839521	0.390994	0.035832	0.15844	0.96918	3.98753	0.0225295	P04844
-0.00797374	0.0626459	0.212398	0.213785	0.211775	-0.021047	2.36294	8.01147	8.06376	7.98796	-0.793874	0.0355428	3.32939e-06	3.11162e-06	3.43254e-06	0.442436	0.0567697	5.85294e-05	2.26599e-05	2.91951e-05	0.657089	35.8908	6.94658e-07	P04899
-0.0599653	0.0703075	0.114522	0.117003	0.104519	0.0104556	0.806877	1.3143	1.34277	1.19951	0.119993	0.435185	0.212917	0.203794	0.253107	0.906442	0.507333	0.317563	0.272627	0.327202	0.952596	0.728452	0.615262	P04920
-0.00113649	-0.268921	0.0600575	-0.0921816	-0.086219	0.0135095	-13.9359	3.11227	-4.77699	-4.468	0.700083	7.37716e-09	0.00882376	0.000430636	0.000738068	0.497009	1.18378e-07	0.0248125	0.00134073	0.0022927	0.697656	73.8582	1.08762e-08	P05023
-0.109903	0.334351	-0.0875187	0.218297	-0.0209118	0.0928965	4.14108	-1.08396	2.70371	-0.259001	1.15056	0.00132202	0.299341	0.0189379	0.799953	0.271964	0.00307136	0.41309	0.0348574	0.840773	0.493828	7.85947	0.00162918	P05089
-0.0318551	0.293966	-0.013277	0.25905	0.226381	-0.0608276	10.5298	-0.475576	9.27909	8.1089	-2.17883	1.76109e-07	0.642778	7.02131e-07	2.93591e-06	0.0496434	1.5025e-06	0.736433	6.81154e-06	2.59634e-05	0.177141	64.5329	2.39484e-08	P05091
-0.0124899	-0.334966	0.0178101	-0.0588624	-0.047574	-0.0188259	-18.9422	1.00716	-3.32865	-2.6903	-1.0646	2.03865e-10	0.333417	0.00588811	0.0194166	0.307674	8.33582e-09	0.449331	0.0127711	0.0363814	0.533405	109.98	1.03633e-09	P05107
0.0326278	0.541507	-0.0484237	-0.111921	0.403925	-0.382586	1.65994	-0.148438	-0.343084	1.23819	-1.17278	0.122391	0.884422	0.737375	0.238941	0.263273	0.169664	0.922701	0.787903	0.312105	0.486042	2.21998	0.118563	P05109
-0.0633153	0.356346	0.0423298	0.320955	0.17871	-0.0542739	10.6595	1.26622	9.60081	5.34579	-1.62351	1.53757e-07	0.229077	4.85363e-07	0.000165169	0.13002	1.35365e-06	0.336215	5.04558e-06	0.000653104	0.321399	52.9464	7.55278e-08	P05114
-0.00650636	0.256706	0.0297598	0.169234	0.0822024	0.0200247	11.3703	1.31815	7.49588	3.64098	0.886953	7.48006e-08	0.211666	6.59765e-06	0.00329562	0.392253	7.56226e-07	0.316039	4.21029e-05	0.0081945	0.614317	39.7879	3.87894e-07	P05141
-0.00369043	0.0758642	-0.0622533	-0.0501929	-0.044405	0.0853892	1.39827	-1.1474	-0.925115	-0.818437	1.57382	0.186933	0.273218	0.372843	0.428804	0.14109	0.245625	0.385522	0.450447	0.508048	0.338236	2.90927	0.0592846	P05161
0.00839805	0.376564	-0.326655	0.10079	0.148579	-0.0993979	8.34604	-7.23986	2.23387	3.29306	-2.20302	2.17134e-06	9.37659e-06	0.0449505	0.0062926	0.0475261	1.24334e-05	0.000123825	0.0738912	0.0138885	0.172822	55.7955	5.57784e-08	P05164
-0.00718595	0.281935	0.130331	0.284878	0.257347	-0.0486564	10.3296	4.77509	10.4374	9.42874	-1.78269	2.17732e-07	0.000432052	1.94137e-07	5.90607e-07	0.0995175	1.79922e-06	0.00224993	2.38671e-06	7.05661e-06	0.274257	58.7782	4.12399e-08	P05165
0.00276588	0.343458	0.195813	0.353892	0.282567	0.00469855	10.2688	5.85446	10.5807	8.44824	0.140478	2.32389e-07	7.2833e-05	1.66933e-07	1.91026e-06	0.890575	1.89762e-06	0.000580523	2.09902e-06	1.85189e-05	0.943729	46.1885	1.65682e-07	P05166
0.00555591	0.0464507	-0.0748385	0.0596464	0.0434552	0.036863	1.91524	-3.08572	2.45932	1.79173	1.51993	0.0791942	0.00927341	0.0297814	0.0979942	0.154013	0.115955	0.0257863	0.0515987	0.145311	0.357261	8.49245	0.00115744	P05198
-0.0139367	0.573787	-0.320487	0.433638	0.0990545	-0.26063	3.22372	-1.8006	2.43632	0.556521	-1.46431	0.00716311	0.0965203	0.0310686	0.587918	0.168397	0.0135761	0.169463	0.0534764	0.657488	0.377252	8.22883	0.00133151	P05204
-0.0127672	-0.339442	0.221799	-0.233034	-0.245696	-0.101208	-6.19851	4.05024	-4.25541	-4.48661	-1.84814	4.27295e-05	0.00155778	0.0010767	0.000714253	0.0889569	0.000155791	0.00621313	0.00298213	0.00223381	0.255219	27.7741	2.89711e-06	P05386
-0.0354875	-0.735337	0.12549	-0.523792	-0.0653064	-0.0166129	-7.5329	1.28554	-5.3658	-0.669009	-0.170185	6.27485e-06	0.222468	0.000159823	0.51595	0.867654	3.02508e-05	0.329405	0.00058952	0.589657	0.935146	24.7288	5.46964e-06	P05387
-0.0131038	0.0606849	-0.127011	-0.000948768	-0.0559221	-0.0343431	3.05837	-6.40106	-0.0478156	-2.81834	-1.73081	0.00976056	3.1455e-05	0.962637	0.0152926	0.108674	0.0178998	0.000297825	0.971081	0.0298498	0.288403	20.3048	1.57821e-05	P05388
-0.012511	0.258388	-0.162781	0.00823627	0.107531	-0.156742	6.02384	-3.79494	0.192014	2.5069	-3.65416	5.59004e-05	0.00248175	0.85089	0.0272808	0.00321632	0.000196542	0.00898645	0.880727	0.0487096	0.0354373	28.0369	2.75069e-06	P05413
0.00460744	-0.307671	-0.15077	-0.336761	-0.243111	0.0189862	-5.49936	-2.69489	-6.01932	-4.34541	0.339363	0.000128501	0.0192512	5.62938e-05	0.000917022	0.740106	0.000400974	0.0461226	0.000244294	0.00274659	0.863353	14.9638	7.70268e-05	P05423
-0.0204339	0.102775	-0.170745	0.0497601	-0.0207665	-0.0695919	4.04489	-6.71995	1.95839	-0.817302	-2.73891	0.00157297	1.96395e-05	0.0734447	0.429428	0.0177359	0.00357083	0.00020887	0.113171	0.508351	0.0931512	28.1923	2.66811e-06	P05455
-0.0397135	-0.417129	0.156544	-0.128515	-0.212415	-0.0366503	-13.6998	5.14138	-4.22082	-6.97639	-1.20371	8.98179e-09	0.000231878	0.00114549	1.35792e-05	0.251537	1.37339e-07	0.00140347	0.00314426	8.58615e-05	0.472756	83.5351	5.27463e-09	P05556
0.0166035	0.206821	0.159492	0.218265	0.207736	-0.00568706	5.90154	4.55103	6.22811	5.92766	-0.162278	6.76413e-05	0.000637822	4.08444e-05	6.49317e-05	0.873744	0.000230339	0.00304596	0.000187572	0.000300187	0.937792	18.2088	2.80257e-05	P05771
0.0694125	0.115609	-0.0992642	0.233483	0.290404	0.128375	2.27866	-1.9565	4.60195	5.72386	2.53027	0.0414449	0.0736886	0.000583454	8.95611e-05	0.0261282	0.0650117	0.136259	0.00173968	0.000390503	0.118902	16.1675	5.19057e-05	P06132
0.018504	-0.0227503	0.00751787	-0.0164898	0.0348239	-0.0554578	-0.337898	0.111659	-0.244914	0.51722	-0.823684	0.741183	0.91291	0.810594	0.614251	0.425928	0.788311	0.942447	0.848886	0.680993	0.643366	0.412726	0.831176	P06213
0.0620715	-0.0462002	-0.00567054	-0.163545	-0.17297	-0.011258	-0.920002	-0.112919	-3.25674	-3.44442	-0.224185	0.375404	0.911931	0.00673445	0.0047455	0.826323	0.446601	0.941789	0.0143008	0.0110435	0.910971	5.12964	0.00922751	P06241
-0.0475386	-0.0190749	0.00126327	0.0536369	0.0512733	-0.0291794	-0.401721	0.0266046	1.1296	1.07982	-0.614522	0.694838	0.979205	0.280364	0.301105	0.550159	0.747661	0.985993	0.355364	0.378525	0.739896	1.0935	0.411962	P06280
-0.0241789	0.38927	0.351828	0.370239	0.392761	-0.0543633	16.8792	15.2557	16.054	17.0306	-2.35726	7.9323e-10	2.58627e-09	1.42676e-09	7.14308e-10	0.035914	2.32906e-08	4.19888e-07	5.70705e-08	3.95541e-08	0.144389	164.945	9.22529e-11	P06396
-0.0664227	-0.852109	-0.428813	-0.969662	-0.958246	-0.0416417	-25.6442	-12.9051	-29.1819	-28.8384	-1.25321	5.51243e-12	1.78237e-08	1.16633e-12	1.34506e-12	0.233616	9.22079e-10	1.44686e-06	4.02384e-10	5.30338e-10	0.455354	365.636	7.61776e-13	P06400
-0.0908306	-1.25435	0.344587	-0.175577	0.00356043	0.134394	-13.7255	3.77058	-1.92122	0.0389594	1.47058	8.79053e-09	0.00259533	0.078374	0.969553	0.166719	1.35098e-07	0.00930878	0.119774	0.976274	0.375169	76.2201	9.04185e-09	P06454
0.000508127	-0.560512	-0.282613	-0.766518	-0.813665	-0.0332391	-21.9272	-11.0558	-29.9861	-31.8305	-1.30031	3.58594e-11	1.02395e-07	8.40655e-13	4.09311e-13	0.217521	2.95438e-09	4.46326e-06	3.37272e-10	2.51044e-10	0.438858	391.149	5.06424e-13	P06493
-0.00871599	0.357384	0.0319741	0.250366	0.195057	-0.00204808	19.5987	1.75343	13.7299	10.6968	-0.112315	1.36196e-10	0.104592	8.75804e-09	1.47905e-07	0.912401	6.78778e-09	0.180647	2.06834e-07	2.40127e-06	0.955194	137.022	2.79793e-10	P06576
-0.182078	0.32409	0.0594772	0.48738	0.904603	0.395119	1.42204	0.260974	2.13853	3.96922	1.7337	0.180072	0.798465	0.0533687	0.00180466	0.108144	0.237856	0.859335	0.0855433	0.0048665	0.287413	4.12192	0.0201518	P06702
-0.0391264	0.172197	0.711047	0.204167	0.506611	0.0911433	1.72262	7.11316	2.04244	5.06803	0.911778	0.110187	1.1192e-05	0.0633352	0.000262269	0.379549	0.155042	0.000140091	0.0994342	0.000956225	0.601179	14.7547	8.27155e-05	P06703
-0.0165096	0.00714451	-0.140285	-0.0620293	-0.0627448	-0.168146	0.1875	-3.68163	-1.62789	-1.64667	-4.41281	0.854351	0.00305726	0.12908	0.125123	0.000813664	0.887804	0.010574	0.183829	0.179304	0.0172088	7.03454	0.00262141	P06730
-0.0110172	0.135967	-0.0493395	0.0459333	0.0297594	-0.0280881	8.00042	-2.90317	2.70275	1.75106	-1.65273	3.37743e-06	0.0130502	0.0189717	0.105013	0.12387	1.79263e-05	0.0339286	0.0348963	0.154621	0.31098	30.0562	1.87265e-06	P06733
-0.0221211	0.00245698	0.190431	0.0141868	0.0287729	-0.00961025	0.125626	9.73674	0.725374	1.47116	-0.491373	0.902075	4.16464e-07	0.481905	0.166565	0.631883	0.926927	1.19734e-05	0.555696	0.229115	0.794894	30.1802	1.83035e-06	P06737
-0.00933426	0.057523	-0.118746	-0.0565158	-0.034556	-0.0183238	2.9376	-6.06418	-2.88617	-1.76472	-0.935767	0.0122361	5.25175e-05	0.0134718	0.102608	0.367546	0.0219296	0.000448757	0.0259744	0.151362	0.589612	18.0281	2.9525e-05	P06744
-0.0338183	0.4315	0.293353	0.445923	0.269591	0.000179465	6.71469	4.56494	6.93913	4.19518	0.0027927	1.97907e-05	0.000622461	1.43195e-05	0.00119944	0.997817	8.01502e-05	0.00299302	7.98369e-05	0.00343051	0.998998	19.17	2.13929e-05	P06746
-0.000370567	0.194674	-0.195626	0.0936773	0.0182652	-0.0669696	9.75875	-9.80646	4.69591	0.915609	-3.35709	4.06329e-07	3.85264e-07	0.000495436	0.377614	0.00558385	3.04747e-06	1.1312e-05	0.00150595	0.456211	0.0481607	89.8993	3.42073e-09	P06748
-0.0281689	-0.155999	0.0628627	-0.134997	-0.131381	-0.0951895	-6.78859	2.73559	-5.87464	-5.7173	-4.14235	1.77774e-05	0.0178459	7.0558e-05	9.0502e-05	0.001319	7.31231e-05	0.0435883	0.00029686	0.000393712	0.0216839	29.0681	2.25348e-06	P06753
-0.0186901	0.425489	0.160448	0.337367	0.423571	-0.05703	14.6116	5.50989	11.5854	14.5457	-1.95845	4.26787e-09	0.000126323	6.05914e-08	4.49718e-09	0.0734368	7.6623e-08	0.000872722	9.77966e-07	1.56128e-07	0.227332	106.599	1.24743e-09	P06865
-0.0771373	0.6647	-0.19361	0.500117	0.245754	-0.033904	19.3231	-5.62834	14.5386	7.14417	-0.985603	1.61071e-10	0.000104342	4.52278e-09	1.07155e-05	0.343471	7.65655e-09	0.00076072	1.20781e-07	7.15926e-05	0.566932	188.523	4.13869e-11	P06899
-0.00540196	0.117436	0.276122	0.117139	0.0589212	0.0401662	5.17286	12.1627	5.15977	2.59537	1.76925	0.000219992	3.49847e-08	0.000224857	0.0231614	0.101821	0.000637456	2.27219e-06	0.000784088	0.0422927	0.277557	36.3743	6.44215e-07	P07099
-0.0215752	-0.0904413	0.423256	-0.121392	0.323756	-0.0401431	-0.700281	3.27724	-0.939927	2.50683	-0.310825	0.496889	0.00648132	0.365492	0.0272844	0.76118	0.5667	0.0193598	0.44341	0.0487096	0.874992	6.41851	0.00383437	P07108
-0.0082173	0.0198386	-0.119677	-0.0869173	-0.0747296	-0.0352963	0.808362	-4.87649	-3.54161	-3.04501	-1.43822	0.434362	0.000363015	0.0039614	0.0100078	0.175526	0.506672	0.00196263	0.00907718	0.0206826	0.386479	9.57754	0.000670747	P07195
0.0014207	0.323887	-0.0543722	0.192481	0.14218	-0.0162386	9.68231	-1.62541	5.75405	4.25034	-0.485438	4.42702e-07	0.129612	8.53635e-05	0.0010865	0.635966	3.28898e-06	0.214017	0.000347515	0.00315657	0.797993	38.5257	4.65651e-07	P07199
-0.0235083	0.67883	0.124201	0.477248	0.457291	-0.0452539	8.87047	1.62297	6.23635	5.97556	-0.591347	1.13859e-06	0.130135	4.03358e-05	6.02551e-05	0.565084	7.20759e-06	0.214752	0.000185699	0.00028259	0.750603	29.9054	1.92561e-06	P07203
-0.0233442	0.139517	0.186576	0.0975876	0.0213114	0.00653331	7.03421	9.40684	4.92019	1.07448	0.329397	1.25096e-05	6.05668e-07	0.000336917	0.303397	0.747441	5.42019e-05	1.57702e-05	0.00109791	0.380842	0.867824	30.826	1.6273e-06	P07237
-0.0863991	1.33401	0.389308	1.2131	0.932801	0.16861	31.075	9.06867	28.2585	21.729	3.92767	5.46881e-13	8.98732e-07	1.7175e-12	3.99574e-11	0.00194655	2.74435e-10	2.18546e-05	5.02201e-10	5.01284e-09	0.0263402	343.802	1.10561e-12	P07305
-0.0390364	0.143546	0.120649	-0.0706738	-0.0919221	0.00560403	2.27603	1.91299	-1.12059	-1.4575	0.0888563	0.0416429	0.0795053	0.284036	0.170234	0.930638	0.0652665	0.14465	0.359358	0.232769	0.96508	4.69849	0.0127434	P07311
-0.00523789	0.230785	0.165327	0.238876	0.232971	0.101426	6.42621	4.60353	6.6515	6.48707	2.82422	3.0293e-05	0.000581852	2.17043e-05	2.76651e-05	0.0151256	0.000116042	0.00282731	0.000111345	0.000152102	0.0857219	14.1427	0.000102392	P07332
-0.00915229	0.185312	0.296186	0.171978	0.293444	0.0481979	5.39639	8.62511	5.00808	8.54526	1.40355	0.000152002	1.5345e-06	0.0002902	1.6933e-06	0.18539	0.000465106	3.2207e-05	0.00096442	1.68719e-05	0.398036	25.4512	4.67572e-06	P07339
-0.0152536	0.229267	0.242294	0.189847	0.181007	0.0231544	12.9327	13.6676	10.709	10.2104	1.30611	1.73938e-08	9.22892e-09	1.46033e-07	2.47456e-07	0.215602	2.3229e-07	9.43107e-07	1.91473e-06	3.62083e-06	0.437064	70.9488	1.37641e-08	P07355
-0.019893	0.214231	0.0832927	0.127521	0.177539	-0.0401494	11.5157	4.47728	6.85473	9.54337	-2.15818	6.48482e-08	0.000726092	1.61598e-05	5.18065e-07	0.0515205	6.70341e-07	0.00336809	8.83189e-05	6.47433e-06	0.182303	57.2161	4.82161e-08	P07384
-0.00493345	-0.0573106	-0.0399677	-0.0852341	-0.0787219	0.0377118	-3.15839	-2.20262	-4.69725	-4.33836	2.0783	0.00809423	0.0475606	0.000494293	0.000928592	0.0594282	0.0151356	0.0953283	0.0015033	0.00277222	0.197142	13.8966	0.000111801	P07437
-0.0801932	0.0893714	0.813106	0.319318	0.83968	-0.00642658	0.874706	7.95813	3.12526	8.21821	-0.062899	0.398626	3.56835e-06	0.00861182	2.55277e-06	0.950866	0.470375	6.15541e-05	0.0176456	2.32147e-05	0.976647	29.5929	2.04103e-06	P07602
-0.0421509	0.54119	0.176696	0.402017	0.405615	-0.135938	19.7564	6.45037	14.6758	14.8072	-4.96247	1.23849e-10	2.92194e-05	4.05635e-09	3.65815e-09	0.000313532	6.38923e-09	0.000281184	1.14826e-07	1.35524e-07	0.0104163	184.922	4.6469e-11	P07686
-0.0197576	0.131068	0.0163787	0.0680734	0.0734014	0.0368973	5.94265	0.742617	3.08647	3.32804	1.67294	6.34278e-05	0.47177	0.00926035	0.00589479	0.119767	0.000218689	0.585602	0.0187517	0.0131578	0.305223	9.15811	0.000823551	P07737
-0.0076976	0.132339	-0.0292751	0.0706109	0.041003	-0.00865202	5.30575	-1.17371	2.83095	1.6439	-0.346879	0.000176435	0.262916	0.0149364	0.125699	0.734592	0.00052787	0.373468	0.0283227	0.180083	0.860375	11.5977	0.00027188	P07741
-0.0122527	-0.0525359	-0.226143	-0.122531	-0.133045	-0.0301207	-3.25447	-14.009	-7.59046	-8.24184	-1.8659	0.00676308	6.94548e-09	5.80596e-06	2.47721e-06	0.0862713	0.0129356	7.8243e-07	3.79369e-05	2.27524e-05	0.251037	52.8592	7.62501e-08	P07814
-0.0265763	0.475311	0.367921	0.481608	0.578467	0.0305759	12.7547	9.87295	12.9237	15.5228	0.820487	2.0376e-08	3.57832e-07	1.75332e-08	2.11294e-09	0.427678	2.6036e-07	1.06769e-05	3.57134e-07	9.04141e-08	0.644876	87.9873	3.88359e-09	P07858
0.00213855	-0.0275208	0.0417904	-0.0948622	-0.117595	0.10058	-1.44614	2.19596	-4.98473	-6.17927	5.2852	0.173335	0.0481346	0.000301908	4.40036e-05	0.000182531	0.229963	0.0963041	0.000993167	0.000222029	0.00784469	37.3974	5.5088e-07	P07900
0.00829727	0.395125	0.467622	0.256149	0.386099	0.262157	3.70921	4.38977	2.40458	3.62448	2.46098	0.00290567	0.000847565	0.0329332	0.00339774	0.0296906	0.00611488	0.00379445	0.0561952	0.00841809	0.128846	4.85506	0.0113126	P07902
-0.0304459	0.274085	-0.102797	0.229225	0.138337	-0.0330264	10.3073	-3.8658	8.6203	5.20233	-1.242	2.22988e-07	0.00217947	1.5436e-06	0.000209443	0.237582	1.83441e-06	0.00810692	1.2813e-05	0.00079733	0.458003	65.5178	2.19233e-08	P07910
0.00632864	0.021649	0.183123	0.151142	0.296453	0.0246792	0.134143	1.13468	0.936517	1.8369	0.152919	0.895477	0.278312	0.367175	0.0906953	0.880962	0.92152	0.390912	0.444866	0.136117	0.940758	1.05876	0.428408	P07919
0.0106482	0.179198	0.0811667	0.275019	0.20392	-0.0153178	6.80822	3.08374	10.4487	7.74749	-0.581964	1.72802e-05	0.00930779	1.91829e-07	4.70696e-06	0.571188	7.13971e-05	0.0258334	2.36889e-06	3.73848e-05	0.754116	39.7203	3.91651e-07	P07948
-0.00456519	0.341876	-0.029724	0.227164	0.146096	-0.0271202	13.6215	-1.18431	9.05101	5.82095	-1.08056	9.59412e-09	0.258851	9.17732e-07	7.67835e-05	0.300789	1.44304e-07	0.369023	8.48155e-06	0.000346278	0.526261	75.7055	9.40872e-09	P07954
0.032183	-0.0516568	0.017624	-0.176155	-0.334667	-0.197404	-0.487763	0.166412	-1.66332	-3.16005	-1.86396	0.634365	0.870559	0.121704	0.00806909	0.0865614	0.694092	0.912722	0.174904	0.0171643	0.251708	3.32222	0.0402777	P07992
0.0314359	-0.00731726	-0.202858	-0.0331515	-0.0743059	0.0402455	-0.123821	-3.43272	-0.560982	-1.25739	0.681025	0.903474	0.00484992	0.584966	0.23215	0.508575	0.927545	0.0155018	0.654175	0.304893	0.707672	4.19453	0.0189878	P08047
-0.0151261	0.240548	0.103816	0.134748	0.138273	-0.0165267	11.548	4.98391	6.46888	6.63809	-0.793401	6.2835e-08	0.000302327	2.84243e-05	2.2135e-05	0.442701	6.53944e-07	0.0017134	0.000139221	0.000127809	0.657089	42.4238	2.69334e-07	P08133
-0.0282342	0.105315	0.0770702	0.321015	0.3462	0.0393639	2.36869	1.73342	7.22011	7.78655	0.885352	0.0351715	0.108195	9.6376e-06	4.46953e-06	0.393082	0.0562743	0.185329	5.79516e-05	3.58602e-05	0.614672	22.2129	9.7686e-06	P08174
-0.00434827	-0.694361	-0.578821	-0.555548	-0.576212	-0.096237	-27.5575	-22.972	-22.0484	-22.8684	-3.81941	2.3232e-12	2.05773e-11	3.35797e-11	2.17182e-11	0.00237276	7.02437e-10	2.27174e-08	3.37018e-09	3.19264e-09	0.0295658	267.413	5.0449e-12	P08195
-0.106544	0.434113	0.141604	0.299337	0.247904	0.109097	8.40066	2.74023	5.79258	4.79727	2.11117	2.02736e-06	0.0176921	8.03056e-05	0.000415855	0.0560454	1.178e-05	0.0433276	0.000330072	0.00141089	0.191324	17.7461	3.20554e-05	P08236
-0.0114692	-0.288933	-0.0783633	-0.354722	-0.343766	0.0796009	-16.7555	-4.54436	-20.5706	-19.9353	4.61613	8.64729e-10	0.000645323	7.66829e-11	1.1129e-10	0.00056919	2.4575e-08	0.00307615	6.13463e-09	9.90839e-09	0.0147509	239.266	9.86478e-12	P08238
0.016259	-0.0298543	-0.0789083	-0.000666519	-0.0243551	-0.027778	-1.09558	-2.89573	-0.0244595	-0.89377	-1.01938	0.29442	0.013233	0.980882	0.388735	0.327811	0.363134	0.0341977	0.985165	0.467601	0.554629	2.22617	0.117796	P08240
-0.118786	-0.883588	-0.749197	-1.24227	-1.23772	-0.0700226	-18.3086	-15.524	-25.7409	-25.6465	-1.45093	3.04719e-10	2.11118e-09	5.26905e-12	5.50641e-12	0.172022	1.07195e-08	4.01852e-07	1.12643e-09	1.32154e-09	0.381809	258.667	6.16546e-12	P08243
0.0222215	-0.0233211	-0.214128	-0.196639	-0.188965	-0.156292	-0.431297	-3.96005	-3.63661	-3.4947	-2.89044	0.673775	0.00183504	0.00332235	0.00432193	0.0133647	0.729588	0.00706867	0.00777678	0.0102265	0.0802757	6.01504	0.00498336	P08246
-0.0940118	-0.0445966	-0.2313	-0.150828	0.00166193	0.030714	-0.688436	-3.57058	-2.32833	0.0256552	0.474131	0.504059	0.00375428	0.0378622	0.979947	0.643779	0.573573	0.0125598	0.0636611	0.98369	0.803199	5.07726	0.00958845	P08311
-0.00224479	0.0263239	-0.0466151	-0.0770647	-0.0866466	-0.0994538	0.899702	-1.59322	-2.63393	-2.96142	-3.39915	0.385693	0.136675	0.021562	0.0117027	0.00516282	0.457461	0.223075	0.0388454	0.0236887	0.046796	5.98667	0.00507818	P08397
-0.00493384	-0.0118668	0.0406566	0.117168	0.0961579	-0.0694935	-0.609219	2.08724	6.01521	4.93659	-3.56768	0.553555	0.0584894	5.66534e-05	0.000327639	0.00377451	0.619048	0.113047	0.000245276	0.00115365	0.0384415	25.9676	4.18988e-06	P08559
0.0122568	-0.0701266	-0.0848643	0.00138352	-0.0078576	-0.0506117	-3.15674	-3.82016	0.0622792	-0.353709	-2.27828	0.00811913	0.00236952	0.951349	0.729594	0.0414734	0.0151718	0.00867932	0.961627	0.782619	0.158761	5.87542	0.00547061	P08567
-0.0240312	0.156209	-0.162945	0.210937	0.0983359	-0.0919294	4.2903	-4.47531	5.79344	2.70082	-2.52486	0.00101161	0.000728623	8.01964e-05	0.0190401	0.0263906	0.0024226	0.00337439	0.000329869	0.0358463	0.119603	32.0367	1.31308e-06	P08574
-0.00244838	0.0907135	0.0961416	0.152854	0.115492	-0.074693	4.5109	4.78082	7.60093	5.74305	-3.71425	0.000684375	0.000427803	5.7248e-06	8.68685e-05	0.0028788	0.00172658	0.00222991	3.75308e-05	0.000380567	0.0333737	35.2347	7.70648e-07	P08575
-0.0285614	0.166117	-0.08177	0.0377959	0.0106891	-0.0430653	6.57102	-3.23455	1.49508	0.422826	-1.70352	2.44304e-05	0.00701962	0.160303	0.679779	0.113786	9.58463e-05	0.0206658	0.221496	0.740115	0.297062	22.7421	8.60666e-06	P08579
-0.0138134	0.180672	-0.087427	0.134678	0.0685007	-0.0528816	7.21455	-3.49111	5.37794	2.73536	-2.11166	9.71249e-06	0.00435079	0.000156669	0.0178536	0.0559969	4.3945e-05	0.0141941	0.000579298	0.0340303	0.191276	35.7353	7.11844e-07	P08621
-0.0213321	0.417836	0.259734	0.408701	0.314028	0.012139	11.3757	7.07133	11.127	8.5495	0.330486	7.44015e-08	1.18707e-05	9.53055e-08	1.68445e-06	0.746639	7.53571e-07	0.000145938	1.34206e-06	1.6814e-05	0.867673	51.9886	8.39211e-08	P08631
-0.0549359	-0.360839	0.164305	-0.147698	-0.11805	-0.0306282	-6.93856	3.15941	-2.84008	-2.26998	-0.588948	1.43311e-05	0.00807876	0.0146839	0.0421032	0.566641	6.08987e-05	0.0231181	0.0279116	0.0708349	0.751347	22.6874	8.71887e-06	P08648
-0.0552309	0.334088	-0.0121179	0.324305	0.370045	0.279391	5.23128	-0.189747	5.0781	5.79433	4.37482	0.000199595	0.852627	0.000257862	8.00839e-05	0.000870342	0.000587184	0.898833	0.000879728	0.000357367	0.0174372	14.9188	7.82138e-05	P08651
-0.0330765	-0.622121	0.236072	-0.226001	-0.174891	0.000334037	-26.0514	9.88552	-9.46382	-7.32358	0.0139878	4.56308e-12	3.52887e-07	5.67318e-07	8.35102e-06	0.989066	8.68558e-10	1.05866e-05	5.82081e-06	5.84995e-05	0.99574	295.506	2.76029e-12	P08670
-0.00945974	-0.109046	-0.147284	-0.0946922	-0.141773	-0.029756	-5.29904	-7.1572	-4.60154	-6.88942	-1.44598	0.000178403	1.05218e-05	0.000583872	1.53746e-05	0.173378	0.000532891	0.000135196	0.00173968	9.54641e-05	0.382972	17.0262	3.97482e-05	P08708
-0.00842845	-0.188579	0.0438525	-0.0410615	-0.0352533	-0.0116287	-5.2011	1.20947	-1.13249	-0.972302	-0.320724	0.000209873	0.249397	0.279193	0.349783	0.753847	0.000613611	0.358602	0.354152	0.428211	0.870551	9.59269	0.000665875	P08754
-0.0226081	0.399803	0.310539	0.378155	0.379801	0.0261319	23.4286	18.1977	22.16	22.2565	1.53134	1.62649e-11	3.27377e-10	3.16165e-11	3.00207e-11	0.151194	1.69401e-09	1.2908e-07	3.35622e-09	4.14286e-09	0.353043	236.245	1.06497e-11	P08758
0.00206368	0.00505692	-0.0632477	0.00141453	0.0020529	0.040491	0.253351	-3.1687	0.0708679	0.10285	2.02859	0.804216	0.00793948	0.944651	0.919753	0.0649065	0.845197	0.022826	0.956871	0.938108	0.209278	5.66037	0.00633321	P08865
-0.0250343	-0.176305	4.67227e-05	-0.294329	-0.23006	-0.229051	-3.76904	0.000998835	-6.29216	-4.91822	-4.89665	0.00260265	0.999219	3.70609e-05	0.000338048	0.000350724	0.00554481	0.999219	0.00017293	0.00118628	0.0111907	14.4506	9.18816e-05	P08962
-0.0348184	-0.450657	-0.158984	-0.094302	-0.130433	-0.0336316	-13.6394	-4.81173	-2.8541	-3.94764	-1.01788	9.45067e-09	0.000405646	0.0143042	0.00187699	0.328497	1.42925e-07	0.00212838	0.0272931	0.00503694	0.55493	47.5704	1.39911e-07	P09001
-0.0173229	0.231634	-0.0469879	0.147043	0.127785	-0.0058653	9.24436	-1.87525	5.8684	5.0998	-0.23408	7.3111e-07	0.0848874	7.12539e-05	0.000248624	0.818805	4.99471e-06	0.15261	0.000298877	0.000912501	0.906681	37.9418	5.07673e-07	P09012
-0.0445653	0.500706	0.30709	0.523875	0.44364	0.16222	17.7998	10.9169	18.6235	15.7712	5.76683	4.2484e-10	1.17913e-07	2.49152e-10	1.75592e-09	8.36501e-05	1.3959e-08	4.68257e-06	1.43931e-08	7.8167e-08	0.00536917	109.653	1.05486e-09	P09110
0.0131525	-0.135276	-0.109336	-0.106817	-0.146723	-0.0126233	-1.99523	-1.61264	-1.57549	-2.16407	-0.186186	0.0688425	0.132373	0.140705	0.0509779	0.855359	0.102374	0.2176	0.197833	0.0832878	0.927984	1.72895	0.201412	P09132
-0.0113795	0.172892	0.0774422	0.152505	0.17238	0.0125568	7.93026	3.55213	6.99511	7.90674	0.575956	3.70042e-06	0.00388488	1.32226e-05	3.81594e-06	0.575115	1.93431e-05	0.0129262	7.54793e-05	3.16882e-05	0.757854	26.4578	3.78233e-06	P09211
-0.018434	-0.0878659	-0.0451776	-0.0938757	0.0591991	0.0428552	-1.29509	-0.665892	-1.38367	0.872561	0.631661	0.219259	0.517873	0.191251	0.399749	0.539264	0.281927	0.626349	0.25839	0.478244	0.732104	1.85242	0.175829	P09234
0.132776	-0.408967	-0.280165	-0.394074	-0.266683	-0.202932	-6.49572	-4.44992	-6.25915	-4.23578	-3.22321	2.7312e-05	0.000761994	3.89619e-05	0.0011152	0.00717004	0.000105947	0.00348773	0.000181035	0.0032213	0.0547422	11.2481	0.000314968	P09326
-0.0218963	0.283649	0.503511	0.185904	0.165453	0.0402845	13.8985	24.6716	9.10915	8.10707	1.97391	7.60917e-09	8.76203e-12	8.56762e-07	2.94282e-06	0.0714733	1.21747e-07	1.20916e-08	7.97525e-06	2.59634e-05	0.222523	159.365	1.13375e-10	P09382
-0.0133601	0.198545	0.0531682	0.16369	0.148778	0.0605189	4.90016	1.31221	4.03992	3.6719	1.49362	0.000348626	0.213602	0.00158721	0.0031127	0.160679	0.000957896	0.318242	0.00412883	0.00781359	0.367723	7.26	0.00229351	P09417
-0.046157	0.562241	-0.0988961	0.289357	0.204531	0.0096993	23.7849	-4.18367	12.2409	8.65242	0.410316	1.35794e-11	0.00122449	3.25314e-08	1.48391e-06	0.688688	1.61053e-09	0.00512447	5.86841e-07	1.51829e-05	0.833459	211.691	2.06196e-11	P09429
0.0852143	0.326703	0.09553	0.157981	0.276813	-0.173014	4.2926	1.25518	2.07574	3.6371	-2.27326	0.00100747	0.232921	0.0596991	0.00331937	0.0418532	0.00241479	0.340253	0.0944779	0.00824242	0.159705	11.6979	0.000260827	P09467
0.000758451	0.0476428	0.0328938	-0.0679743	-0.0322138	-0.0109911	1.39212	0.961156	-1.98621	-0.941287	-0.321161	0.188741	0.355136	0.0699446	0.364823	0.753523	0.247588	0.472805	0.108453	0.443736	0.870468	3.06496	0.0511194	P09496
-0.0160906	0.0958027	-0.0914791	-0.0431628	-0.031156	-0.0915377	2.70608	-2.58395	-1.21919	-0.880043	-2.58561	0.0188546	0.023657	0.245819	0.39584	0.0235845	0.0321921	0.0545019	0.31905	0.474595	0.111844	7.79047	0.001693	P09497
0.00463655	0.314052	0.248393	0.36357	0.355679	0.051817	13.0229	10.3002	15.0763	14.7491	2.14872	1.60642e-08	2.24686e-07	2.96771e-09	3.82873e-09	0.0524025	2.21567e-07	7.66551e-06	9.63634e-08	1.39964e-07	0.184009	86.2032	4.38244e-09	P09525
0.0252092	0.0307289	0.105548	0.115295	0.0969007	-0.0319752	1.4144	4.85818	5.30683	4.46016	-1.47176	0.182255	0.00037457	0.000176122	0.000748342	0.166405	0.240279	0.00199859	0.000639179	0.0023194	0.374922	16.1815	5.16745e-05	P09543
-0.0562447	0.479235	0.0763558	0.377721	0.26003	0.0199862	20.9998	3.34587	16.5515	11.3944	0.875785	5.9991e-11	0.00570198	9.98271e-10	7.30436e-08	0.398061	4.08828e-09	0.0175936	4.27167e-08	1.42979e-06	0.619429	154.244	1.37863e-10	P09622
0.00636977	-0.114269	-0.0806423	-0.0439518	-0.0722178	0.037722	-5.3423	-3.77018	-2.05483	-3.37632	1.76358	0.000166119	0.0025972	0.0619586	0.00538716	0.102807	0.000500533	0.00930943	0.0974947	0.0121974	0.278433	13.706	0.00011979	P09651
-0.00394507	0.211852	-0.0753823	0.115003	0.0771943	-0.0106532	9.19795	-3.27286	4.99305	3.35153	-0.46253	7.71862e-07	0.00653462	0.000297681	0.00564208	0.651842	5.21503e-06	0.0194663	0.000983362	0.0126932	0.809122	39.9673	3.78115e-07	P09661
-0.00900187	0.39988	-0.0624698	0.304182	0.197365	-0.0272609	15.2082	-2.37584	11.5686	7.50617	-1.03678	2.68188e-09	0.0347137	6.15891e-08	6.50622e-06	0.31995	5.54457e-08	0.0741276	9.8829e-07	4.80781e-05	0.546449	107.742	1.17094e-09	P09669
-0.0140774	0.157628	-0.114736	0.0769398	0.0149583	-0.0214763	9.0709	-6.60259	4.42759	0.860794	-1.23588	8.9637e-07	2.33199e-05	0.000792665	0.40595	0.239771	5.92571e-06	0.000237208	0.00226593	0.484507	0.460521	56.2642	5.31404e-08	P09874
-0.00576739	-0.54831	-0.264218	-0.597642	-0.616465	0.0459751	-12.9417	-6.23633	-14.1061	-14.5504	1.08515	1.72554e-08	4.03367e-05	6.41303e-09	4.48055e-09	0.298833	2.31752e-07	0.000357398	1.58744e-07	1.56128e-07	0.524621	101.601	1.65848e-09	P09884
-0.0226169	0.250677	0.175951	0.193196	0.197925	0.0390829	12.8625	9.02823	9.91305	10.1557	2.00538	1.851e-08	9.42876e-07	3.42308e-07	2.62522e-07	0.0676221	2.42121e-07	2.25311e-05	3.83274e-06	3.79351e-06	0.214896	52.0918	8.29664e-08	P09960
0.0483555	-0.121743	0.0668423	-0.184726	-0.118012	-0.0647893	-3.60915	1.98158	-5.47632	-3.49854	-1.92072	0.00349544	0.0705158	0.000133404	0.00429114	0.0784418	0.00720224	0.131325	0.000504721	0.0101705	0.237176	14.6934	8.44745e-05	P09972
-0.0375871	-0.0823521	-0.0675824	0.0693245	0.0851259	0.156767	-1.15852	-0.95074	0.975246	1.19754	2.20538	0.268828	0.360191	0.348379	0.253846	0.0473246	0.335958	0.478061	0.426586	0.327926	0.172317	3.45479	0.0357323	P0C024
-0.00421696	0.383178	-0.0427747	0.215024	0.083269	-0.0198884	15.5881	-1.74012	8.74743	3.38748	-0.809084	2.01207e-09	0.106976	1.32135e-06	0.00527627	0.433962	4.57063e-08	0.183788	1.13967e-05	0.0120103	0.649434	91.6178	3.05874e-09	Q71UI9
-0.0180703	0.174312	-0.00542265	0.0483449	0.0405101	-0.0471208	2.89391	-0.0900266	0.802619	0.672547	-0.782298	0.0132781	0.929727	0.437551	0.513772	0.448957	0.0235601	0.953593	0.514108	0.587654	0.66157	3.22138	0.0441804	P0C1Z6
-0.0329917	0.298664	0.00101344	0.313439	0.202952	0.0751763	13.0717	0.0443555	13.7184	8.88267	3.29027	1.53919e-08	0.965339	8.8429e-09	1.12201e-06	0.00632556	2.15096e-07	0.976483	2.06834e-07	1.20029e-05	0.0511575	78.079	7.84856e-09	P0C7P4
0.00200198	-0.354234	0.118087	-0.0414764	0.08696	0.0366973	-4.03576	1.34535	-0.472536	0.990727	0.418089	0.00159922	0.202985	0.644885	0.341061	0.683147	0.00362088	0.306057	0.707707	0.4193	0.830712	7.58564	0.00190025	P0CAP2
-0.0471449	-0.206412	-0.021645	-0.149813	-0.109365	-0.100155	-6.7692	-0.70984	-4.91305	-3.58659	-3.28453	1.82837e-05	0.491148	0.000341041	0.00364455	0.00639367	7.48708e-05	0.60422	0.00110934	0.00889385	0.0511575	12.9082	0.000161286	P0CG12
0.00363565	0.236854	-0.105781	0.0197896	-0.0954708	-0.0130602	3.02953	-1.35301	0.253123	-1.22114	-0.167049	0.010302	0.200593	0.804388	0.245108	0.870068	0.0187743	0.302947	0.843187	0.318576	0.935208	5.01718	0.0100227	P0DI81
-0.0331531	0.342216	0.0401821	0.349149	0.231175	0.00335807	5.75032	0.675188	5.86683	3.88449	0.0564263	8.58712e-05	0.51215	7.14301e-05	0.00210625	0.955916	0.00028316	0.621744	0.000299161	0.0055576	0.978064	15.6458	6.14002e-05	P0DJ07
-0.0409	-0.591674	-0.242495	-0.364882	-0.312583	-0.187434	-17.9864	-7.37164	-11.0921	-9.50227	-5.69783	3.75721e-10	7.81687e-06	9.87133e-08	5.42914e-07	9.33562e-05	1.26462e-08	0.000109516	1.38651e-06	6.71948e-06	0.00585598	71.6081	1.30384e-08	Q5HYN5
-0.011408	0.147094	0.241626	0.152751	0.163882	0.19873	5.41642	8.89734	5.62471	6.0346	7.3178	0.000147098	1.10241e-06	0.000104951	5.49765e-05	8.41791e-06	0.000452106	2.52501e-05	0.00041351	0.000262972	0.00160231	18.1562	2.84527e-05	P0DMV8
-0.00711916	0.18199	0.400507	0.288286	0.324638	0.0480739	1.23523	2.71837	1.95669	2.20342	0.326293	0.240004	0.0184276	0.0736646	0.0474914	0.749732	0.304278	0.0445874	0.113393	0.0784184	0.86886	2.33329	0.105354	P0DP25
0.122402	0.00965234	-0.120324	-0.0274505	-0.0323021	0.146637	0.123767	-1.54285	-0.351983	-0.414192	1.88025	0.903516	0.148397	0.730856	0.685922	0.0841561	0.927545	0.238611	0.782706	0.744893	0.248248	2.4844	0.0902302	P0DPB6
-0.0464504	-0.71578	-0.174911	-0.727925	-0.840554	-0.13408	-14.0618	-3.43621	-14.3004	-16.5131	-2.63407	6.6502e-09	0.00481848	5.47553e-09	1.02583e-09	0.0215563	1.09579e-07	0.0154281	1.38646e-07	5.29212e-08	0.105864	104.435	1.40884e-09	P10109
0.081024	0.00807889	0.195687	-0.000869383	0.116098	-0.0219212	0.0663021	1.60597	-0.00713488	0.952795	-0.179903	0.948211	0.133837	0.994423	0.35919	0.860182	0.959862	0.219484	0.996227	0.438149	0.930876	1.01324	0.450875	P10124
0.0490886	0.0258553	-0.020266	0.11821	0.158322	0.0111249	0.442886	-0.347145	2.02487	2.71197	0.190564	0.665598	0.734397	0.065335	0.0186487	0.852002	0.722964	0.810376	0.102225	0.0352377	0.925979	3.04101	0.0522879	P10153
0.00107813	0.295121	0.0461683	0.238751	0.208649	-0.0201549	13.8679	2.16948	11.219	9.80456	-0.94709	7.80517e-09	0.050485	8.6913e-08	3.86079e-07	0.361974	1.23451e-07	0.100172	1.2429e-06	5.17271e-06	0.584923	81.0199	6.31484e-09	P10155
-0.114901	-0.433561	-0.107998	0.0574929	-0.0360985	0.0521253	-6.01984	-1.49952	0.798267	-0.501215	0.723741	5.62482e-05	0.159164	0.439978	0.625141	0.482871	0.000197387	0.252757	0.51619	0.690868	0.686938	13.1443	0.000147474	P10242
0.0271066	0.418448	0.158237	0.264215	0.272443	-0.225983	10.1883	3.85273	6.43306	6.63339	-5.50218	2.53431e-07	0.00223225	2.99848e-05	2.22882e-05	0.000127914	2.04823e-06	0.00827635	0.000145701	0.000128425	0.00666116	62.6027	2.85843e-08	P10253
-0.0903203	0.208697	0.267782	0.25246	0.19574	-0.352865	3.10836	3.98838	3.76017	2.91538	-5.25562	0.00888864	0.00174287	0.00264547	0.0127555	0.000191692	0.0164815	0.00678943	0.00637129	0.0255573	0.00801623	25.496	4.63105e-06	P10301
-0.0207543	-0.490312	0.257033	-0.24327	-0.24034	-0.0744056	-12.8336	6.72767	-6.36743	-6.29073	-1.94752	1.89915e-08	1.94202e-05	3.30834e-05	3.71408e-05	0.0748568	2.46666e-07	0.00020856	0.000157839	0.000192144	0.229806	88.9511	3.64173e-09	P10321
-0.0335551	0.161964	0.17268	0.134494	0.067123	-0.0224013	3.33133	3.55174	2.76632	1.38061	-0.460757	0.00585873	0.00388772	0.0168518	0.192168	0.653078	0.0114196	0.0129278	0.0315009	0.258618	0.809746	5.94615	0.00521721	P10398
-0.06828	0.681377	-0.1329	0.473056	0.261061	-0.0291794	24.935	-4.86347	17.3115	9.55353	-1.06782	7.7153e-12	0.00037119	5.89399e-10	5.12113e-07	0.306276	1.03929e-09	0.00199091	2.73402e-08	6.42469e-06	0.532075	274.739	4.28562e-12	P10412
-0.202464	-0.104511	-0.845625	-0.101723	-0.0914369	0.0180967	-0.923598	-7.47305	-0.898954	-0.808056	0.159926	0.373601	6.80549e-06	0.386076	0.434531	0.875557	0.444553	9.88586e-05	0.463997	0.512887	0.938278	16.6826	4.41658e-05	P10415
-0.0262422	0.365909	-0.0491158	0.352541	0.2509	0.0450413	14.0184	-1.88169	13.5063	9.61229	1.72559	6.89157e-09	0.0839469	1.05783e-08	4.79094e-07	0.109636	1.1267e-07	0.151335	2.34508e-07	6.13597e-06	0.290125	99.9678	1.82565e-09	P10515
0.002969	0.0417427	-0.0571264	0.0278503	0.00857731	0.00540825	1.61163	-2.20557	1.07526	0.331158	0.208805	0.132596	0.047308	0.303063	0.746144	0.838046	0.182208	0.0948567	0.379258	0.797428	0.917397	3.439	0.0362417	P10599
-0.0227318	0.244172	0.0228821	0.273593	0.0791528	-0.0170362	6.11008	0.572594	6.84629	1.98069	-0.426307	4.89298e-05	0.577319	1.63572e-05	0.0706262	0.677309	0.000174817	0.680941	8.90233e-05	0.110316	0.82679	20.2878	1.58521e-05	P10606
-0.0455894	0.0272592	0.373925	0.116843	0.196992	-0.0216375	0.506551	6.94856	2.17127	3.66066	-0.402084	0.621499	1.4128e-05	0.0503225	0.00317794	0.694577	0.682314	0.000165577	0.081365	0.0079485	0.837864	15.6581	6.11533e-05	P10619
-0.027249	0.218762	-0.0812494	0.21153	0.16239	-0.113987	8.01544	-2.97698	7.75048	5.94997	-4.1765	3.31227e-06	0.0113669	4.68832e-06	6.2707e-05	0.00124038	1.76996e-05	0.0302824	3.18321e-05	0.00029235	0.0211324	60.2724	3.56437e-08	P10620
-0.00653379	-0.175339	0.00229059	-0.189969	-0.171007	0.0124102	-6.1799	0.0807325	-6.69554	-6.02719	0.437403	4.39617e-05	0.936964	2.03507e-05	5.56107e-05	0.669462	0.000159966	0.959029	0.000105085	0.000265546	0.820295	25.2859	4.84487e-06	P10644
0.0335705	0.116657	0.0312572	0.395416	0.404934	0.370758	1.42908	0.38291	4.84397	4.96056	4.5419	0.178083	0.708374	0.000383802	0.000314552	0.000648119	0.235453	0.788742	0.0012216	0.00111589	0.0158812	10.9493	0.000358199	P10746
0.00126219	0.178753	-0.00609433	0.151473	0.0948967	-0.031945	9.02702	-0.307763	7.64936	4.79227	-1.61322	9.44237e-07	0.763453	5.36464e-06	0.00041945	0.132248	6.18898e-06	0.830668	3.5507e-05	0.00141964	0.324674	40.791	3.36744e-07	P10768
-0.0122697	0.313117	-0.0928031	0.225471	0.134409	-0.000249525	15.683	-4.64819	11.2931	6.73211	-0.0124979	1.87463e-09	0.000538263	8.07373e-08	1.92952e-05	0.99023	4.31583e-08	0.00266237	1.18845e-06	0.000114158	0.996263	119.916	6.19613e-10	P10809
-0.0211087	0.0554267	-0.00247279	-0.00133066	-0.105838	0.0195113	3.04781	-0.135974	-0.0731707	-5.81986	1.07289	0.00995534	0.89406	0.942856	7.69156e-05	0.304084	0.0182267	0.930428	0.955778	0.000346591	0.529676	17.4912	3.45629e-05	P11021
0.0160378	-1.08799	-0.329208	-0.522612	-0.445694	-0.28093	-20.1748	-6.10456	-9.69088	-8.26458	-5.20933	9.65893e-11	4.93472e-05	4.38459e-07	2.40674e-06	0.000207018	5.46618e-09	0.000424955	4.62771e-06	2.22161e-05	0.00840248	90.4749	3.29421e-09	P11049
0.148912	0.292509	0.0348665	0.250881	0.384573	0.0334736	3.34635	0.398878	2.87011	4.39957	0.382943	0.00569685	0.696876	0.0138824	0.000832965	0.708351	0.0111394	0.778745	0.0266237	0.00253332	0.846158	6.97829	0.00271148	P11117
-0.022353	-0.0539748	-0.0686584	-0.160857	-0.186529	0.0592682	-3.01204	-3.83146	-8.97654	-10.4092	3.30744	0.0106448	0.00232094	1.00271e-06	2.00041e-07	0.00612596	0.0193605	0.00852403	9.11851e-06	3.04823e-06	0.0504782	54.4212	6.44393e-08	P11142
-0.030556	-0.654566	-0.041647	-0.361458	-0.410553	-0.044478	-14.6094	-0.929527	-8.06745	-9.16322	-0.992714	4.27534e-09	0.370643	3.09685e-06	8.0394e-07	0.34013	7.6623e-08	0.489344	2.2582e-05	9.07515e-06	0.564328	69.7401	1.52203e-08	P11166
-0.0275574	-0.264167	0.153845	-0.382739	-0.446155	-0.176328	-5.98483	3.48543	-8.67114	-10.1079	-3.99479	5.93918e-05	0.00439698	1.45026e-06	2.76516e-07	0.00172268	0.000206591	0.0143278	1.22407e-05	3.95432e-06	0.0246352	53.9306	6.79031e-08	P11169
0.0135575	-0.0694385	-0.118499	-0.111257	-0.0192892	0.0206049	-1.29423	-2.20865	-2.07367	-0.359521	0.384045	0.219548	0.0470458	0.0599197	0.725351	0.707554	0.282166	0.0943994	0.0947456	0.779432	0.84539	2.39701	0.0986549	P11171
-0.04186	-0.040138	-0.120422	-0.061306	-0.0969179	0.0106429	-1.76957	-5.30904	-2.7028	-4.27283	0.469213	0.101765	0.000175481	0.0189697	0.00104368	0.647191	0.144854	0.00113757	0.0348963	0.00305145	0.804979	10.5363	0.000429802	P11172
-0.00462674	0.0691133	0.105728	0.221251	0.195544	0.0227571	2.6665	4.07917	8.53621	7.5444	0.878004	0.0202954	0.00147831	1.71238e-06	6.17811e-06	0.396903	0.0343863	0.00597823	1.40451e-05	4.61477e-05	0.618201	24.2627	6.06539e-06	P11177
0.0291538	0.450202	0.149786	0.412744	0.425762	0.0594467	8.5128	2.83229	7.80452	8.05066	1.12407	1.7628e-06	0.0148992	4.3647e-06	3.16472e-06	0.282614	1.04744e-05	0.0374346	3.01164e-05	2.74243e-05	0.506503	29.5062	2.07447e-06	P11182
0.0542325	-0.15926	0.592235	-0.00742346	0.103321	0.0221102	-3.46512	12.8856	-0.161517	2.24803	0.481065	0.00456623	1.81334e-08	0.87433	0.0438123	0.638982	0.00916059	1.45067e-06	0.898977	0.0733305	0.799996	63.7623	2.56858e-08	P11215
-0.0301385	0.0706742	0.221459	0.0951021	0.0859826	0.0177316	3.75081	11.7532	5.04723	4.56325	0.94105	0.00269142	5.15288e-08	0.000271625	0.000624315	0.364939	0.00571628	2.93236e-06	0.000918169	0.00198859	0.586794	34.4965	8.67986e-07	P11216
-0.000131897	0.204472	0.142104	0.320374	0.229618	-0.0110087	5.38204	3.74043	8.43279	6.04393	-0.289768	0.000155618	0.00274328	1.94747e-06	5.41878e-05	0.776859	0.000474331	0.00970078	1.56076e-05	0.000260286	0.884543	24.0509	6.36073e-06	P11233
-0.0444043	-0.0665561	0.221605	0.0885768	0.179365	-0.121495	-1.40286	4.67097	1.86701	3.78063	-2.56086	0.18559	0.000517357	0.0861058	0.00254781	0.0246908	0.244035	0.00260092	0.12994	0.00655354	0.114822	16.5569	4.59238e-05	P11234
-0.0485602	0.238701	0.14132	0.286689	0.336062	0.00880732	6.47442	3.83312	7.77604	9.11522	0.238887	2.81907e-05	0.00231389	4.53218e-06	8.50646e-07	0.815159	0.000108972	0.00851126	3.09725e-05	9.52447e-06	0.904822	29.9004	1.9274e-06	P11279
0.0084281	0.17656	0.0459666	0.269155	0.232187	-0.0114169	8.13782	2.11864	12.4056	10.7017	-0.526214	2.8289e-06	0.0553024	2.79494e-08	1.4715e-07	0.608173	1.54762e-05	0.108022	5.19464e-07	2.3968e-06	0.77675	63.8791	2.54132e-08	P11310
-0.0152745	0.263761	-0.101449	0.17149	0.0452688	0.0219751	13.2566	-5.09883	8.61908	2.2752	1.10447	1.31044e-08	0.000249027	1.54592e-06	0.0417057	0.290697	1.88375e-07	0.00148769	1.28131e-05	0.0703593	0.515519	85.8826	4.47977e-09	P11387
-0.119512	-0.829528	-0.287407	-1.20532	-1.17613	0.0474342	-32.3391	-11.2046	-46.9892	-45.8513	1.84922	3.3804e-13	8.81801e-08	3.66589e-15	4.93623e-15	0.0887911	2.07331e-10	4.05629e-06	6.74523e-12	1.3624e-11	0.255193	987.399	1.83365e-15	P11388
-0.0128272	0.316178	0.368659	0.305314	0.269308	0.0461056	16.6337	19.3946	16.0621	14.1679	2.42555	9.41956e-10	1.54175e-10	1.41834e-09	6.09745e-09	0.0316896	2.62606e-08	6.5465e-08	5.70705e-08	2.01545e-07	0.133754	132.476	3.42218e-10	P11413
0.0719865	-0.0189996	-0.00760129	-0.080976	-0.179841	0.136524	-0.297976	-0.119213	-1.26997	-2.8205	2.14115	0.770735	0.907047	0.227782	0.015231	0.0531184	0.815655	0.9385	0.299728	0.0297571	0.185696	5.32886	0.00799089	P11441
-0.0883161	-0.0512271	-0.0819984	-0.192405	0.267815	-0.102362	-0.222127	-0.355556	-0.834293	1.16128	-0.443855	0.82789	0.728245	0.420152	0.267744	0.664917	0.865521	0.804465	0.497157	0.34323	0.816358	0.934794	0.49208	P11474
-0.0191273	0.0303084	0.120022	0.0122147	0.0229661	0.0987768	1.09008	4.31676	0.439318	0.826006	3.55264	0.296739	0.000964994	0.668111	0.424659	0.00388122	0.365461	0.00422759	0.728273	0.50357	0.0392387	6.35792	0.00398557	P11498
-0.00504982	0.0134197	-0.160991	-0.0475922	-0.051517	-0.000507176	0.757152	-9.08323	-2.6852	-2.90664	-0.0286153	0.463331	8.8339e-07	0.0196018	0.0129659	0.977634	0.534167	2.16725e-05	0.0358285	0.0259223	0.989789	26.5282	3.72769e-06	P11586
-0.0658274	0.40264	-0.256809	0.195232	0.226307	-0.226939	4.18347	-2.66827	2.02849	2.35136	-2.35792	0.00122492	0.0202288	0.0649189	0.0363035	0.0358707	0.00287482	0.0480477	0.10166	0.062409	0.144319	15.0957	7.36733e-05	P11678
-0.0123437	-0.254751	0.0852521	-0.202978	-0.184199	-0.00298057	-11.277	3.77382	-8.98516	-8.15388	-0.13194	8.20398e-08	0.00257988	9.9245e-07	2.77128e-06	0.897183	8.17515e-07	0.00925938	9.05508e-06	2.47132e-05	0.947457	74.5422	1.03037e-08	P11717
-0.0162344	0.269644	0.0875611	0.243716	0.205043	-0.0271114	12.6154	4.09657	11.4023	9.593	-1.26842	2.3094e-08	0.00143255	7.24729e-08	4.89676e-07	0.228318	2.91048e-07	0.00585319	1.10511e-06	6.22813e-06	0.450595	71.3116	1.3359e-08	P11766
-0.0525224	0.0776211	0.40303	-0.0840729	0.0429033	0.236967	0.633102	3.28724	-0.685726	0.349933	1.93278	0.538353	0.0063614	0.505708	0.732355	0.0768096	0.60573	0.0191154	0.578311	0.784936	0.233732	4.18464	0.0191417	P11802
-0.0048523	-0.0585091	-0.141121	-0.180899	-0.165994	0.00116483	-2.81249	-6.78357	-8.6957	-7.97919	0.0559926	0.0154606	1.79071e-05	1.40736e-06	3.47188e-06	0.956254	0.0270414	0.000196906	1.19701e-05	2.94842e-05	0.978229	31.4701	1.4504e-06	P11908
-0.0197037	-0.416745	-0.106601	-0.347475	-0.369233	-0.0230272	-21.4375	-5.48357	-17.8742	-18.9934	-1.18453	4.69324e-11	0.00013184	4.04479e-10	1.97458e-10	0.258768	3.45627e-09	0.000902924	2.08666e-08	1.55604e-08	0.481071	187.075	4.33481e-11	P11940
-0.0658649	-0.473461	-0.269891	-0.836781	-0.835314	0.0580372	-23.2596	-13.2589	-41.1083	-41.0362	2.85118	1.77351e-11	1.3079e-08	1.8557e-14	1.89557e-14	0.0143825	1.81292e-09	1.15665e-06	2.04869e-11	2.58467e-11	0.0836522	745.361	1.01333e-14	P12004
0.00391446	0.0681354	0.0492134	-0.0389857	-0.0485227	-0.0139511	2.89721	2.09262	-1.65773	-2.06325	-0.59322	0.0131965	0.0579312	0.122843	0.0610394	0.563869	0.0234302	0.112282	0.176129	0.0971002	0.749833	8.02152	0.00148997	P12081
-0.191379	0.346931	0.18749	0.117392	0.00164858	-0.148188	3.48556	1.88369	1.17942	0.016563	-1.48882	0.00439591	0.0836564	0.260719	0.987053	0.161922	0.00885467	0.151058	0.334924	0.989563	0.369344	6.00413	0.00501959	P12235
-0.0341716	0.280461	-0.0325533	0.184647	0.0860734	-0.0305069	11.6721	-1.35479	7.68458	3.58217	-1.26963	5.57126e-08	0.200041	5.11798e-06	0.00367449	0.227901	5.93694e-07	0.302279	3.39967e-05	0.0089511	0.450416	57.1163	4.87069e-08	P12236
-0.00426509	-0.0963732	-0.0916714	-0.129309	-0.153599	-0.0521877	-5.19747	-4.9439	-6.9737	-8.28369	-2.81452	0.000211146	0.000323589	1.36311e-05	2.34915e-06	0.0154021	0.000617008	0.00179699	7.67008e-05	2.19043e-05	0.0866002	17.5858	3.36064e-05	P12268
-0.00188751	0.218163	-0.0919605	0.100573	0.0428508	-0.0209615	12.3375	-5.20055	5.68758	2.4233	-1.18541	2.97526e-08	0.000210065	9.48972e-05	0.031821	0.258429	3.57206e-07	0.00130999	0.000378492	0.0556741	0.480798	74.3712	1.04435e-08	P12270
-0.0225479	-0.183374	-0.0616561	-0.0975074	-0.0740763	-0.134524	-1.94718	-0.654705	-1.0354	-0.78659	-1.42846	0.0749002	0.524809	0.320571	0.446532	0.178257	0.110459	0.632521	0.397473	0.524908	0.38954	0.89725	0.512919	P12277
0.306566	-0.233579	-0.267785	-0.677452	-0.577988	-0.273016	-2.65384	-3.04248	-7.69697	-6.5669	-3.10191	0.0207788	0.0100552	5.0341e-06	2.45794e-05	0.00899652	0.0351191	0.0274369	3.36419e-05	0.000137745	0.0629414	15.8582	5.7309e-05	P12314
0.2015	-0.106715	-0.123059	-0.227648	-0.152396	-0.333343	-1.08093	-1.24649	-2.30589	-1.54365	-3.3765	0.30063	0.235988	0.0394425	0.148204	0.00538537	0.369101	0.343413	0.0658339	0.206692	0.0472611	2.64458	0.0768072	P12318
-0.00314688	-0.0537716	0.0860929	0.0761571	0.0557449	-0.0324827	-1.41172	2.26028	1.99943	1.46352	-0.8528	0.183025	0.0428504	0.0683359	0.168607	0.4102	0.241122	0.0875404	0.106258	0.231289	0.63005	4.78997	0.0118837	P12694
-0.0359552	0.520004	0.00771784	0.493522	0.718599	0.141901	7.06981	0.104929	6.70977	9.76985	1.92924	1.18962e-05	0.918137	1.99328e-05	4.01322e-07	0.0772853	5.2034e-05	0.945529	0.000103411	5.28597e-06	0.234404	34.0398	9.35377e-07	P12724
0.00383447	0.00455723	0.00995579	0.00124758	0.0125487	0.0223128	0.17324	0.378462	0.0474257	0.47703	0.848206	0.865304	0.711591	0.962941	0.641772	0.412655	0.89615	0.791134	0.971211	0.705975	0.632175	0.202124	0.955473	P12814
0.00287078	0.10041	0.221642	0.0346032	0.0985887	0.0127894	2.72443	6.01381	0.938886	2.675	0.347015	0.0182209	5.67769e-05	0.366005	0.0199772	0.734492	0.031265	0.000475582	0.44374	0.0371676	0.860375	9.94718	0.000562837	P12955
-0.0318703	0.250876	-0.141263	0.158399	0.0733875	-0.0286327	11.0726	-6.23475	6.99108	3.23902	-1.26373	1.0067e-07	4.04335e-05	1.32985e-05	0.00696115	0.229941	9.56453e-07	0.000357681	7.57334e-05	0.0151296	0.452342	76.2717	9.00603e-09	P12956
-0.00488464	-0.169281	-0.0995293	-0.0182657	-0.0599635	-0.0442052	-9.61858	-5.65527	-1.03786	-3.40713	-2.51174	4.75701e-07	9.993e-05	0.319468	0.00508659	0.0270378	3.50583e-06	0.000742414	0.396284	0.0116943	0.121517	24.4509	5.8162e-06	P13010
0.00284193	0.280145	-0.0308838	0.197496	0.147725	-0.0173241	14.2752	-1.57373	10.0637	7.52753	-0.882771	5.58839e-09	0.141113	2.9015e-07	6.32068e-06	0.394421	9.40485e-08	0.228898	3.3081e-06	4.69182e-05	0.615725	88.3285	3.79589e-09	P13073
-0.0326056	0.570283	0.233846	0.421173	0.406521	-0.0380458	15.697	6.43663	11.5928	11.1895	-1.04721	1.85515e-09	2.98251e-05	6.01589e-08	8.95168e-08	0.315306	4.3027e-08	0.000285328	9.73833e-07	1.66375e-06	0.542035	91.1109	3.16068e-09	P13473
0.00177113	0.234544	0.0133219	0.190062	0.187326	0.0304275	9.51893	0.540667	7.71364	7.60259	1.23489	5.32689e-07	0.59847	4.92354e-06	5.71202e-06	0.240124	3.84371e-06	0.699757	3.30632e-05	4.33109e-05	0.46061	36.6821	6.14323e-07	P13489
-0.0633904	-0.900116	0.150284	-0.679109	-0.423813	-0.121756	-15.4888	2.58601	-11.6858	-7.29277	-2.09511	2.16776e-09	0.0235669	5.49825e-08	8.71387e-06	0.0576748	4.82502e-08	0.0543851	9.03283e-07	6.0733e-05	0.194838	99.3284	1.89639e-09	P13498
-0.00176704	-0.668367	0.00809719	-0.411953	-0.364595	-0.00643854	-16.4958	0.199844	-10.1673	-8.99845	-0.158908	1.0385e-09	0.844894	2.5925e-07	9.76861e-07	0.876342	2.83789e-08	0.894137	3.02549e-06	1.0699e-05	0.938938	98.0202	2.05128e-09	P13591
-0.0503728	-0.636509	-0.423194	-0.422626	-0.402776	0.00609387	-17.648	-11.7336	-11.7178	-11.1675	0.16896	4.69938e-10	5.25104e-08	5.33116e-08	9.15134e-08	0.868597	1.51699e-08	2.95773e-06	8.81078e-07	1.68385e-06	0.935146	103.525	1.48396e-09	P13612
-0.0126322	-0.137353	-0.0487578	-0.175294	-0.19926	-0.0144743	-7.03693	-2.49799	-8.98075	-10.2086	-0.741558	1.24617e-05	0.0277331	9.9768e-07	2.47943e-07	0.472389	5.40366e-05	0.0621799	9.08777e-06	3.62083e-06	0.677892	38.5886	4.61366e-07	P13639
-0.017181	0.00879158	-0.00737227	-0.0716103	-0.117521	0.00448541	0.476675	-0.39972	-3.88267	-6.37195	0.243197	0.642018	0.696272	0.00211326	3.28598e-05	0.811894	0.701076	0.778336	0.0052736	0.000173908	0.903742	15.8696	5.70982e-05	P13667
-0.0134048	-0.336721	-0.00459719	-0.287579	-0.321945	-0.0866209	-13.9987	-0.191121	-11.9557	-13.3844	-3.60114	7.00456e-09	0.851574	4.24886e-08	1.17389e-08	0.00354767	1.13764e-07	0.898278	7.2388e-07	3.31839e-07	0.0370375	88.4004	3.77771e-09	P13674
-0.0182285	-0.108557	0.0655715	-0.200587	-0.221626	0.00982174	-5.04601	3.04794	-9.32381	-10.3018	0.456541	0.000272186	0.00995294	6.66609e-07	2.24312e-07	0.656022	0.000772079	0.0272166	6.55915e-06	3.32851e-06	0.811121	61.3385	3.21884e-08	P13693
-0.0242262	0.291694	0.381672	0.278099	0.306292	-0.00755531	4.78099	6.25578	4.55816	5.02025	-0.123835	0.000427678	3.91623e-05	0.000629908	0.000284288	0.903463	0.00113937	0.000349799	0.00185841	0.001025	0.950832	15.2021	7.10931e-05	P13716
0.00729822	0.186979	-0.0205399	0.0807779	0.177322	0.055015	4.81913	-0.529389	2.08194	4.57025	1.41794	0.000400521	0.606034	0.059044	0.000616708	0.181241	0.00107481	0.70591	0.0936291	0.00196803	0.392915	10.1102	0.000521761	P13727
0.0400681	-0.477832	0.0619674	-0.231936	-0.1405	-0.330348	-6.52107	0.84568	-3.16528	-1.91743	-4.50832	2.63035e-05	0.414009	0.0079905	0.0788936	0.000687491	0.000102467	0.531473	0.0165614	0.121206	0.0161751	15.3664	6.73082e-05	P13747
-0.00775534	0.102006	0.195466	0.0795987	0.0847285	0.0237173	6.20251	11.8854	4.84003	5.15195	1.44214	4.24695e-05	4.54163e-08	0.000386403	0.000227815	0.174439	0.000155237	2.74059e-06	0.00122795	0.000847399	0.384392	34.6096	8.52189e-07	P13796
-0.113206	-0.355254	0.0227419	-0.447007	-0.282455	-0.245264	-6.22995	0.398816	-7.83898	-4.9533	-4.30109	4.073e-05	0.696921	4.17082e-06	0.000318457	0.000992329	0.000150261	0.778745	2.89961e-05	0.00112612	0.0183716	22.3467	9.45843e-06	P13797
-0.0113947	0.00491135	0.0314195	-0.0238499	0.0325834	0.0297642	0.281337	1.79981	-1.3662	1.86648	1.70498	0.783166	0.0966514	0.19653	0.0861855	0.113507	0.826434	0.169584	0.264597	0.130551	0.296805	3.40538	0.0373543	P13798
-0.011023	0.324916	0.0805434	0.338229	0.267374	-0.0133703	15.9722	3.95935	16.6266	13.1436	-0.657258	1.51453e-09	0.00183738	9.46666e-10	1.44557e-08	0.523221	3.76587e-08	0.007072	4.11464e-08	3.81796e-07	0.719769	127.81	4.23828e-10	P13804
-0.0100084	0.0791289	0.0344397	0.0990636	0.0785023	0.0481702	2.55449	1.1118	3.19803	2.53426	1.55506	0.0249837	0.287651	0.00751568	0.0259362	0.145479	0.0414145	0.400624	0.0156976	0.0466649	0.343371	2.73302	0.0703715	P13807
-0.00402217	0.231475	0.0868008	0.213067	0.25955	0.023773	7.3944	2.77283	6.80637	8.29125	0.759422	7.57667e-06	0.0166486	1.73263e-05	2.32679e-06	0.462022	3.55337e-05	0.041248	9.31646e-05	2.18062e-05	0.671678	26.0548	4.11385e-06	P13861
-0.00280302	0.0807869	-0.0672672	-0.0320026	-0.0461573	0.0108272	3.3011	-2.74866	-1.30768	-1.88607	0.442418	0.00619888	0.0174163	0.215085	0.0833115	0.665928	0.0120147	0.0428231	0.285401	0.126828	0.817235	9.24382	0.000789287	P13984
-0.0358065	-0.853082	-0.534276	-0.873892	-0.897975	-0.0780638	-20.9765	-13.1374	-21.4882	-22.0804	-1.91952	6.07885e-11	1.45338e-08	4.56299e-11	3.30034e-11	0.0786067	4.09211e-09	1.25354e-06	4.23176e-09	4.33759e-09	0.237368	203.798	2.59136e-11	P13995
0.0129445	0.194219	-0.197899	0.153864	-0.038684	0.0091726	3.21348	-3.27438	2.54578	-0.640052	0.151767	0.00730166	0.00651609	0.0253894	0.533974	0.881852	0.0138173	0.0194391	0.0447477	0.607364	0.941005	10.9189	0.000362964	P14174
-0.196967	-0.169086	0.187282	-0.405926	0.0946852	-0.0493519	-1.2373	1.37045	-2.97039	0.692866	-0.361136	0.23926	0.195234	0.0115079	0.50137	0.724174	0.303404	0.295826	0.0226951	0.575978	0.853789	4.71859	0.0125485	P14209
0.00681938	0.142662	0.0170589	0.102299	0.0372601	-0.0464848	7.03695	0.841445	5.04599	1.83789	-2.29291	1.24613e-05	0.416287	0.000272195	0.0905411	0.0403854	5.40366e-05	0.53328	0.00091841	0.135959	0.155784	23.3639	7.44099e-06	P14314
-0.011009	-0.518887	0.156341	-0.106208	-0.0205612	0.0151227	-17.4265	5.25062	-3.56694	-0.690536	0.507886	5.45243e-10	0.000193288	0.00377968	0.502783	0.62059	1.72974e-08	0.00123062	0.00871141	0.577238	0.78787	120.976	5.87999e-10	P14317
0.00777473	-0.102587	-0.129363	-0.252145	-0.226319	-0.0664467	-3.84363	-4.84686	-9.44714	-8.4795	-2.48956	0.00226976	0.000381906	5.78268e-07	1.83728e-06	0.0281676	0.0049405	0.00202899	5.88256e-06	1.79682e-05	0.124488	25.7656	4.37263e-06	P14324
0.042909	-0.435497	-0.000617327	-0.182833	-0.0651056	-0.0129838	-7.32254	-0.0103798	-3.07419	-1.0947	-0.218311	8.36307e-06	0.991886	0.00947573	0.29479	0.830796	3.86634e-05	0.994769	0.0191317	0.371686	0.912999	16.5691	4.57489e-05	P14373
0.00624137	0.18261	0.542457	0.589034	0.461264	0.264228	4.86234	14.444	15.6842	12.2821	7.03561	0.000371909	4.87794e-09	1.87293e-09	3.13148e-08	1.2485e-05	0.0010123	6.1196e-07	6.80056e-08	7.16796e-07	0.00191437	74.8204	1.0081e-08	P14384
-0.0263545	-0.117381	0.103942	0.044886	0.292164	-0.0329996	-1.68759	1.49439	0.645331	4.20047	-0.474439	0.116867	0.160481	0.530662	0.00118809	0.643566	0.163193	0.254382	0.602727	0.00340512	0.803184	8.18286	0.00136488	P14406
0.0179329	0.101169	0.135052	0.137314	0.179956	0.0805052	4.94874	6.60613	6.71679	8.80266	3.93796	0.000320936	2.31989e-05	1.97302e-05	1.23571e-06	0.0019104	0.000894278	0.000237145	0.000102907	1.30174e-05	0.0261069	18.3788	2.66951e-05	P14550
-0.00703939	0.0116927	0.234504	-0.0473416	-0.0251822	0.027529	0.685128	13.7407	-2.77397	-1.47554	1.61305	0.506072	8.67891e-09	0.0166131	0.165402	0.132284	0.575389	9.21299e-07	0.0310863	0.227742	0.324674	71.4345	1.3225e-08	P14618
-0.123687	0.227514	0.581335	0.275939	0.172381	0.0980335	4.41492	11.2809	5.35463	3.34507	1.90235	0.000810622	8.1725e-08	0.000162785	0.00571045	0.0809905	0.0019985	3.82046e-06	0.000597852	0.0128189	0.242313	29.9868	1.89679e-06	P14621
0.00182898	-0.0322828	-0.0717977	-0.0565068	-0.0687727	-0.00550298	-1.92536	-4.28205	-3.37009	-4.10163	-0.3282	0.0778099	0.00102664	0.00545014	0.00141951	0.748325	0.114171	0.00444823	0.0119432	0.00396543	0.867824	7.05227	0.00259374	P14625
-0.101348	0.230643	-0.0570233	0.012914	0.194507	0.0809906	2.68217	-0.66313	0.150178	2.26194	0.941849	0.0197125	0.51958	0.883078	0.0427218	0.364546	0.0334913	0.627452	0.90645	0.0717009	0.586656	3.5393	0.0331412	P14649
0.00442104	0.142532	-0.0497772	0.0655295	0.0635976	-0.0326967	6.04041	-2.10953	2.7771	2.69523	-1.38567	5.44835e-05	0.0562102	0.0165164	0.0192392	0.190656	0.000192172	0.109408	0.0309158	0.0361226	0.405402	18.8479	2.33883e-05	P14678
0.00725681	-0.050689	-0.0251994	-0.0997987	-0.108619	0.041671	-2.49584	-1.24077	-4.91392	-5.34821	2.05181	0.027843	0.238018	0.000340535	0.000164511	0.0622915	0.0455661	0.345651	0.00110835	0.000650968	0.203547	16.3762	4.85936e-05	P14735
0.0157798	0.137648	0.0225362	0.178904	0.0950695	-0.00621077	4.35249	0.712608	5.65704	3.00615	-0.196388	0.000905548	0.489493	9.96477e-05	0.0107629	0.84754	0.00220301	0.602991	0.000395368	0.0220286	0.923494	12.0043	0.000230109	P14854
-0.0200022	0.183313	0.188077	0.300586	0.22353	0.0976847	2.79045	2.86296	4.57562	3.40265	1.48699	0.0161099	0.0140691	0.000610939	0.00512925	0.162399	0.0279732	0.035888	0.00180922	0.0117679	0.369405	5.04517	0.00981765	P14859
-0.0200541	0.263118	-0.0960417	0.162102	0.0832941	0.0433556	11.4426	-4.1767	7.04956	3.62232	1.88547	6.96622e-08	0.00123993	1.22411e-05	0.0034113	0.083399	7.12103e-07	0.00516559	7.09035e-05	0.00844068	0.246447	59.7025	3.7667e-08	P14866
-0.00552055	0.059203	-0.0725264	0.00709377	0.00604806	-0.0267265	3.23847	-3.96728	0.388037	0.330836	-1.46197	0.00696828	0.00181106	0.704674	0.746381	0.169025	0.0132501	0.00700072	0.761213	0.797527	0.378348	11.3053	0.000307406	P14868
-0.0531395	-0.30521	-0.0505469	-0.624529	-0.0506639	-0.533189	-1.53887	-0.254859	-3.14889	-0.255449	-2.68835	0.149358	0.803077	0.00823935	0.802632	0.0194869	0.202126	0.863152	0.0170023	0.842631	0.0986862	3.71006	0.0285355	P14923
-0.000299353	0.318254	0.0791081	0.246713	0.223393	-0.0359329	13.673	3.3987	10.5995	9.59755	-1.54378	9.18653e-09	0.00516715	1.63693e-07	4.87157e-07	0.148174	1.39707e-07	0.0163547	2.0772e-06	6.21041e-06	0.348342	77.0542	8.48204e-09	P14927
0.00894503	-0.144717	0.242795	-0.224932	-0.252329	0.0341729	-1.93618	3.24839	-3.00939	-3.37594	0.457204	0.0763542	0.00684039	0.0106977	0.00539098	0.655559	0.112214	0.0202244	0.0213105	0.0121974	0.811121	12.5649	0.000184154	P15104
-0.0102418	0.172963	-0.00237469	0.0827065	0.0792533	0.0198632	7.59981	-0.104341	3.63403	3.4823	0.872765	5.73345e-06	0.918594	0.00333823	0.00442263	0.399642	2.80039e-05	0.945529	0.00780474	0.0104195	0.62034	17.5601	3.3863e-05	P15121
-0.0124644	-0.094132	-0.0105934	0.0118989	-0.00213651	-0.0791535	-3.04552	-0.342736	0.384972	-0.0691242	-2.56091	0.00999818	0.73763	0.706885	0.946011	0.0246884	0.018293	0.812394	0.763005	0.957986	0.114822	4.32594	0.0170723	P15153
0.0173454	-0.170898	-0.179047	-0.15893	-0.16739	-0.0396447	-5.26538	-5.51645	-4.89666	-5.1573	-1.22146	0.000188617	0.000124986	0.000350715	0.000225785	0.244991	0.000560069	0.00086892	0.00113745	0.000842107	0.465845	11.6542	0.000265584	P15170
0.00624974	0.441507	0.273889	0.279207	0.287679	0.0472621	5.55797	3.44789	3.51483	3.62149	0.594966	0.000116863	0.00471491	0.00416327	0.00341655	0.562739	0.000369254	0.0151802	0.009469	0.00844892	0.749594	8.7654	0.0010044	P15289
-0.0872613	0.891786	-0.0387103	0.696768	0.765466	-0.0375215	13.9982	-0.60763	10.9371	12.0154	-0.58897	7.0072e-09	0.554575	1.15508e-07	4.01601e-08	0.566627	1.13764e-07	0.66018	1.58608e-06	8.65626e-07	0.751347	99.0387	1.92948e-09	P15309
-0.0110373	-0.0214091	0.013072	-0.0828849	-0.100099	-0.0369975	-1.09394	0.667935	-4.23515	-5.11474	-1.89045	0.29511	0.516612	0.00111647	0.000242466	0.0826813	0.363699	0.625236	0.00307991	0.000892869	0.245525	10.6519	0.000408207	P15311
0.0214399	0.0537868	0.0730354	0.0990179	0.0117087	0.0568482	1.06771	1.44981	1.96558	0.232427	1.12848	0.306324	0.172328	0.0725253	0.820059	0.280819	0.375424	0.268487	0.111921	0.856524	0.504761	1.09635	0.410642	P15374
-0.0969699	-0.989186	-0.042135	-0.569873	-0.521205	-0.200205	-16.773	-0.714455	-9.66295	-8.83772	-3.39475	8.54236e-10	0.488391	4.52458e-07	1.18443e-06	0.00520534	2.45593e-08	0.602171	4.75728e-06	1.25732e-05	0.0469271	82.5375	5.66139e-09	P15408
-0.0274866	0.108866	-0.0728762	0.106248	0.0900819	-0.118988	4.33025	-2.89872	4.2261	3.58309	-4.73286	0.000942097	0.0131593	0.0011347	0.00366821	0.000464728	0.00227987	0.0340869	0.00312085	0.00893974	0.0130031	30.7461	1.65093e-06	P15498
0.0429405	-0.713266	-0.0015936	-0.477773	-0.699793	-0.653034	-10.1266	-0.022625	-6.78315	-9.93527	-9.27141	2.70955e-07	0.982315	1.79179e-05	3.34019e-07	7.08428e-07	2.17079e-06	0.988043	9.55621e-05	4.63289e-06	0.000359304	46.2224	1.64987e-07	P15509
0.0313966	0.0468099	0.190862	-0.0500925	-0.0229356	-0.152934	0.760351	3.10025	-0.813673	-0.372553	-2.48416	0.461486	0.00902453	0.431426	0.715873	0.0284494	0.532366	0.0252742	0.508102	0.771047	0.125215	6.86224	0.00290892	P15529
-0.0176844	-0.0289915	-0.265281	-0.0322931	-0.0548075	0.0408055	-0.898457	-8.22116	-1.00077	-1.6985	1.26458	0.38633	2.54322e-06	0.336371	0.114749	0.229646	0.457922	4.71093e-05	0.413443	0.166682	0.451925	22.1259	9.97667e-06	P15531
-0.00922254	0.0924633	0.41728	0.0814045	0.0427119	0.0952574	2.35433	10.6249	2.07275	1.08754	2.42548	0.0361069	1.59393e-07	0.0600179	0.297814	0.0316939	0.0575708	5.82997e-06	0.0948465	0.3749	0.133754	28.9402	2.30906e-06	P15559
-0.0228602	0.301597	0.180204	0.313944	0.24912	-0.109028	11.781	7.03913	12.2633	9.73113	-4.25883	5.01746e-08	1.2423e-05	3.18636e-08	4.19088e-07	0.00107012	5.47359e-07	0.000150893	5.78577e-07	5.45605e-06	0.0191788	91.5367	3.07479e-09	P15586
0.0126068	0.05525	0.126239	-0.0369775	0.00773797	-0.0979101	0.81799	1.869	-0.547461	0.114563	-1.44958	0.429049	0.0858104	0.593935	0.910656	0.172389	0.501451	0.15394	0.66273	0.93072	0.38201	2.58741	0.0813209	P15735
0.019809	0.340083	-0.139172	0.134779	0.121012	-0.0625513	7.27685	-2.9779	2.88391	2.58934	-1.33843	8.9079e-06	0.0113473	0.0135288	0.023422	0.205165	4.09168e-05	0.0302595	0.0260564	0.0427544	0.423527	26.7115	3.58961e-06	P15848
-0.0255067	0.046189	-0.128467	-0.00445464	-0.0821786	-0.00620955	2.2387	-6.22659	-0.215909	-3.98306	-0.300967	0.0445586	4.0939e-05	0.832626	0.00175978	0.768507	0.0693441	0.000360996	0.865718	0.00477346	0.879934	19.1108	2.17445e-05	P15880
-0.0250836	-0.181497	-0.0264986	-0.472753	0.138564	-0.267403	-1.29084	-0.188464	-3.36232	0.985495	-1.90183	0.220682	0.853612	0.0055297	0.343522	0.081064	0.28336	0.899053	0.0121031	0.421856	0.242402	4.82778	0.011548	P15924
-0.0300932	0.374075	0.00306389	0.202227	0.198974	0.138411	11.1809	0.0915784	6.04448	5.94725	4.13704	9.02877e-08	0.92852	5.4142e-05	6.29743e-05	0.00133167	8.74366e-07	0.952984	0.000236818	0.000293349	0.0216839	35.5616	7.31642e-07	P15927
-0.0188432	0.467606	0.0203312	0.343828	0.188094	-0.058094	7.84303	0.341009	5.76693	3.15485	-0.974395	4.14865e-06	0.738897	8.36364e-05	0.00814799	0.348784	2.11846e-05	0.813137	0.000341474	0.0173188	0.572151	24.9676	5.19103e-06	P15954
-0.00677521	-0.561501	0.164639	-0.200595	-0.200043	-0.0607392	-27.4661	8.05341	-9.81219	-9.78519	-2.97109	2.41781e-12	3.15349e-06	3.82814e-07	3.94508e-07	0.0114929	7.02437e-10	5.57924e-05	4.15971e-06	5.24932e-06	0.072574	290.546	3.05738e-12	P16070
0.0212201	0.413939	0.0778307	0.377548	0.223362	0.0639383	8.08317	1.51983	7.37254	4.36168	1.24855	3.03474e-06	0.154036	7.80724e-06	0.000890878	0.235257	1.63752e-05	0.2461	4.84225e-05	0.00268284	0.456515	23.0262	8.04957e-06	P16104
-0.0397602	-0.765827	0.140258	-0.300284	-0.207953	0.0764504	-24.9836	4.57566	-9.79617	-6.78407	2.49405	7.53718e-12	0.000610894	3.89704e-07	1.7894e-05	0.0279354	1.03929e-09	0.00295283	4.21798e-06	0.000107015	0.123958	238.008	1.01832e-11	P16150
-0.00859853	0.173454	0.0634109	0.155523	0.130629	0.0325789	9.95878	3.6407	8.92925	7.50001	1.8705	3.25483e-07	0.00329734	1.06101e-06	6.56084e-06	0.0855887	2.51634e-06	0.0112562	9.55429e-06	4.82235e-05	0.249973	32.9275	1.1266e-06	P16152
-0.0277546	0.528695	0.186564	0.483044	0.44298	0.145765	9.57778	3.37977	8.75076	8.02498	2.64066	4.98204e-07	0.00535269	1.31601e-06	3.27159e-06	0.0212942	3.64733e-06	0.0168262	1.13683e-05	2.81296e-05	0.104856	30.5709	1.70421e-06	P16219
0.0349595	-0.155479	-0.0307314	-0.0972221	0.019666	0.0693066	-3.40928	-0.673866	-2.13185	0.431228	1.51973	0.00506633	0.512962	0.054011	0.673824	0.154063	0.0100478	0.622315	0.0863926	0.734859	0.357261	6.43488	0.00379465	P16220
-0.0185771	0.181839	0.196694	0.122262	0.268734	-0.0866592	3.89116	4.20902	2.61626	5.75059	-1.85441	0.00208073	0.00116999	0.0222809	8.58336e-05	0.0880005	0.00456504	0.00493005	0.0400359	0.000376331	0.25406	16.2487	5.0586e-05	P16278
-0.0219135	0.288709	-0.21016	0.299144	0.444371	-0.16691	10.6692	-7.76645	11.0549	16.4217	-6.16816	1.52198e-07	4.5901e-06	1.02492e-07	1.09468e-09	4.47577e-05	1.34485e-06	7.47415e-05	1.4323e-06	5.49331e-08	0.00374337	202.553	2.68864e-11	P16284
-0.000879581	-0.164085	0.115146	-0.0513542	-0.0670455	0.105438	-2.29749	1.61225	-0.719052	-0.938759	1.47633	0.0400502	0.132459	0.485654	0.366068	0.165195	0.0630747	0.217676	0.559084	0.4445	0.37326	4.53219	0.0144971	P16298
0.0226151	-0.131694	0.0944204	-0.0230341	-0.0640163	-0.1545	-3.47874	2.49415	-0.608454	-1.69101	-4.08118	0.00445198	0.0279302	0.554046	0.116199	0.00147296	0.00895914	0.0625201	0.625682	0.168501	0.0227115	11.6668	0.000264195	P16333
-0.0410605	-0.322953	-0.0160535	-0.182088	-0.105552	0.00867437	-3.7582	-0.186814	-2.11896	-1.22831	0.100944	0.00265503	0.854877	0.0552709	0.242497	0.921235	0.00564988	0.89987	0.0882033	0.315779	0.960619	4.61947	0.0135442	P16383
-0.0612286	0.717553	-0.137928	0.517071	0.284452	-0.0209003	32.3563	-6.21955	23.3161	12.8267	-0.942447	3.35883e-13	4.13805e-05	1.72285e-11	1.91087e-08	0.364252	2.07331e-10	0.000363727	2.48727e-09	4.77286e-07	0.586656	467.05	1.72942e-13	P16401
-0.00459422	0.425835	-0.061175	0.413956	0.222964	0.0339862	9.32455	-1.33956	9.06445	4.88228	0.7442	6.6604e-07	0.204809	9.0324e-07	0.00035944	0.470846	4.62458e-06	0.308218	8.36558e-06	0.00124708	0.677798	43.8387	2.23358e-07	P16402
-0.072293	0.668716	-0.0929149	0.476532	0.271274	-0.0155894	20.4816	-2.84582	14.5953	8.30864	-0.477475	8.07401e-11	0.0145274	4.32334e-09	2.27621e-06	0.641464	4.95206e-09	0.0367849	1.17009e-07	2.14414e-05	0.801792	176.953	6.05327e-11	P16403
-0.00330852	0.135942	0.118765	0.0680311	0.0321126	-0.0297412	5.17891	4.52453	2.59174	1.22337	-1.13303	0.000217783	0.000668179	0.0233179	0.244292	0.278976	0.000632718	0.00316054	0.0416015	0.317666	0.502814	12.4892	0.000189684	P16435
-0.027686	-0.0708506	0.00722072	0.107059	0.134168	0.0686706	-1.37468	0.140101	2.07723	2.60321	1.33239	0.193951	0.890867	0.0595414	0.0228273	0.207085	0.25341	0.927671	0.0942825	0.0417517	0.426456	4.38838	0.0162409	P16455
-0.0185177	-0.13387	-0.0173707	-0.0670929	-0.103423	-0.00798163	-6.54207	-0.848883	-3.27875	-5.05415	-0.390053	2.5498e-05	0.412293	0.00646307	0.000268476	0.703222	9.95395e-05	0.530132	0.0138226	0.000974351	0.843457	14.6759	8.49849e-05	P16615
-0.00871015	0.154839	0.18999	0.227342	0.257154	0.0174682	8.93116	10.9587	13.1132	14.8327	1.00757	1.05858e-06	1.12989e-07	1.48437e-08	3.5857e-09	0.333224	6.78673e-06	4.57323e-06	3.08103e-07	1.34647e-07	0.558281	78.0909	7.84153e-09	P16885
-0.0258867	0.0944541	-0.120034	0.0586831	0.0811608	-0.053656	4.27165	-5.4285	2.65392	3.67047	-2.42657	0.00104587	0.000144223	0.0207756	0.0031209	0.03163	0.00249815	0.000969615	0.0376375	0.00783062	0.133754	29.147	2.21996e-06	P16930
-0.0181534	-0.0115195	-0.139864	-0.208838	-0.256103	0.0158682	-0.430789	-5.23041	-7.80983	-9.57736	0.593413	0.674135	0.000199885	4.33421e-06	4.98442e-07	0.563744	0.729652	0.00126099	2.99435e-05	6.29611e-06	0.749833	38.6306	4.58537e-07	P16949
0.0242119	-0.647571	-0.342179	-0.612781	-0.337914	0.0550295	-9.98948	-5.27848	-9.45281	-5.2127	0.84889	3.14686e-07	0.000184571	5.74521e-07	0.000205859	0.412289	2.44657e-06	0.00118884	5.86203e-06	0.000787487	0.631826	41.566	3.0256e-07	P16989
0.010386	0.294913	-0.17084	0.151795	0.0878655	0.0328093	5.64634	-3.27088	2.90623	1.68225	0.62816	0.000101371	0.00655887	0.0129758	0.117916	0.54148	0.000326659	0.0195175	0.025185	0.170513	0.734466	17.8575	3.10267e-05	P17026
0.058927	-0.400306	-0.263702	-0.522201	0.167979	-0.115577	-3.47355	-2.28821	-4.53127	1.45759	-1.00289	0.00449518	0.0407321	0.000660324	0.170208	0.335391	0.00903619	0.0842733	0.00193266	0.232769	0.560168	9.93283	0.000566631	P17028
-0.00441302	0.368925	-0.050944	0.17468	0.244559	-0.0537148	10.0044	-1.38149	4.73694	6.6319	-1.45663	3.09567e-07	0.191905	0.000461461	2.2337e-05	0.17047	2.41698e-06	0.291983	0.00142067	0.000128438	0.379997	45.3124	1.84887e-07	P17029
0.00968244	0.293534	0.0855243	0.296342	0.275963	-0.1017	6.46339	1.88318	6.52522	6.07649	-2.23935	2.86578e-05	0.0837303	2.61423e-05	5.1529e-05	0.0445064	0.000110546	0.151142	0.000129771	0.000249274	0.166139	28.6005	2.46469e-06	P17050
-0.00992246	-0.00602736	0.0243862	-0.112031	-0.0763341	0.0783249	-0.180462	0.730132	-3.35425	-2.28547	2.34508	0.859753	0.479095	0.00561349	0.0409349	0.0367224	0.892075	0.59296	0.0122428	0.069207	0.146359	8.51345	0.00114474	P17066
-0.0536681	0.318598	-0.249415	0.19323	0.00822317	-0.0803218	11.1649	-8.74045	6.77151	0.288171	-2.81478	9.17507e-08	1.33262e-06	1.82226e-05	0.778053	0.0153945	8.86977e-07	2.93069e-05	9.6627e-05	0.823215	0.0866002	98.9985	1.93413e-09	P17096
0.0591505	0.228644	0.138931	-0.182447	-0.185076	-0.255388	1.77712	1.07983	-1.41806	-1.43849	-1.98499	0.100465	0.301101	0.181208	0.175449	0.0700945	0.143151	0.414897	0.246675	0.238741	0.219717	4.67525	0.0129732	P17152
-0.0257685	0.0481279	-0.089053	-0.0625933	-0.0477299	-0.0538469	2.07545	-3.84028	-2.69924	-2.05828	-2.32207	0.0597305	0.00228372	0.0190959	0.0615805	0.0382972	0.0901872	0.00842656	0.0350896	0.0977075	0.150677	9.17294	0.000817502	P17174
-0.128117	-0.107907	0.127157	-0.155301	0.196761	-0.19883	-1.26914	1.49555	-1.82655	2.31418	-2.33852	0.228068	0.160183	0.092322	0.0388512	0.0371647	0.291472	0.25401	0.138173	0.0662933	0.147544	7.0272	0.00263296	P17252
-0.00894975	-0.443274	0.407206	-0.217886	-0.0882667	0.257156	-4.8506	4.45591	-2.38425	-0.965872	2.81397	0.000379468	0.000753977	0.0341834	0.352864	0.0154177	0.0010278	0.00346319	0.0581128	0.431313	0.0866002	23.11	7.89324e-06	P17275
-0.0226545	0.213365	-0.174684	0.162119	0.0831012	-0.000247044	9.01597	-7.38146	6.85054	3.51154	-0.0104391	9.56717e-07	7.71226e-06	1.62575e-05	0.00418883	0.99184	6.24241e-06	0.000108325	8.86771e-05	0.00995795	0.996534	68.436	1.69968e-08	P17480
-0.0951631	-0.771638	-0.0908427	-0.919641	-0.668488	-0.133905	-13.7803	-1.62232	-16.4234	-11.9382	-2.39135	8.39616e-09	0.130276	1.09335e-09	4.31973e-08	0.0337417	1.31294e-07	0.214921	4.59248e-08	9.17111e-07	0.139412	102.176	1.60392e-09	P17535
0.0831558	-0.295245	-0.200125	-0.470234	-0.318721	-0.403861	-3.17426	-2.15159	-5.0556	-3.42664	-4.342	0.00785744	0.0521331	0.00026782	0.00490509	0.000922591	0.0147327	0.102961	0.000908088	0.0113431	0.0177684	6.38196	0.00392476	P17544
0.017781	0.316925	0.0454666	0.149313	0.103691	-0.0383533	8.68771	1.24635	4.09304	2.84243	-1.05136	1.42116e-06	0.236034	0.00144173	0.0146195	0.313472	8.73587e-06	0.343413	0.00381148	0.0287393	0.539303	24.506	5.7455e-06	P17568
0.00311675	0.19214	0.146208	0.152559	0.14332	0.00557334	4.9261	3.74848	3.91131	3.67443	0.142889	0.000333543	0.00270297	0.00200554	0.00309815	0.88871	0.00092567	0.00960747	0.00503823	0.00778416	0.942856	8.91741	0.000929406	P17612
0.013724	0.152518	0.0303524	0.122927	0.137181	0.0586931	7.15782	1.42447	5.76909	6.43805	2.75452	1.05127e-05	0.179383	8.33503e-05	2.97619e-05	0.0172268	4.69871e-05	0.276823	0.000340558	0.000161526	0.0913254	17.2782	3.68338e-05	P17655
-0.0904443	-0.0906121	0.0414422	0.00878284	-0.315642	-0.07028	-1.37658	0.629593	0.133429	-4.79525	-1.0677	0.193378	0.540572	0.896029	0.000417306	0.306329	0.25277	0.648119	0.91713	0.00141407	0.532075	7.78109	0.0017019	P17676
0.0714116	-0.25716	0.278674	-0.247996	-0.156545	-0.0539361	-4.98025	5.3969	-4.8028	-3.0317	-1.04455	0.000304211	0.000151874	0.000411923	0.0102602	0.316487	0.000853274	0.00101127	0.00129243	0.021125	0.542887	30.1373	1.84486e-06	P17693
-0.0495282	-0.126643	-0.125489	-0.0457028	0.0472086	0.0420533	-2.28906	-2.26821	-0.826076	0.853292	0.760111	0.040669	0.0422387	0.424621	0.409937	0.461625	0.0639216	0.0866435	0.501478	0.488421	0.671287	4.00164	0.0222653	P17706
-0.0115701	-0.0583112	-0.0983843	-0.0677206	-0.0992325	-0.00137452	-2.89175	-4.87904	-3.35838	-4.92111	-0.0681646	0.013332	0.000361432	0.00557047	0.00033639	0.946759	0.0236404	0.00195704	0.0121634	0.00118132	0.974379	9.74689	0.000618572	P17812
0.260971	-0.201817	0.114288	-0.559673	-0.428356	-0.316727	-2.58883	1.46603	-7.17924	-5.49477	-4.06284	0.0234441	0.167933	1.02026e-05	0.000129463	0.00152266	0.0390971	0.2635	6.0819e-05	0.000534905	0.0231047	21.5723	1.14279e-05	P17813
-0.0547819	-0.64123	-0.298	-0.583264	-0.608533	-0.0734938	-32.9187	-15.2984	-29.9429	-31.2401	-3.77294	2.72802e-13	2.50356e-09	8.554e-13	5.13028e-13	0.0025841	2.07331e-10	4.19888e-07	3.37272e-10	2.83191e-10	0.0312268	427.899	2.9398e-13	P17844
0.0160871	0.099597	0.0239001	0.0230216	0.0593556	-0.0160192	5.07979	1.21898	1.17418	3.02734	-0.817033	0.00025713	0.245894	0.262734	0.0103444	0.429575	0.000733896	0.354119	0.337121	0.0212825	0.645767	9.14944	0.000827114	P17858
-0.0202652	0.411597	0.306537	0.496013	0.479242	-0.0399558	18.3593	13.6731	22.1246	21.3765	-1.78222	2.94952e-10	9.1863e-09	3.22259e-11	4.85504e-11	0.0995965	1.05041e-08	9.43107e-07	3.35636e-09	5.55034e-09	0.274338	226.842	1.36015e-11	P17900
-0.0514505	0.182209	0.25463	0.291953	0.344484	-0.0443374	2.56575	3.58554	4.1111	4.85081	-0.624331	0.0244681	0.00365162	0.00139545	0.000379331	0.543909	0.0406451	0.0122758	0.00370741	0.00130543	0.736057	10.109	0.000522032	P17931
-0.0499229	0.503048	-0.0824661	0.456427	0.286737	-0.0162367	8.89828	-1.45872	8.07362	5.07202	-0.287207	1.10115e-06	0.169902	3.07231e-06	0.000260514	0.778773	7.02043e-06	0.265833	2.24328e-05	0.000951083	0.885444	41.4522	3.0732e-07	P17947
0.00552912	0.0615011	-0.0392194	-0.00689818	-0.0646571	-0.0407522	2.37457	-1.51426	-0.266339	-2.49642	-1.57345	0.0347951	0.155427	0.794426	0.0278135	0.141177	0.0557206	0.247883	0.835441	0.049526	0.338236	5.87867	0.00545865	P17980
0.00547701	0.0219099	-0.0532913	-0.0106869	-0.00748367	0.0418795	1.27382	-3.09832	-0.621329	-0.435095	2.43484	0.226458	0.00905725	0.545817	0.67109	0.0311531	0.289765	0.0253349	0.61816	0.732388	0.132689	7.07714	0.00255548	P17987
-0.0234143	-0.0436904	0.109693	0.0393346	-0.0125563	0.0676273	-1.38227	3.47044	1.24446	-0.397255	2.13958	0.191671	0.00452129	0.236706	0.698042	0.0532678	0.250914	0.0146782	0.309185	0.754993	0.185963	6.37855	0.00393333	P18031
0.036857	-0.0554979	-0.108197	-0.0491144	-0.0389167	-0.0265122	-2.05268	-4.00184	-1.81657	-1.4394	-0.980595	0.0621958	0.00170074	0.0939165	0.175199	0.345838	0.0933952	0.00665821	0.140246	0.238612	0.569179	3.56421	0.032419	P18074
-0.0507147	-0.136595	-0.153482	-0.0671058	-0.0971684	-0.0262182	-4.33823	-4.87456	-2.13127	-3.08605	-0.832686	0.000928805	0.000364215	0.0540667	0.00926764	0.421023	0.00224967	0.00196719	0.0864566	0.0193705	0.639705	7.40619	0.00210632	P18077
-0.0841527	-0.404109	0.0492225	-0.124244	-0.128047	-0.119462	-7.07964	0.862335	-2.17665	-2.24326	-2.09286	1.17324e-05	0.405135	0.0498385	0.0441923	0.0579064	5.1563e-05	0.523707	0.0807481	0.073877	0.195501	15.2024	7.10861e-05	P18084
0.00606912	0.0365733	0.0355968	0.0175492	0.0207636	0.0223623	1.26109	1.22742	0.605116	0.715953	0.771075	0.230859	0.242823	0.55619	0.487498	0.455337	0.294441	0.350528	0.627975	0.563912	0.666695	0.429258	0.819898	P18085
-0.0111873	0.00219116	-0.162214	-0.01719	-0.105812	-0.040707	0.0862533	-6.38545	-0.676672	-4.1652	-1.6024	0.932664	3.22e-05	0.51124	0.00126584	0.134626	0.948997	0.000302286	0.584032	0.00358514	0.327922	13.636	0.000122888	P18124
-0.0115381	0.0655369	0.153906	0.0513689	0.0763598	-0.0307153	3.37	7.91408	2.64146	3.92653	-1.57942	0.00545101	3.77947e-06	0.0212623	0.00195061	0.139803	0.0107309	6.39959e-05	0.0383807	0.00520666	0.335673	21.8984	1.05455e-05	P18206
-0.00893343	-0.0592025	0.20479	0.15027	0.164409	-0.0442348	-1.35006	4.67004	3.42676	3.74919	-1.00873	0.201512	0.000518197	0.00490401	0.00269942	0.33269	0.262407	0.00260277	0.010911	0.00688578	0.558022	14.179	0.000101083	P18433
0.0371572	0.243729	0.0746979	-0.00471895	0.142374	-0.0859574	4.38193	1.34297	-0.0848406	2.55971	-1.5454	0.000859429	0.203732	0.933764	0.0247434	0.147783	0.00210472	0.307016	0.948413	0.0447962	0.347576	9.02894	0.000878508	P18440
-0.0186009	-0.5404	0.199638	-0.11923	-0.225163	-0.0850479	-12.124	4.47894	-2.67495	-5.05158	-1.90807	3.62696e-08	0.000723978	0.0199789	0.00026964	0.0801886	4.14509e-07	0.00336132	0.0364213	0.000977931	0.240435	61.441	3.18771e-08	P18564
0.00646251	-0.143103	0.0498244	-0.0458884	-0.0959518	0.012867	-4.04561	1.40856	-1.29729	-2.71261	0.363758	0.0015709	0.183935	0.218526	0.0186263	0.722264	0.00356848	0.282269	0.289272	0.0352114	0.852781	8.37794	0.00122959	P18583
0.0127036	0.0320907	0.147839	0.123267	0.161279	0.162327	0.607729	2.79976	2.33441	3.05429	3.07413	0.554511	0.0158324	0.0374447	0.00983543	0.00947682	0.619616	0.0394202	0.0630743	0.0203797	0.0647426	3.58093	0.0319442	P18615
-0.0240958	-0.0524328	-0.190353	-0.00893662	-0.0749623	-0.00793713	-2.30598	-8.37168	-0.39303	-3.29682	-0.349072	0.0394362	2.10243e-06	0.701079	0.00624866	0.732985	0.0621966	4.0992e-05	0.75822	0.0138081	0.859223	20.1807	1.63041e-05	P18621
-0.00804295	0.0691692	-0.00835824	-0.0352574	-0.0210743	-0.0119959	3.43471	-0.415042	-1.75076	-1.04648	-0.595674	0.004832	0.685317	0.105066	0.31563	0.56228	0.00963955	0.770144	0.154042	0.392936	0.749164	6.58455	0.00345291	P18669
0.0160952	0.259828	-0.106005	0.121545	0.104747	0.0541542	11.0851	-4.52252	5.18547	4.46881	2.31039	9.94149e-08	0.000670544	0.000215413	0.000737018	0.0391209	9.46156e-07	0.00316089	0.000758826	0.00229144	0.152937	55.3278	5.85644e-08	P18754
-0.0366822	-0.417787	-0.215008	-0.721195	-0.747947	-0.0103417	-12.9778	-6.6788	-22.4026	-23.2335	-0.321244	1.67158e-08	2.08545e-05	2.77668e-11	1.79743e-11	0.753462	2.25602e-07	0.000218438	3.12802e-09	2.91818e-09	0.870468	214.909	1.88302e-11	P18858
-0.0120395	-0.0723673	0.363551	-0.0666765	0.46313	-0.0907812	-0.444582	2.23344	-0.409621	2.8452	-0.557706	0.664406	0.044985	0.689184	0.0145441	0.587132	0.721953	0.0909587	0.747847	0.0286216	0.765204	4.60763	0.0136692	P18859
-0.00546902	0.176964	-0.0725705	-0.034026	-0.0097389	-0.0912055	5.74057	-2.35413	-1.10378	-0.315923	-2.95864	8.72113e-05	0.0361198	0.290984	0.7574	0.0117638	0.000286381	0.0766557	0.366384	0.806491	0.0732912	19.3615	2.03006e-05	P18887
-0.0453179	-0.399358	-0.0194653	-0.394987	-0.275005	0.139571	-6.9705	-0.339753	-6.89421	-4.80002	2.43611	1.36933e-05	0.73982	1.52695e-05	0.000413895	0.0310806	5.84585e-05	0.813607	8.42032e-05	0.00140683	0.132483	31.7826	1.37271e-06	P19174
-0.0587086	-0.185326	0.0439173	-0.0364178	-0.0252981	-0.0836871	-3.84224	0.910509	-0.755027	-0.524489	-1.73503	0.00227553	0.380191	0.464559	0.609336	0.107902	0.00495109	0.497784	0.539299	0.676087	0.287158	5.42171	0.0074807	P19256
-0.0176766	-0.092294	-0.217525	-0.0920768	-0.143911	-0.069086	-4.87601	-11.4921	-4.86454	-7.60299	-3.64991	0.000363311	6.63602e-08	0.000370513	5.70896e-06	0.0032417	0.000992809	3.39174e-06	0.00118633	4.33109e-05	0.0355434	29.9	1.92754e-06	P19338
0.0190048	0.406431	0.227247	0.285414	0.271542	0.060646	16.3441	9.13845	11.4776	10.9197	2.4388	1.15715e-09	8.27692e-07	6.73131e-08	1.17576e-07	0.0309275	3.11446e-08	2.04882e-05	1.04991e-06	2.02186e-06	0.132173	74.2274	1.05627e-08	P19367
-0.0214788	-0.12268	-0.00471368	-0.0339213	-0.127853	-0.0210096	-2.6456	-0.101651	-0.731515	-2.75716	-0.453073	0.0210995	0.920685	0.47828	0.0171423	0.658448	0.0355958	0.947285	0.55267	0.0329132	0.812754	3.1579	0.0468584	P19387
-0.0330917	-0.139957	-0.0500883	-0.0179202	-0.0861488	0.0539824	-4.00995	-1.4351	-0.513438	-2.46828	1.54667	0.00167589	0.176396	0.616816	0.0292944	0.147479	0.00378012	0.273206	0.68274	0.0518452	0.347158	7.59924	0.00188561	P19388
-0.104225	-0.444725	0.0453595	-0.107093	-0.063767	-0.0946012	-7.38703	0.753436	-1.77885	-1.05919	-1.57136	7.65357e-06	0.465479	0.10017	0.310033	0.141661	3.5756e-05	0.580011	0.147805	0.387103	0.338736	16.6267	4.49383e-05	P19397
-0.0131037	0.129083	-0.0575802	0.076636	-0.0155688	-0.131666	4.81248	-2.14671	2.85715	-0.580437	-4.90879	0.000405124	0.0525914	0.0142228	0.572185	0.000343527	0.0010861	0.1036	0.027161	0.642355	0.0110893	24.1458	6.22635e-06	P19404
0.0152496	0.153339	-0.115212	0.161901	0.0729195	0.0202655	4.00089	-3.00609	4.22429	1.90261	0.528765	0.00170367	0.010764	0.00113839	0.0809545	0.606455	0.00382329	0.0290328	0.00312857	0.123889	0.775992	14.8132	8.10772e-05	P19447
-0.0360547	0.257142	0.0442824	0.235153	0.24168	0.142305	7.12614	1.22719	6.51677	6.69764	3.94369	1.09899e-05	0.242903	2.64716e-05	2.02884e-05	0.00189052	4.88048e-05	0.350528	0.000131052	0.000119267	0.0260008	18.678	2.45276e-05	P19474
0.0168459	0.0965687	0.130207	0.255339	0.411849	0.285892	1.0179	1.37247	2.69145	4.34117	3.0135	0.328486	0.19462	0.0193751	0.000923954	0.0106158	0.398745	0.295057	0.0354611	0.00276585	0.069266	4.92517	0.0107326	P19484
0.00337715	-0.103527	-0.131382	-0.133185	-0.205868	-0.0520743	-3.21624	-4.08162	-4.13761	-6.39565	-1.61778	0.00726408	0.00147179	0.0013303	3.17115e-05	0.131257	0.0137509	0.0059606	0.00356122	0.000169292	0.323351	9.84076	0.00059169	P19525
-0.0409454	-1.36427	-0.476619	-0.814101	-0.702754	0.547713	-7.1101	-2.48396	-4.2428	-3.6625	2.85448	1.12403e-05	0.0284597	0.00110127	0.00316715	0.0142939	4.97564e-05	0.0634226	0.00304712	0.00793225	0.0834947	24.2166	6.12829e-06	P19544
-0.0061375	0.0653984	-0.155371	0.0204684	-0.00138471	-0.0151144	2.8457	-6.76071	0.890647	-0.0602534	-0.657678	0.0145304	1.85101e-05	0.390344	0.95293	0.52296	0.0255683	0.000202329	0.468006	0.963106	0.719769	21.0802	1.29277e-05	P19623
0.00832303	0.110584	-0.0604217	-0.0193291	-0.00257489	-0.0322317	4.46893	-2.44176	-0.781128	-0.104056	-1.30254	0.000736867	0.0307594	0.449619	0.918816	0.216781	0.001838	0.0674045	0.525159	0.937324	0.438346	11.2987	0.000308268	P19784
0.0819553	0.253574	0.126624	-0.102853	0.0940824	0.0172706	4.00745	2.00115	-1.62547	1.48687	0.272943	0.00168351	0.0681287	0.129598	0.16243	0.789462	0.00378995	0.127352	0.18452	0.224266	0.890339	7.48096	0.00201745	P19793
-0.0082109	0.0285861	0.0406533	0.0271881	0.0534537	0.00488454	0.840227	1.19492	0.799136	1.57116	0.143571	0.416943	0.254831	0.439492	0.141707	0.888184	0.488958	0.364705	0.51584	0.198937	0.942708	0.725065	0.617451	P19838
-0.0254918	0.0171069	0.208223	-0.116356	-0.0355544	-0.00053283	0.323041	3.93201	-2.19722	-0.671397	-0.0100618	0.752134	0.00193123	0.0480258	0.514479	0.992135	0.797805	0.00736724	0.0782474	0.588098	0.996545	8.21118	0.00134421	P19878
-0.00337745	0.266122	0.126382	0.236887	0.229664	-0.208507	8.57193	4.07082	7.63026	7.3976	-6.71615	1.63838e-06	0.00150081	5.5037e-06	7.54352e-06	1.97486e-05	9.86246e-06	0.00604642	3.62876e-05	5.37988e-05	0.00251599	69.968	1.49324e-08	P19971
0.116414	-0.0899402	0.144578	-0.0195839	0.0169044	-0.0986869	-1.70759	2.74494	-0.371816	0.320944	-1.87365	0.11301	0.0175375	0.716407	0.753684	0.0851227	0.15874	0.0430915	0.76997	0.803619	0.249257	5.62848	0.0064741	P20020
0.00379076	-0.323129	-0.134296	-0.227059	-0.21397	-0.0500268	-12.5116	-5.19999	-8.79179	-8.28496	-1.93705	2.53708e-08	0.000210262	1.25207e-06	2.34539e-06	0.0762386	3.16133e-07	0.00130999	1.09532e-05	2.19043e-05	0.232507	43.3906	2.36853e-07	P20042
0.0229054	0.0643547	0.0831994	0.0562833	0.0797733	-0.000654394	2.78152	3.59602	2.43266	3.44794	-0.0282841	0.0163807	0.00358142	0.0312782	0.00471446	0.977893	0.028372	0.0120914	0.0538035	0.0109852	0.989789	5.41877	0.00749628	P20073
0.0210352	-0.449997	0.175165	-0.0257579	-0.0382439	-0.0283063	-8.52394	3.31801	-0.487911	-0.724423	-0.536183	1.73862e-06	0.00600622	0.634263	0.482467	0.601471	1.03697e-05	0.0183376	0.698968	0.559265	0.773921	30.6625	1.6761e-06	P20138
0.121179	0.702118	0.272684	0.327763	0.424498	0.120469	6.44978	2.50493	3.01089	3.89951	1.10665	2.92455e-05	0.0273803	0.0106678	0.00204922	0.289787	0.00011242	0.0615388	0.0212586	0.00543049	0.514514	10.1455	0.00051331	P20160
-0.0833574	-0.0809174	-0.136023	0.0249196	-0.00943857	0.0536526	-1.42662	-2.39817	0.439348	-0.166408	0.945928	0.178775	0.0333228	0.66809	0.870562	0.362543	0.236312	0.0718243	0.728273	0.898057	0.5855	3.10806	0.0490908	P20226
0.0184111	-0.254319	0.00821691	-0.291446	-0.120498	-0.131264	-2.60158	0.0840556	-2.98138	-1.23264	-1.34278	0.0228962	0.934376	0.0112737	0.240934	0.203793	0.0382528	0.957089	0.022313	0.314188	0.421707	3.24823	0.0431008	P20248
0.0175078	-0.357586	-0.151886	-0.376107	-0.411939	-0.127052	-11.527	-4.89613	-12.1241	-13.2791	-4.09561	6.41365e-08	0.000351035	3.62682e-08	1.28521e-08	0.00143505	6.64227e-07	0.00191285	6.31546e-07	3.55899e-07	0.0224404	58.1901	4.3719e-08	P20290
0.0310947	0.0511214	0.14441	0.0722887	0.0752426	0.0911062	0.928753	2.62359	1.31331	1.36698	1.65518	0.371028	0.0219798	0.213241	0.196292	0.123365	0.441967	0.0513789	0.283363	0.26344	0.310097	1.4837	0.264899	P20292
0.0390485	-0.174955	0.127582	-0.082259	-0.198084	-0.343605	-2.39852	1.74906	-1.12772	-2.7156	-4.7106	0.0333012	0.10537	0.281128	0.0185229	0.000482983	0.0535458	0.181536	0.356006	0.035088	0.0133303	10.2124	0.000497759	P20336
0.0143518	-0.0479868	0.126084	0.0794651	0.139738	0.174157	-1.46926	3.86044	2.43305	4.27847	5.33232	0.167072	0.00220095	0.0312556	0.00103321	0.000168872	0.222655	0.00817579	0.0537815	0.00303207	0.0077006	13.9968	0.000107853	P20338
0.0262116	0.122696	0.174633	0.0386951	0.0724556	-0.0646546	2.29044	3.25999	0.722346	1.35257	-1.20695	0.0405672	0.00669369	0.483698	0.200729	0.250332	0.0637798	0.0198438	0.557298	0.268286	0.47126	5.12624	0.00925041	P20339
0.00370281	-0.0812441	0.0780851	-0.115114	-0.100129	-0.0578328	-4.3418	4.17298	-6.15188	-5.35104	-3.09067	0.000922922	0.00124825	4.58878e-05	0.000163749	0.00918792	0.00223739	0.00519242	0.000207454	0.000648882	0.063476	30.39	1.76131e-06	P20340
-0.0147897	-0.0358757	-0.0300021	-0.135349	-0.171784	-0.0782034	-0.929292	-0.777148	-3.50597	-4.44975	-2.02571	0.370759	0.451877	0.00423237	0.000762225	0.0652381	0.441838	0.566643	0.00959847	0.0023545	0.210102	5.95817	0.00517552	P20585
-0.0131453	0.0386099	-0.0277045	-0.0340662	-0.0229002	-0.0799736	1.8024	-1.29331	-1.59028	-1.06903	-3.73335	0.0962246	0.219857	0.137335	0.30575	0.0027793	0.137964	0.325888	0.193588	0.382881	0.0325036	6.70463	0.00320435	P20618
-0.0223825	-0.00880172	0.0360253	0.00835591	0.0774825	0.0318844	-0.20514	0.839633	0.194749	1.80587	0.743124	0.840846	0.417264	0.848794	0.0956546	0.471475	0.876576	0.534284	0.878887	0.142591	0.677892	1.07852	0.41898	P20645
-0.0300581	0.298799	-0.0123988	0.3053	0.223633	0.159287	3.1285	-0.129818	3.19656	2.34149	1.66778	0.00855983	0.898826	0.00753637	0.0369636	0.120803	0.0159343	0.932792	0.015734	0.0633859	0.306449	4.37243	0.0164487	P20674
-0.0147781	0.285789	-0.0845507	0.202684	0.156444	-0.0741077	14.9504	-4.42306	10.6029	8.18401	-3.87676	3.27146e-09	0.000799034	1.63103e-07	2.66656e-06	0.00213621	6.30738e-08	0.00362124	2.0772e-06	2.40514e-05	0.0276804	131.865	3.51791e-10	P20700
-0.00995386	-0.0853503	-0.177068	0.113885	0.132785	-0.103716	-3.48743	-7.23504	4.65336	5.42561	-4.23784	0.00438072	9.43965e-06	0.000533448	0.000144906	0.00111109	0.00883184	0.00012436	0.00160821	0.000585993	0.0197412	51.8348	8.53685e-08	P20701
0.0252908	-0.142064	0.252829	0.109277	0.143024	0.0348577	-4.86169	8.65223	3.73965	4.89453	1.19289	0.000372328	1.48426e-06	0.00274723	0.000351992	0.255595	0.00101282	3.1512e-05	0.00656481	0.00122664	0.477133	42.7819	2.56731e-07	P20810
-0.0307443	0.133146	-0.0590647	0.066678	0.100568	0.00964981	5.07772	-2.25252	2.54286	3.8353	0.36801	0.000258023	0.0434577	0.0255268	0.00230463	0.719171	0.000736066	0.0883885	0.044961	0.00601695	0.851907	14.7599	8.25689e-05	P20839
0.0093302	0.27835	0.121603	0.138107	0.221538	0.0379638	8.29686	3.62466	4.11661	6.60346	1.1316	2.31035e-06	0.00339658	0.00138166	2.32901e-05	0.279556	1.31611e-05	0.011545	0.00367377	0.000131858	0.503311	19.8459	1.78157e-05	P20933
0.0276402	-0.208318	-0.0812561	-0.232506	-0.182029	-0.176597	-4.8212	-1.88055	-5.38102	-4.2128	-4.08709	0.000399095	0.084112	0.000155881	0.0011621	0.00145732	0.0010726	0.151541	0.000577105	0.00334104	0.0225966	8.37825	0.00122938	P20936
0.0240606	-0.0851186	-0.042513	0.00959789	0.0992632	0.0703316	-1.80831	-0.903173	0.203904	2.10881	1.49417	0.0952549	0.38392	0.84179	0.056282	0.160538	0.136786	0.501832	0.873108	0.090629	0.367552	4.24278	0.0182571	P20962
-0.0243447	-0.0262089	-0.0507768	-0.028297	-0.0948037	-0.0471313	-0.966944	-1.87335	-1.04398	-3.49766	-1.73885	0.352349	0.085168	0.316739	0.0042982	0.107208	0.424202	0.152955	0.393303	0.0101785	0.286751	2.7707	0.0678163	P21127
-0.0133181	0.102049	0.209165	0.0881499	0.0646435	-0.0233704	3.35377	6.87409	2.89699	2.12447	-0.768055	0.00561853	1.57165e-05	0.0132019	0.0547287	0.457063	0.0110136	0.000180149	0.0255252	0.0886971	0.667923	14.8182	8.09378e-05	P21266
-0.00159322	0.100828	0.237751	0.147989	0.115266	0.0457922	4.379	10.3257	6.42725	5.0061	1.98879	0.000863898	2.18652e-07	3.02461e-05	0.000291177	0.0696282	0.00211319	7.63899e-06	0.000146712	0.00104642	0.218752	25.7072	4.42711e-06	P21281
-0.0195432	-0.0767181	0.0464159	-0.0563894	-0.0639369	-0.0520868	-3.57613	2.16362	-2.62853	-2.98035	-2.42797	0.00371586	0.0510189	0.0217793	0.0112954	0.0315492	0.00761945	0.101086	0.0391857	0.0229653	0.133654	9.70997	0.000629534	P21283
0.00548959	-0.0684601	0.207328	-0.0550575	-0.115158	0.127317	-2.02529	6.13349	-1.62879	-3.40679	3.76649	0.0652867	4.72008e-05	0.128888	0.00508983	0.00261491	0.0976382	0.000407744	0.183603	0.0116969	0.031379	27.5295	3.04161e-06	P21291
-0.00617403	0.026325	0.219719	0.0511107	0.0814049	-0.00732077	1.49559	12.4828	2.90372	4.6248	-0.41591	0.160173	2.6047e-08	0.0130369	0.000560652	0.684698	0.214757	1.96958e-06	0.0252681	0.00180877	0.831398	45.5645	1.79107e-07	P21333
-0.0164596	0.0935676	0.15732	0.0529842	0.102817	0.0137411	2.23467	3.75726	1.26542	2.45558	0.328177	0.0448849	0.00265966	0.229354	0.0299874	0.748341	0.0698125	0.00949018	0.301365	0.0528682	0.867824	4.01826	0.0219587	P21399
-0.0273418	0.390542	-0.11842	0.310535	0.196425	-0.00302265	18.3622	-5.56778	14.6005	9.23534	-0.142116	2.94395e-10	0.000115027	4.30576e-09	7.38846e-07	0.889308	1.05041e-08	0.000815082	1.17009e-07	8.53228e-06	0.942947	177.903	5.86172e-11	P21796
-0.0331342	0.0424864	-0.135231	0.0726929	-0.0915065	-0.0261596	1.18136	-3.76018	2.02127	-2.54439	-0.727381	0.259977	0.0026454	0.0657527	0.0254549	0.480719	0.326378	0.00945153	0.10282	0.0459487	0.685853	9.67165	0.00064115	P21912
0.018767	0.0438852	0.032542	0.156969	0.161008	-0.165171	0.95346	0.707017	3.41036	3.49811	-3.58856	0.358866	0.492839	0.0050561	0.0042946	0.00363128	0.430359	0.605626	0.0111896	0.0101743	0.0375368	13.608	0.000124151	P21926
-0.0137204	-0.0816282	0.0562578	0.138007	0.110517	-0.0594615	-1.85751	1.28019	3.14046	2.5149	-1.35309	0.087531	0.224284	0.0083704	0.0268807	0.200568	0.126883	0.33126	0.017247	0.0481289	0.418103	8.31789	0.00126951	P21953
0.0166328	0.0516319	-0.107953	0.0824053	0.0701393	-0.0150469	2.00586	-4.19389	3.20138	2.72485	-0.584558	0.0675657	0.00120221	0.00746879	0.0182065	0.569497	0.100719	0.00503885	0.0156107	0.0346074	0.753775	15.188	7.14286e-05	P21964
-0.0306687	-0.123758	0.103625	0.102047	0.100347	0.0655291	-3.12737	2.61862	2.57872	2.53577	1.65592	0.00857792	0.0221839	0.0238873	0.0258637	0.123213	0.0159535	0.0517605	0.0424664	0.0465707	0.309857	10.3699	0.000463263	P22033
0.00102443	-0.0725172	0.0455013	0.0171005	0.0326794	0.0353332	-3.21691	2.01847	0.758591	1.44968	1.5674	0.00725498	0.0660785	0.462501	0.172363	0.142579	0.0137384	0.125001	0.537362	0.23539	0.340366	7.37979	0.00213877	P22059
0.0140788	0.26796	0.0815285	0.137175	0.152616	0.0107463	12.8145	3.89889	6.56005	7.29848	0.513912	1.93169e-08	0.00205154	2.48293e-05	8.64539e-06	0.616494	2.50155e-07	0.00772476	0.000124147	6.03319e-05	0.78375	45.9697	1.70253e-07	P22061
-0.0329081	0.335624	-0.282537	0.253891	0.0551653	0.00053717	13.0168	-10.9578	9.84682	2.13952	0.0208334	1.61518e-08	1.1309e-07	3.68356e-07	0.0532741	0.983715	2.21567e-07	4.57323e-06	4.04471e-06	0.086543	0.992526	143.229	2.14733e-10	P22087
0.0132104	-0.0571363	-0.165486	-0.0731593	-0.0646418	0.0768524	-2.52211	-7.30486	-3.2294	-2.85342	3.39242	0.0265251	8.56951e-06	0.00708754	0.0143224	0.00522799	0.0436419	0.000116799	0.0149292	0.0282659	0.0469271	25.475	4.65196e-06	P22090
-0.0131673	-0.248584	-0.243551	-0.244371	-0.239486	-0.00711756	-13.8884	-13.6072	-13.653	-13.3801	-0.397657	7.67359e-09	9.71094e-09	9.34302e-09	1.17827e-08	0.697753	1.22071e-07	9.43107e-07	2.16166e-07	3.31839e-07	0.839859	96.3259	2.27431e-09	P22102
0.00832101	-0.10814	-0.214694	-0.174477	-0.141742	-0.0108164	-5.80694	-11.5287	-9.36918	-7.61135	-0.580825	7.85023e-05	6.40282e-08	6.32537e-07	5.64519e-06	0.571932	0.000262726	3.33237e-06	6.30253e-06	4.30406e-05	0.754737	43.8867	2.21966e-07	P22234
-0.0140323	0.235856	0.113635	0.171343	0.131538	-0.0775421	8.1005	3.90282	5.88479	4.5177	-2.6632	2.96776e-06	0.00203687	6.9442e-05	0.000676246	0.0204206	1.60608e-05	0.00768	0.000293183	0.002127	0.101793	31.2085	1.51939e-06	P22307
-0.00304031	0.155049	0.0700185	0.0943391	0.0881918	0.0102744	8.24569	3.72366	5.01706	4.69014	0.546402	2.46511e-06	0.00282933	0.000285829	0.000500427	0.594641	1.38427e-05	0.00994137	0.000953914	0.0016423	0.770159	18.8056	2.36663e-05	P22314
-0.0194456	-0.0274731	-0.159434	-0.0867201	-0.095107	-1.31647e-05	-1.23922	-7.19156	-3.91166	-4.28997	-0.000593815	0.238572	1.00287e-05	0.00200426	0.00101222	0.999536	0.302754	0.000130255	0.00503823	0.00297838	0.999638	16.3399	4.9152e-05	P22392
0.023681	-0.0475154	0.275099	0.228318	0.304528	0.128988	-0.785986	4.55062	3.77677	5.03742	2.13368	0.446873	0.000638285	0.00256594	0.00027616	0.0538336	0.517678	0.00304596	0.00621773	0.000998953	0.187247	11.7767	0.00025249	P22415
0.0138227	0.226915	0.188838	0.300574	0.297595	0.125417	6.13618	5.10653	8.12805	8.04749	3.39151	4.70062e-05	0.00024583	2.86457e-06	3.17771e-06	0.00523679	0.000168929	0.00147019	2.12819e-05	2.74936e-05	0.0469271	19.1408	2.15654e-05	P22570
-0.015708	0.346143	0.289847	0.425785	0.54289	0.224053	2.5782	2.15889	3.17141	4.04366	1.66883	0.0239103	0.0514544	0.00789933	0.00157649	0.12059	0.0397784	0.101802	0.0164049	0.00434242	0.306366	3.83202	0.025694	P22612
0.00671921	0.00349885	-0.0435645	0.066042	0.0133532	-0.00364242	0.204672	-2.54839	3.86326	0.781119	-0.213071	0.841203	0.025267	0.00218963	0.449624	0.834791	0.876734	0.0576576	0.00542007	0.527958	0.915173	8.55607	0.00111947	P22626
-0.0260152	0.046479	-0.157835	-0.0150964	0.115331	0.00615709	0.975976	-3.31425	-0.316996	2.42175	0.129288	0.348031	0.00604849	0.756605	0.0319115	0.899237	0.419461	0.0184259	0.80332	0.0558148	0.948555	7.16683	0.00242289	P22670
0.0178733	-0.113047	0.0507294	-0.0844287	-0.00866316	-0.0451816	-3.09521	1.38896	-2.31164	-0.237196	-1.23706	0.00911003	0.189677	0.0390315	0.816441	0.239345	0.0168636	0.289631	0.0652693	0.853978	0.460183	5.36502	0.00778757	P22681
-0.00365436	1.5136	-0.230115	0.820806	0.88343	0.517248	11.7381	-1.78457	6.36544	6.85109	4.01131	5.22799e-08	0.099199	3.31827e-05	1.62447e-05	0.00167175	5.63642e-07	0.173047	0.000158177	9.94132e-05	0.0242807	48.5509	1.2444e-07	P22694
0.0164173	0.329674	0.0959911	0.279629	0.195727	0.015156	19.2277	5.59851	16.3089	11.4155	0.883947	1.70793e-10	0.000109466	1.18669e-09	7.15428e-08	0.393811	7.65655e-09	0.00078864	4.88845e-08	1.4054e-06	0.61512	128.899	4.02913e-10	P22695
-0.0482187	-0.0459258	-0.019932	0.287833	0.36757	0.0804116	-0.958448	-0.415972	6.00694	7.67099	1.67815	0.356446	0.684654	5.73859e-05	5.21166e-06	0.118728	0.427828	0.769713	0.000247864	4.02355e-05	0.303276	26.5017	3.74816e-06	P22830
-0.0279379	0.56798	0.233366	0.481976	0.49546	-0.0510154	28.7947	11.8309	24.4346	25.1182	-2.58631	1.36981e-12	4.7836e-08	9.83581e-12	7.06731e-12	0.0235536	4.72583e-10	2.8393e-06	1.75141e-09	1.48331e-09	0.111844	370.015	7.08817e-13	P23141
-0.00270539	0.0162879	-0.1239	0.0122822	-0.0478286	-0.036307	0.771622	-5.86963	0.581858	-2.26583	-1.72001	0.455024	7.11163e-05	0.571257	0.0424214	0.110672	0.525578	0.000571892	0.641314	0.0712618	0.29208	12.5726	0.000183596	P23193
0.114026	0.166263	0.195405	0.0980009	0.105017	0.00660009	2.47945	2.91404	1.46147	1.5661	0.0984261	0.0286975	0.0127876	0.169159	0.142881	0.923193	0.0467977	0.0333432	0.23251	0.200383	0.960747	2.85624	0.062397	P23219
-0.0104302	0.120408	-0.155198	0.0445807	0.0189404	0.00974379	5.82845	-7.51254	2.15797	0.916828	0.471658	7.58805e-05	6.4503e-06	0.0515394	0.377	0.645494	0.000254781	9.57142e-05	0.0830407	0.455581	0.804318	38.2203	4.87099e-07	P23246
-0.000745956	0.0387739	0.00177155	0.0026462	0.00349073	0.0477715	1.02644	0.0468975	0.0700515	0.0924085	1.26463	0.324604	0.963354	0.945288	0.927874	0.229627	0.394759	0.97519	0.957078	0.944122	0.451925	0.6506	0.666707	P23258
-0.0310471	0.0436826	0.00765197	0.0288662	-0.0380041	0.0270057	1.45966	0.255691	0.964566	-1.26991	0.902398	0.169649	0.802449	0.353492	0.227803	0.384315	0.225926	0.86295	0.431603	0.299683	0.606284	1.86486	0.173455	P23284
-0.0555798	0.170233	-0.116701	0.235478	0.194309	-0.0689058	2.25814	-1.54804	3.12362	2.57752	-0.914038	0.0430171	0.147151	0.00863826	0.0239407	0.378407	0.0671914	0.237091	0.0176932	0.0435895	0.599751	7.87806	0.00161246	P23327
-0.00173439	0.24378	-0.0120938	0.202214	0.165967	0.00182556	10.1057	-0.501338	8.38261	6.88005	0.0756773	2.77157e-07	0.625056	2.07378e-06	1.55827e-05	0.940903	2.21085e-06	0.720917	1.63299e-05	9.6539e-05	0.9708	46.5184	1.5906e-07	P23368
-0.00258128	0.0224101	-0.296369	-0.034865	-0.0787433	-0.0911276	1.0277	-13.5911	-1.59886	-3.61106	-4.17899	0.324037	9.84394e-09	0.135413	0.00348312	0.00123483	0.394157	9.43107e-07	0.191318	0.00857573	0.0211091	55.4068	5.80826e-08	P23381
-0.0112674	0.000350762	-0.114513	-0.0322491	-0.0415311	-0.0258968	0.0193742	-6.32508	-1.78127	-2.29396	-1.4304	0.984856	3.52625e-05	0.0997576	0.0403081	0.17771	0.988873	0.000322801	0.147275	0.0683567	0.388961	10.8948	0.000366807	P23396
-0.0198489	0.382369	-0.16677	0.155053	0.00901555	-0.0458213	6.54718	-2.85555	2.65493	0.15437	-0.784583	2.53062e-05	0.0142654	0.0207368	0.879842	0.447665	9.89309e-05	0.0362399	0.0375796	0.90543	0.660372	21.3047	1.22169e-05	P23434
-0.0110744	0.0395485	0.0497676	0.00865303	-0.0382456	-0.0494163	1.00577	1.26565	0.220057	-0.972631	-1.25671	0.334059	0.229274	0.829466	0.349626	0.232385	0.404476	0.336415	0.863488	0.428209	0.45469	2.0703	0.138929	P23443
-0.0175714	0.169768	0.136148	0.0574669	0.0239987	-0.125267	4.48757	3.59887	1.51905	0.63437	-3.31125	0.000713051	0.00356259	0.154231	0.537553	0.00608254	0.00178424	0.0120499	0.214231	0.610429	0.050429	15.5054	6.42899e-05	P23458
-0.0599499	-0.4547	-0.0478558	-0.21861	-0.196629	-0.0126236	-5.16127	-0.543209	-2.48143	-2.23193	-0.14329	0.000224291	0.596771	0.0285931	0.0451083	0.8884	0.000648554	0.698215	0.049745	0.0751352	0.942708	7.8015	0.0016826	P23469
-0.0553279	-0.156611	0.0583335	-0.130747	-0.143302	0.0137477	-3.70772	1.38103	-3.09541	-3.39264	0.325474	0.00291363	0.192042	0.00910673	0.00522579	0.750336	0.00612928	0.292111	0.0184677	0.0119348	0.86886	9.93627	0.000565718	P23497
-0.0212286	0.0708731	-0.0395872	-0.0148767	-0.0341908	0.00578685	3.78103	-2.11195	-0.793662	-1.82406	0.308724	0.00254596	0.0559675	0.442555	0.092719	0.762739	0.0054432	0.109012	0.518575	0.138702	0.876255	9.09625	0.000849354	P23526
-0.0210584	0.0497336	0.0349789	0.0611973	0.0241805	-0.0129272	1.88598	1.32645	2.3207	0.916964	-0.490219	0.0833251	0.208984	0.0383926	0.376931	0.632676	0.121299	0.312965	0.0644156	0.455581	0.795199	2.34526	0.104058	P23528
-0.0191657	-0.391284	-0.171143	-0.295625	-0.231763	0.0483328	-11.5469	-5.05048	-8.72396	-6.8394	1.42631	6.29066e-08	0.000270141	1.35965e-06	1.65204e-05	0.178862	6.53944e-07	0.00156741	1.16723e-05	0.000100212	0.390245	50.5292	9.88918e-08	P23588
-0.00650939	0.0449457	0.0918445	0.224588	0.239461	0.0343067	1.83601	3.7518	9.1743	9.78188	1.40141	0.0908336	0.00268649	7.93556e-07	3.95968e-07	0.186013	0.131017	0.0095612	7.48792e-06	5.2542e-06	0.398753	34.8279	8.22615e-07	P23634
0.100787	0.274342	0.192607	0.297739	0.346641	0.069043	5.74279	4.03183	6.23255	7.25622	1.44528	8.69051e-05	0.00161066	4.05692e-05	9.1661e-06	0.173572	0.000285545	0.00638711	0.000186618	6.28532e-05	0.38316	16.4274	4.78188e-05	P23743
-0.0155801	0.100095	0.142191	0.364647	0.254478	-0.0565657	4.82945	6.86056	17.5938	12.2783	-2.72923	0.000393484	1.60249e-05	4.87265e-10	3.14247e-08	0.0180587	0.00106108	0.000183142	2.34175e-08	7.16796e-07	0.0935346	114.722	8.06384e-10	P23786
-0.0201523	0.126159	-0.0907222	0.0188463	-0.0357109	0.0132089	4.88679	-3.51413	0.730012	-1.38326	0.511646	0.000356676	0.00416871	0.479166	0.191373	0.618033	0.000976613	0.0136972	0.553462	0.257779	0.785345	15.4742	6.49545e-05	P23919
-0.123907	-0.877984	-0.48253	-1.25032	-1.09569	0.0158868	-27.168	-14.9312	-38.6894	-33.9048	0.491595	2.75665e-12	3.32053e-09	3.86863e-14	1.90997e-13	0.631731	7.08801e-10	4.83265e-07	3.55914e-11	1.31788e-10	0.794894	573.605	4.9722e-14	P23921
-0.0202733	-0.635279	-0.729773	-0.80707	-0.60017	0.0827436	-6.52169	-7.49175	-8.28528	-6.16127	0.849436	2.62794e-05	6.63473e-06	2.34443e-06	4.52328e-05	0.411997	0.000102445	9.76567e-05	1.80468e-05	0.000225918	0.631729	31.5721	1.42449e-06	P24158
0.00717217	0.0675191	0.0955236	-0.010675	0.141259	-0.0942254	1.18498	1.67647	-0.187351	2.47914	-1.65369	0.258593	0.119062	0.854465	0.0287141	0.123672	0.324987	0.199581	0.884095	0.0509489	0.310728	4.4358	0.0156405	P24390
-0.02942	-0.406391	-0.155918	-0.277875	-0.176352	-0.02268	-12.1959	-4.67915	-8.33914	-5.29238	-0.680636	3.39173e-08	0.000510063	2.1903e-06	0.000180375	0.508813	3.92502e-07	0.00257404	1.71114e-05	0.000704151	0.707824	42.6167	2.62457e-07	P24534
-0.0128773	0.467998	0.0374761	0.307449	0.275098	0.013497	19.8443	1.58908	13.0366	11.6649	0.572307	1.17499e-10	0.137606	1.58726e-08	5.61037e-08	0.577508	6.17711e-09	0.224	3.26928e-07	1.14278e-06	0.759452	135.631	2.97366e-10	P24539
-0.00808429	0.0672823	0.073855	0.120978	0.0627804	-0.0568586	3.04451	3.34192	5.47424	2.8408	-2.57284	0.0100171	0.00574409	0.000133856	0.0146641	0.024149	0.0183215	0.0177037	0.000505742	0.0288166	0.11316	16.2309	5.08725e-05	P24557
0.00173694	0.113281	-0.0321925	0.0771954	0.0964766	0.0534737	5.88335	-1.67194	4.00921	5.0106	2.77721	6.95991e-05	0.119965	0.00167813	0.000288967	0.0165131	0.000235842	0.200913	0.00432662	0.00103983	0.0897618	17.4362	3.51337e-05	P24666
-0.0104777	0.399392	-0.0359262	0.283988	0.231285	-0.0362261	19.1812	-1.72539	13.6388	11.1077	-1.73979	1.75761e-10	0.109672	9.45513e-09	9.71749e-08	0.107037	7.65655e-09	0.187311	2.16166e-07	1.75871e-06	0.286751	164.18	9.48587e-11	P24752
0.0727175	-0.0248286	-0.107672	-0.450318	-0.33737	-0.169665	-0.504562	-2.18809	-9.1513	-6.85599	-3.44791	0.622855	0.0488227	8.15276e-07	1.61306e-05	0.00471475	0.683395	0.0973631	7.65361e-06	9.89344e-05	0.0442806	26.3707	3.85125e-06	P24863
0.00741269	-0.205793	-0.0447533	-0.146716	-0.12853	-0.0518108	-7.74523	-1.68434	-5.52179	-4.83737	-1.94995	4.72108e-06	0.117505	0.00012391	0.000388173	0.0745382	2.36483e-05	0.197452	0.000474	0.00133171	0.229604	16.7026	4.3894e-05	P24928
-0.0175905	-0.285697	-0.110706	-0.468401	-0.586079	0.00048086	-5.88623	-2.28088	-9.65049	-12.075	0.00990718	6.92858e-05	0.041278	4.58861e-07	3.79725e-08	0.992256	0.000234925	0.0852112	4.81543e-06	8.35092e-07	0.996545	51.9834	8.39694e-08	P24941
-0.00408744	-0.122506	0.0334785	-0.101111	-0.0989335	0.045607	-6.60821	1.8059	-5.45413	-5.33668	2.46014	2.31279e-05	0.0956488	0.000138315	0.000167662	0.0297367	9.20279e-05	0.16804	0.000520093	0.000661069	0.128945	32.9856	1.11556e-06	P25098
-0.0204204	-0.0905781	-0.300192	-0.390225	-0.457124	-0.0262919	-3.42591	-11.3541	-14.7594	-17.2897	-0.99443	0.0049118	7.60064e-08	3.79799e-09	5.98199e-10	0.339327	0.00978461	3.73957e-06	1.09873e-07	3.58919e-08	0.563673	110.893	9.86689e-10	P25205
-0.073421	-0.431378	-0.343452	-0.205058	-0.165298	0.0153217	-3.94947	-3.14447	-1.87741	-1.51338	0.140277	0.00187075	0.00830781	0.0845716	0.155649	0.89073	0.00415812	0.0236387	0.12797	0.215946	0.943729	5.39441	0.00762672	P25208
-0.0780904	-0.518255	0.0115253	-0.498664	0.111172	-0.234816	-2.46256	0.0547642	-2.36947	0.528246	-1.11576	0.0296045	0.957213	0.0351211	0.606804	0.28602	0.0481345	0.97129	0.0595784	0.673955	0.509629	3.3635	0.0387952	P25311
-0.0138459	0.0235387	-0.00754357	0.148077	0.0617863	0.0667758	0.849194	-0.272145	5.34211	2.22903	2.40903	0.412126	0.790061	0.000166171	0.0453453	0.0326651	0.484338	0.852451	0.00060867	0.0754616	0.136807	8.61182	0.0010874	P25325
-0.0120133	0.054552	-0.121921	-0.0368673	-0.0629892	-0.00802301	2.03136	-4.53998	-1.37283	-2.34553	-0.298754	0.0645899	0.0006503	0.194512	0.0366918	0.770156	0.0967271	0.00309187	0.262199	0.0630017	0.88036	10.0463	0.000537426	P25398
-0.0244748	-0.318197	0.237408	-0.0686549	-0.137595	0.0507427	-8.59431	6.41224	-1.85433	-3.71636	1.37053	1.59379e-06	3.09328e-05	0.088013	0.00286762	0.195211	9.63663e-06	0.000293803	0.132307	0.00726112	0.411441	50.9273	9.45192e-08	P25440
-0.00630387	0.0272251	-0.107816	0.0253915	-0.0636292	-0.0510629	0.845408	-3.34795	0.788468	-1.97584	-1.58563	0.414155	0.00567987	0.445474	0.0712304	0.138388	0.486309	0.017545	0.521198	0.111102	0.33357	5.72991	0.0060381	P25490
-0.00593787	0.0584098	0.0794253	-0.0258482	-0.00694587	0.0708949	2.48514	3.37928	-1.09975	-0.295523	3.01634	0.0283981	0.00535758	0.292666	0.772563	0.0105595	0.046378	0.016832	0.368335	0.819476	0.0690621	7.46072	0.00204107	P25685
-0.0123013	0.39636	-0.0239056	0.297436	0.203518	-0.00329721	21.8774	-1.31949	16.4172	11.2334	-0.181992	3.68441e-11	0.211231	1.0982e-09	8.56807e-08	0.858577	2.98633e-09	0.315646	4.59248e-08	1.6087e-06	0.930026	196.674	3.20941e-11	P25705
-0.0112654	-0.307148	-0.224589	-0.240927	-0.0495718	-0.143229	-5.36169	-3.9205	-4.20572	-0.865344	-2.50026	0.000160907	0.00197218	0.00117696	0.403545	0.0276173	0.000486957	0.00748723	0.00322422	0.482158	0.122909	8.58642	0.00110188	P25774
-0.0047102	0.0640476	-0.0983592	-0.0228404	-0.0484981	-0.0277013	3.04681	-4.67905	-1.08654	-2.30711	-1.31778	0.00997399	0.000510146	0.298241	0.0393553	0.211785	0.0182548	0.00257404	0.374242	0.0669464	0.432182	13.0838	0.000150879	P25786
0.0176422	0.111067	-0.0505546	0.0236935	-0.00587791	0.0239823	4.73036	-2.15313	1.00911	-0.250341	1.02141	0.000466742	0.0519895	0.332517	0.806489	0.326887	0.00123333	0.102714	0.409508	0.846032	0.553842	10.3888	0.000459321	P25787
-0.0287682	0.0375096	-0.157882	0.0486028	-0.0227481	-0.0276518	1.6144	-6.7952	2.09185	-0.97907	-1.19013	0.13199	1.76082e-05	0.0580111	0.346561	0.25664	0.181556	0.000194784	0.0921765	0.425115	0.478437	20.3695	1.55173e-05	P25788
-0.00794161	0.0220525	-0.107958	-0.0245534	-0.056238	-0.0498821	1.14023	-5.58202	-1.26954	-2.9078	-2.57917	0.27608	0.000112414	0.22793	0.0129377	0.0238676	0.343673	0.000801712	0.29985	0.0258754	0.112414	11.3112	0.000306645	P25789
-0.0488073	-0.349186	0.0903892	0.0497745	0.143432	0.0235394	-4.3262	1.11987	0.616676	1.77703	0.29164	0.000948902	0.284331	0.548783	0.100481	0.775461	0.00229533	0.397344	0.621009	0.148542	0.883315	9.41924	0.000724192	P26010
-0.00615221	0.103942	0.0840856	0.0675705	0.0596599	-0.0289779	6.08857	4.92544	3.95804	3.49467	-1.69742	5.0578e-05	0.000333917	0.00184176	0.00432217	0.114957	0.000180007	0.00184322	0.00468071	0.0102265	0.298614	18.089	2.90097e-05	P26038
-0.0189603	-0.0789536	-0.0641362	-0.152302	-0.152339	0.00212022	-3.66527	-2.9774	-7.07031	-7.07206	0.0984269	0.00315101	0.0113579	1.18877e-05	1.18585e-05	0.923192	0.00658598	0.0302731	6.92198e-05	7.74012e-05	0.960747	20.3958	1.54115e-05	P26196
-0.0327947	-0.556727	-0.247279	-0.747024	-0.764571	0.00884354	-17.3888	-7.72353	-23.3326	-23.8807	0.27622	5.59293e-10	4.8592e-06	1.7083e-11	1.29418e-11	0.787003	1.75415e-08	7.82005e-05	2.48727e-09	2.38129e-09	0.889503	244.645	8.62792e-12	P26358
-0.0252513	0.118854	-0.168061	0.0503216	-0.0305656	0.00777672	4.48778	-6.34574	1.90008	-1.15412	0.293638	0.000712791	3.41809e-05	0.0813109	0.270559	0.77397	0.00178424	0.000314989	0.123749	0.346035	0.882162	26.1302	4.0493e-06	P26368
0.00585448	-0.0570567	-0.0945055	-0.0237429	-0.0516125	-0.00738626	-2.79472	-4.62902	-1.16296	-2.52806	-0.36179	0.015982	0.000556541	0.267086	0.0262353	0.723697	0.0277948	0.00273076	0.341198	0.0471108	0.853592	6.06435	0.00482345	P26373
0.00787782	-0.296591	-0.102391	-0.402659	-0.269887	0.00411394	-3.98772	-1.37666	-5.41382	-3.62868	0.0553127	0.00174493	0.193354	0.000147725	0.00337142	0.956785	0.00390593	0.293306	0.00054986	0.00835981	0.97859	10.3796	0.000461239	P26374
-0.0222545	0.362041	0.0357993	0.336794	0.258516	-0.0232992	11.054	1.09304	10.2831	7.89312	-0.711381	1.02583e-07	0.295488	2.28838e-07	3.88457e-06	0.490226	9.72953e-07	0.408796	2.75204e-06	3.20042e-05	0.692014	58.3166	4.31714e-08	P26440
-0.00786018	0.0683823	0.283582	0.0903972	0.136395	-0.020728	2.61477	10.8435	3.45656	5.21542	-0.792588	0.0223426	1.27115e-07	0.00463944	0.00020493	0.443158	0.0374526	4.83913e-06	0.010402	0.00078502	0.657228	35.3249	7.59648e-07	P26447
0.036758	-0.0597328	-0.00709544	-0.138064	-0.137313	-0.100608	-1.27929	-0.151963	-2.95691	-2.94082	-2.15472	0.224589	0.8817	0.011802	0.0121626	0.0518407	0.287507	0.920731	0.0231923	0.0245297	0.183187	3.48165	0.0348843	P26572
-0.0254443	0.583399	0.0260978	0.337064	0.222754	0.0107436	25.8358	1.15574	14.9269	9.86467	0.475781	5.04144e-12	0.269919	3.3317e-09	3.61132e-07	0.642637	8.97702e-10	0.381453	1.0117e-07	4.8979e-06	0.802569	213.604	1.95331e-11	P26583
-0.002784	0.159053	-0.0199497	0.159751	0.115093	0.0442308	8.2922	-1.04008	8.32857	6.00035	2.30596	2.32401e-06	0.318478	2.21966e-06	5.79756e-05	0.0394373	1.32117e-05	0.433646	1.72814e-05	0.000274328	0.153413	34.1723	9.15206e-07	P26599
0.00105595	-0.0436661	-0.18934	-0.120382	-0.155226	-0.0101767	-2.39525	-10.386	-6.60338	-8.5147	-0.558229	0.0335017	2.05036e-07	2.32929e-05	1.75865e-06	0.586786	0.0538368	7.2089e-06	0.000117745	1.74286e-05	0.765204	38.0201	5.01789e-07	P26639
0.00893977	0.00182292	-0.123909	-0.0175177	-0.00711581	0.00232834	0.10705	-7.27651	-1.02872	-0.417873	0.136731	0.916489	8.91208e-06	0.323576	0.683301	0.893474	0.93755	0.00012028	0.400569	0.742627	0.945374	16.891	4.14227e-05	P26640
-0.0140349	0.0406325	-0.11883	-0.014814	-0.00987499	0.0334364	1.98442	-5.80348	-0.72349	-0.482278	1.63298	0.0701646	7.89324e-05	0.48302	0.638145	0.127998	0.104143	0.000611948	0.556749	0.702965	0.318409	15.6494	6.13269e-05	P26641
0.00441067	0.153142	0.0821007	0.0354578	-0.012669	-0.00370174	2.85751	1.53194	0.661615	-0.236394	-0.0690716	0.0142133	0.151048	0.520518	0.817049	0.946052	0.0250983	0.242028	0.592914	0.854188	0.973929	2.90286	0.0596517	P26885
-0.069234	-1.01268	-0.516755	0.424103	-0.562602	-0.775676	-4.43855	-2.26491	1.85882	-2.46586	-3.39975	0.000777459	0.042492	0.0873326	0.0294252	0.00515703	0.00192189	0.0869653	0.131392	0.0520601	0.046796	10.7225	0.000395635	P26951
-0.0253104	-0.69822	0.0753435	-0.425707	-0.387919	-0.0321717	-19.5802	2.11286	-11.9382	-10.8785	-0.902195	1.37723e-10	0.0558761	4.31996e-08	1.22638e-07	0.384419	6.78778e-09	0.108873	7.33728e-07	2.07949e-06	0.606284	146.723	1.8592e-10	P27105
0.0016976	0.10229	-0.0265589	0.0463435	0.0283336	0.000878688	4.25686	-1.10526	1.92861	1.17912	0.0365671	0.0010739	0.290365	0.0773706	0.260835	0.971422	0.00255846	0.402617	0.118372	0.335855	0.98652	7.13891	0.00246328	P27348
-0.0602009	0.0888833	-0.0379049	0.102697	0.245932	0.0799142	1.5912	-0.678577	1.83849	4.40271	1.43063	0.137129	0.510073	0.0904469	0.000828351	0.177646	0.187783	0.619767	0.13556	0.00252345	0.388961	6.20833	0.00438937	P27361
-0.00808084	-0.212953	-0.0718936	-0.136898	-0.106375	0.045737	-3.69757	-1.24832	-2.37701	-1.84703	0.794148	0.00296867	0.23534	0.0346397	0.0891263	0.442282	0.00622372	0.342765	0.0588523	0.1342	0.657089	5.29217	0.0082035	P27448
0.0614854	-0.0367733	0.170654	-0.0584454	-0.160227	-0.206608	-0.482123	2.23739	-0.766258	-2.10068	-2.70877	0.638252	0.0446651	0.458093	0.0571046	0.0187603	0.697792	0.0904777	0.533378	0.091732	0.0962423	6.05726	0.00484608	P27540
-0.00291974	0.0241981	-0.0669558	0.0689734	-0.012922	0.0197682	1.11446	-3.0837	3.17662	-0.595132	0.910439	0.286553	0.00930845	0.0078227	0.562631	0.380227	0.354644	0.0258334	0.0162826	0.633046	0.60208	8.65554	0.00106298	P27635
-0.0159816	0.129548	-0.116294	-0.0429131	-0.132583	-0.0468035	5.64083	-5.06372	-1.86854	-5.77301	-2.03794	0.00010227	0.000264177	0.0858787	8.28343e-05	0.0638421	0.00032898	0.00155064	0.129699	0.000364921	0.20657	33.8495	9.6524e-07	P27694
-0.018357	0.24738	-0.133575	0.185878	0.13935	0.036064	10.2791	-5.5503	7.72356	5.79025	1.49853	2.29835e-07	0.000118321	4.85897e-06	8.06017e-05	0.159418	1.88384e-06	0.000832012	3.26693e-05	0.000358767	0.366051	66.7758	1.96195e-08	P27695
-0.0375518	0.500853	0.981701	0.411054	0.438569	0.0491286	5.93656	11.636	4.87218	5.19831	0.582316	6.40342e-05	5.76916e-08	0.000365699	0.00021085	0.570959	0.000220093	3.12213e-06	0.00117706	0.000801028	0.753994	35.5841	7.29037e-07	P27701
-0.0183995	0.294744	-0.0922239	0.117237	0.0349894	0.074688	10.7467	-3.36259	4.27458	1.27575	2.7232	1.40447e-07	0.00552693	0.00104042	0.225798	0.0182625	1.26652e-06	0.0171977	0.00289326	0.297329	0.094302	45.3014	1.85143e-07	P27707
-0.00229098	-0.134454	-0.23324	-0.171436	-0.15513	-0.0128319	-6.551	-11.3641	-8.35288	-7.55838	-0.625208	2.51635e-05	7.5254e-08	2.15273e-06	6.06254e-06	0.543352	9.84424e-05	3.73957e-06	1.68554e-05	4.54074e-05	0.735844	40.6124	3.45249e-07	P27708
-0.0200393	0.0393472	-0.0895403	-0.065928	-0.138998	0.0337821	1.5458	-3.5177	-2.59006	-5.46071	1.32717	0.147687	0.0041412	0.0233906	0.000136839	0.208754	0.20045	0.0136312	0.0417177	0.000558167	0.42869	16.1804	5.16938e-05	P27797
-0.00641405	-0.249822	-0.0487577	-0.211197	-0.12479	-0.00711157	-9.98485	-1.94874	-8.44107	-4.98759	-0.284234	3.16291e-07	0.0746966	1.92743e-06	0.000300447	0.780998	2.45214e-06	0.137777	1.55513e-05	0.00107483	0.886147	36.0319	6.7948e-07	P27816
-0.00900357	-0.0353018	-0.166179	-0.0608499	-0.135335	-0.0751133	-1.49539	-7.03937	-2.57761	-5.73281	-3.18181	0.160223	1.24188e-05	0.0239364	8.82943e-05	0.00774714	0.214772	0.000150893	0.04254	0.0003862	0.0576499	13.8301	0.000114516	P27824
-0.00624278	0.228478	0.124792	0.171003	0.190755	0.0149949	8.34995	4.56065	6.24946	6.97132	0.548004	2.16067e-06	0.000627164	3.95394e-05	1.36775e-05	0.593574	1.24018e-05	0.00301301	0.000183256	8.63841e-05	0.7695	23.938	6.5251e-06	P27986
0.030335	0.174776	0.0626434	0.073698	0.0476044	0.0232394	6.11621	2.19218	2.57903	1.6659	0.813254	4.84709e-05	0.0484639	0.0238736	0.121182	0.431657	0.000173514	0.0968576	0.0424557	0.174471	0.647486	9.00964	0.000887078	P28062
-0.0489383	0.144418	0.117147	-0.000187929	0.105571	-0.0317428	4.79796	3.89193	-0.0062435	3.50736	-1.05458	0.000415367	0.0020778	0.995119	0.00422146	0.312054	0.00111034	0.00779846	0.996564	0.0100226	0.538049	12.3645	0.000199234	P28065
-0.0117056	0.159278	-0.000596768	0.129425	0.0836545	0.0727505	5.71395	-0.0214085	4.64298	3.00102	2.60985	9.09865e-05	0.983266	0.000543171	0.0108667	0.0225475	0.000297362	0.988279	0.00163306	0.0222163	0.108978	11.0573	0.000341827	P28066
-0.01005	0.0904082	-0.0649434	0.0615661	0.0478747	0.0370845	3.2256	-2.31706	2.19657	1.70808	1.32311	0.00713801	0.0386479	0.0480822	0.112916	0.210061	0.0135401	0.0809011	0.0782931	0.164415	0.430306	7.59627	0.00188879	P28070
-0.0175768	0.00739002	-0.189591	-0.0438216	-0.0420411	-0.0299442	0.211169	-5.41753	-1.25219	-1.20132	-0.855649	0.836242	0.00014683	0.233972	0.252431	0.408682	0.872765	0.000982429	0.306049	0.326556	0.628741	8.42075	0.00120202	P28072
0.0342251	0.0649476	0.0258404	0.00322437	-0.102869	0.0027111	1.44655	0.575534	0.0718152	-2.29116	0.0603834	0.173221	0.575392	0.943913	0.0405136	0.952828	0.229906	0.679394	0.956563	0.0685577	0.977054	3.07155	0.0508033	P28074
0.123667	0.000778752	0.271082	0.479418	0.557483	0.248573	0.00702367	2.44492	4.32394	5.02802	2.24191	0.99451	0.030581	0.000952741	0.000280581	0.0443007	0.996134	0.0670402	0.00266826	0.00101362	0.166128	8.84017	0.000966666	P28161
0.0154084	0.171906	0.120215	0.144831	0.0617505	0.000763646	5.94131	4.1548	5.00554	2.13418	0.0263926	6.35607e-05	0.00128976	0.000291452	0.0537858	0.979371	0.000218973	0.00534495	0.000967418	0.0873229	0.990678	13.0033	0.000155548	P28288
0.0992862	-0.328782	0.1955	-0.346533	-0.140942	-0.186652	-3.69394	2.19648	-3.89337	-1.58351	-2.09707	0.00298862	0.0480898	0.00207233	0.13887	0.0574735	0.00626316	0.0962493	0.00518317	0.195601	0.194277	10.7273	0.000394802	P28290
-0.00529976	0.155756	0.0318024	0.15634	0.0905016	-0.0115582	6.54227	1.3358	6.56679	3.80136	-0.485482	2.54904e-05	0.205998	2.45833e-05	0.00245265	0.635936	9.95395e-05	0.309542	0.000123028	0.00635289	0.797993	19.9282	1.74294e-05	P28331
0.00304563	-0.10705	-0.222507	-0.327749	-0.270904	-0.0617685	-5.23432	-10.8797	-16.0256	-13.2461	-3.02023	0.00019859	1.22482e-07	1.4566e-09	1.3224e-08	0.0104829	0.000585759	4.79504e-06	5.7845e-08	3.61369e-07	0.0687242	78.6576	7.51525e-09	P28340
-0.0051689	0.0870025	0.0122308	0.0710247	0.0472806	0.0346124	4.48268	0.630173	3.65945	2.43606	1.78336	0.000719217	0.540205	0.00318506	0.0310833	0.0994042	0.00179804	0.647964	0.00749745	0.0545393	0.274115	5.94683	0.00521485	P28482
-0.0522369	0.304372	0.0760811	0.228798	0.147671	0.000963296	6.66902	1.667	5.01313	3.23558	0.0211066	2.11546e-05	0.12096	0.000287731	0.00700612	0.983502	8.50498e-05	0.202272	0.000958526	0.015202	0.992492	14.7587	8.26031e-05	P28676
-0.0147234	0.00185208	-0.0145646	-0.0290788	-0.0323907	0.0632579	0.0311549	-0.244998	-0.489149	-0.544861	1.06409	0.97565	0.81053	0.633412	0.595668	0.307893	0.982592	0.868425	0.698576	0.664798	0.533617	0.689522	0.640701	P28702
0.0106765	-0.17227	-0.183728	-0.194932	-0.231135	-0.217285	-4.79193	-5.11066	-5.42231	-6.42937	-6.04409	0.000419698	0.000244131	0.000145688	3.01504e-05	5.4174e-05	0.00111974	0.00146478	0.000543378	0.00016253	0.00417052	11.0237	0.000346821	P28715
-0.0308282	0.569411	0.253535	0.517644	0.446498	-0.0788122	15.0997	6.7233	13.727	11.8403	-2.08996	2.91457e-09	1.95439e-05	8.77944e-09	4.74084e-08	0.0582071	5.8081e-08	0.00020887	2.06834e-07	9.92105e-07	0.196156	105.67	1.31394e-09	P28799
-0.0077726	0.031696	-0.0317678	0.0144989	-0.0342632	-0.0211861	1.17143	-1.17408	0.535854	-1.26631	-0.783002	0.263795	0.262771	0.601692	0.229045	0.448558	0.330342	0.373357	0.668681	0.301031	0.66116	1.94856	0.158364	P28838
-9.80801e-05	-0.0314045	0.129497	-0.147558	0.00463043	0.00377932	-0.434703	1.7925	-2.04251	0.0640947	0.0523136	0.671367	0.0978651	0.0633273	0.949933	0.959126	0.727512	0.171334	0.0994342	0.961252	0.980076	3.01076	0.0538076	P29083
-0.0196182	-0.383143	-0.181399	-0.241866	-0.20817	-0.0880217	-8.89977	-4.2136	-5.61813	-4.83544	-2.0446	1.09918e-06	0.00116043	0.000106066	0.000389457	0.0630936	7.02043e-06	0.00490097	0.000416716	0.00133445	0.204989	18.7042	2.4348e-05	P29084
-0.0239048	-0.0516783	-0.0484653	-0.0195441	-0.00260461	0.00498831	-2.84014	-2.66356	-1.07411	-0.143145	0.274148	0.0146822	0.0204069	0.303559	0.888513	0.788557	0.0257944	0.0483874	0.379793	0.911634	0.890094	3.79337	0.0265578	P29144
-0.00929761	0.183375	0.236667	0.180804	0.169743	0.103997	8.77829	11.3294	8.6552	8.12572	4.9784	1.27275e-06	7.7883e-08	1.47886e-06	2.87316e-06	0.000305168	7.93848e-06	3.73957e-06	1.24252e-05	2.55804e-05	0.0102715	31.5988	1.41781e-06	P29218
-0.0153629	-0.0355025	-0.00452456	0.0617104	0.0473461	-0.0931344	-1.7731	-0.22597	3.08201	2.36461	-4.65142	0.101155	0.824966	0.00933804	0.0354347	0.000535251	0.144097	0.87913	0.0188813	0.0610867	0.0141368	15.8717	5.70598e-05	P29350
0.0763642	0.133264	-0.197244	-0.162801	0.00541654	-0.140416	2.58643	-3.82819	-3.15972	0.105126	-2.72525	0.0235483	0.00233486	0.00807412	0.917984	0.018193	0.0392472	0.00856943	0.0167176	0.936822	0.0940311	12.2198	0.000211025	P29353
-0.02137	-0.181414	0.103582	-0.0399584	-0.0600599	-0.0455611	-2.20025	1.25627	-0.484628	-0.728424	-0.552579	0.0477644	0.232541	0.636525	0.480102	0.590532	0.0739993	0.340034	0.70041	0.557389	0.767538	2.50658	0.0882227	P29372
0.0220334	-0.203657	-0.134052	-0.0907473	-0.133888	-0.107996	-3.07127	-2.02157	-1.36852	-2.0191	-1.62864	0.00952773	0.0657169	0.195822	0.066005	0.128919	0.0175603	0.12453	0.263836	0.103892	0.319549	2.03568	0.144173	P29375
-0.0134104	0.246158	0.00337291	0.175036	0.151462	0.0136344	13.0628	0.178989	9.28858	8.03758	0.723534	1.55126e-08	0.860884	6.94426e-07	3.21868e-06	0.482994	2.16236e-07	0.904814	6.7725e-06	2.77611e-05	0.686938	63.5519	2.61853e-08	P29401
0.0203926	-0.0938438	0.119521	0.0413578	0.0814661	0.0245812	-3.24834	4.13713	1.43157	2.8199	0.850864	0.00684092	0.00133146	0.177382	0.0152482	0.411234	0.0130438	0.00549714	0.242243	0.0297735	0.630909	12.9642	0.00015788	P29466
0.0161772	0.137683	0.0223493	0.107851	0.120248	-0.000770459	4.19144	0.68037	3.28327	3.66066	-0.0234548	0.00120752	0.508976	0.00640877	0.00317796	0.981667	0.00284123	0.618707	0.0137461	0.0079485	0.991546	7.61422	0.00186963	P29590
-0.0400247	0.361519	0.252509	0.324728	0.390949	0.28013	8.3668	5.84393	7.51532	9.04789	6.48316	2.11537e-06	7.40515e-05	6.42599e-06	9.21131e-07	2.78266e-05	1.22015e-05	0.00058705	4.11502e-05	1.01288e-05	0.00313475	21.2728	1.23149e-05	P29597
0.00354594	-0.140156	-0.00570185	-0.148589	-0.0877333	-0.00511253	-5.8362	-0.237429	-6.18736	-3.65327	-0.212889	7.49591e-05	0.816265	4.3463e-05	0.00322162	0.834929	0.000251841	0.872368	0.000197624	0.00804313	0.915173	16.9781	4.0335e-05	P29692
0.0306778	-0.0560261	0.0790582	-0.00393194	0.0487977	-0.0115305	-1.32578	1.8708	-0.0930437	1.15473	-0.272852	0.209201	0.085544	0.927379	0.270318	0.789531	0.271078	0.153562	0.943098	0.345807	0.890339	2.55102	0.0843499	P30038
-0.0132077	0.0702957	-0.102007	0.0135375	-0.0131725	-0.0203057	3.50302	-5.08329	0.674609	-0.656422	-1.01188	0.00425564	0.000255618	0.512505	0.523741	0.331241	0.0086206	0.00151885	0.585114	0.596954	0.556926	15.5667	6.30097e-05	P30040
-0.00504449	0.0549932	0.00677837	0.0916825	0.106367	-0.015937	2.31881	0.285813	3.86583	4.48499	-0.671989	0.0385252	0.779816	0.00217936	0.000716295	0.514115	0.0609513	0.843497	0.0054092	0.00223893	0.711792	9.33801	0.000753527	P30041
0.00823452	0.416384	0.0512583	0.287062	0.259447	-0.0846334	11.2234	1.38164	7.73759	6.99325	-2.28125	8.6538e-08	0.19186	4.76919e-06	1.32575e-05	0.0412506	8.53248e-07	0.291983	3.23018e-05	8.43106e-05	0.158018	54.8923	6.13047e-08	P30043
-0.0236151	0.25939	0.0209116	0.243043	0.208776	-0.0484172	13.3049	1.07261	12.4663	10.7087	-2.48346	1.25697e-08	0.304203	2.64396e-08	1.46085e-07	0.0284864	1.82113e-07	0.41844	4.9811e-07	2.39285e-06	0.125215	99.7801	1.8461e-09	P30044
0.00374693	0.151223	-0.112082	0.0337524	0.0989669	-0.00401003	3.66316	-2.71502	0.817603	2.39733	-0.0971372	0.00316333	0.0185429	0.429262	0.0333737	0.924195	0.00660923	0.0448147	0.506093	0.0579136	0.960747	9.78395	0.000607792	P30046
-0.0242023	-0.188546	0.0530892	-0.0593971	0.0332641	0.233411	-2.42251	0.682113	-0.763159	0.427391	2.99896	0.0318668	0.507911	0.459871	0.676541	0.0109088	0.0514491	0.617684	0.535207	0.737316	0.0703836	6.3803	0.00392893	P30047
-0.0193721	0.499227	0.052085	0.425266	0.290543	0.0035216	25.7431	2.68582	21.9293	14.9821	0.181595	5.26354e-12	0.0195792	3.5819e-11	3.19178e-09	0.858883	9.0796e-10	0.0467462	3.46879e-09	1.23207e-07	0.930026	263.917	5.4617e-12	P30048
-0.0149975	0.285636	-0.0039407	0.182391	0.0248034	-0.12533	13.7227	-0.189322	8.7626	1.19163	-6.02123	8.81071e-09	0.852953	1.29721e-06	0.256072	5.61273e-05	1.35098e-07	0.898833	1.12411e-05	0.33057	0.00424415	100.785	1.7397e-09	P30049
-0.00565226	-0.0136166	-0.133878	-0.0186481	-0.0428915	0.0301244	-0.608494	-5.98266	-0.833338	-1.91672	1.34619	0.55402	5.95926e-05	0.420669	0.0789909	0.202722	0.619318	0.000496905	0.497663	0.121322	0.420903	12.6758	0.000176373	P30050
-0.0367585	0.424541	-0.0423087	0.405564	0.268363	-0.026205	19.8493	-1.97814	18.9621	12.5473	-1.22521	1.17147e-10	0.0709443	2.01351e-10	2.4563e-08	0.243624	6.17711e-09	0.131989	1.27617e-08	5.8696e-07	0.464512	211.966	2.04591e-11	P30084
-0.0320549	0.101446	-0.0693191	0.100187	0.0246039	-0.0277279	2.90328	-1.98383	2.86725	0.704135	-0.79354	0.0130475	0.0702373	0.0139568	0.49457	0.442623	0.0231807	0.130851	0.0267227	0.569943	0.657089	7.77318	0.00170944	P30085
0.00202982	0.166093	-0.0697023	0.0632274	0.0999158	-0.0022483	7.36437	-3.09052	2.80343	4.43015	-0.0996871	7.89525e-06	0.00919046	0.0157244	0.000789083	0.922212	3.67469e-05	0.025596	0.029614	0.00242524	0.960747	27.8365	2.86154e-06	P30086
-0.0185544	-0.0287524	-0.0476951	-0.0584031	-0.0964986	-0.0100226	-1.50672	-2.49937	-3.06051	-5.05683	-0.525217	0.15733	0.0276624	0.00972155	0.000267264	0.608845	0.211459	0.062064	0.0195636	0.000970592	0.777249	6.82658	0.00297289	P30101
-0.00628673	0.0969678	0.0674062	0.0770472	0.0668747	0.0221713	4.23895	2.94666	3.36812	2.92343	0.96922	0.00110888	0.0120304	0.00547017	0.0125649	0.351258	0.00262592	0.0316228	0.0119775	0.0252304	0.574716	5.07944	0.00957312	P30153
0.00792735	-0.0254136	0.140302	-0.00622182	0.0387904	0.254372	-0.317998	1.7556	-0.0778532	0.485382	3.18294	0.755863	0.104209	0.939207	0.636005	0.00773079	0.801607	0.180268	0.953194	0.701168	0.0576499	3.73698	0.0278785	P30154
-0.00625621	-0.390285	0.0142622	-0.182539	-0.206654	-0.0139981	-12.1242	0.443052	-5.67055	-6.41968	-0.434849	3.62648e-08	0.665482	9.75158e-05	3.05903e-05	0.671264	4.14509e-07	0.753979	0.000387815	0.0001641	0.822321	49.2365	1.148e-07	P30260
-0.132893	-1.03586	-0.808165	-0.791876	-0.797696	-0.314561	-10.7504	-8.38732	-8.21827	-8.27867	-3.26459	1.39911e-07	2.06157e-06	2.5526e-06	2.36414e-06	0.00663636	1.26401e-06	4.04978e-05	1.93283e-05	2.19698e-05	0.0521833	32.184	1.2799e-06	P30273
-0.0345904	0.283197	-0.236312	0.155688	0.0686181	-0.0934624	8.71465	-7.27188	4.7909	2.11154	-2.87606	1.37517e-06	8.96938e-06	0.000420445	0.056008	0.0137289	8.50758e-06	0.000120759	0.00131345	0.0903461	0.0813785	63.8092	2.55758e-08	P30405
-0.0195442	0.0840059	0.0345595	0.0215514	0.082682	0.104205	2.2684	0.933206	0.581948	2.23265	2.81384	0.0422243	0.368815	0.571199	0.0450496	0.0154217	0.0661027	0.487397	0.641314	0.0750827	0.0866002	2.50505	0.0883592	P30414
-0.00764842	-0.0280285	0.0350727	0.00575724	0.0124276	0.0407481	-1.23822	1.54941	0.254338	0.549016	1.80013	0.238932	0.146823	0.803471	0.5929	0.0965979	0.303057	0.236636	0.842617	0.662378	0.268973	2.44982	0.0934631	P30419
-0.00982882	-0.337123	0.00207827	-0.163199	-0.109839	0.0487718	-10.437	0.0643415	-5.05251	-3.40051	1.50993	1.9422e-07	0.949741	0.00026922	0.00514976	0.156517	1.6418e-06	0.966728	0.000910595	0.0117953	0.361344	39.3337	4.13992e-07	P30519
-0.0100777	-0.404021	-0.272136	-0.389368	-0.34312	-0.0257881	-14.9509	-10.0704	-14.4086	-12.6972	-0.954292	3.27023e-09	2.88024e-07	5.01845e-09	2.14541e-08	0.358462	6.30738e-08	8.98244e-06	1.30669e-07	5.27022e-07	0.581973	90.0293	3.39167e-09	P30520
0.000880342	0.0532395	0.1807	-0.123393	-0.0829957	0.031121	1.72494	5.85462	-3.99788	-2.68903	1.00831	0.109756	7.2815e-05	0.00171304	0.0194625	0.332886	0.154594	0.000580523	0.00440017	0.0364226	0.558181	24.3521	5.94547e-06	P30533
-0.0730866	0.472268	-0.0725166	0.346274	0.307146	-0.0929401	10.3363	-1.58714	7.57874	6.72237	-2.03414	2.16176e-07	0.138046	5.89833e-06	1.95704e-05	0.0642727	1.79173e-06	0.224583	3.83948e-05	0.000115539	0.20772	57.0044	4.9264e-08	P30536
-0.034255	0.0781444	-0.0507734	0.0784795	0.073199	0.0504745	2.93081	-1.90426	2.94338	2.74533	1.89305	0.0123927	0.0807224	0.0121046	0.0175247	0.0823095	0.0221671	0.146575	0.0236942	0.0334843	0.245145	7.85971	0.00162896	P30566
0.0117826	-0.0889183	0.158946	-0.11693	-0.104634	0.0212642	-1.88696	3.37304	-2.4814	-2.22048	0.451255	0.0831827	0.00542021	0.0285944	0.0460514	0.659722	0.121153	0.0169533	0.049745	0.0764523	0.813308	9.98232	0.000553673	P30622
0.0129537	0.0639427	-0.0603165	0.106354	0.107342	0.0730671	1.83739	-1.73319	3.05606	3.08447	2.09957	0.0906191	0.108239	0.00980286	0.00929514	0.0572176	0.130776	0.185329	0.0197129	0.0194059	0.193768	7.2148	0.00235524	P30626
-0.0222812	0.319068	0.31631	0.288253	0.257051	-0.0556674	15.52	15.3858	14.0211	12.5034	-2.70775	2.11749e-09	2.34286e-09	6.87661e-09	2.55623e-08	0.0187958	4.77083e-08	4.1718e-07	1.68706e-07	6.00441e-07	0.0963046	135.503	2.99047e-10	P30740
-0.226933	-2.06456	-1.09713	-2.05486	-1.88884	-0.443893	-18.6788	-9.92613	-18.5911	-17.089	-4.01607	2.40564e-10	3.37402e-07	2.5432e-10	6.86137e-10	0.00165737	9.35151e-09	1.02333e-05	1.44727e-08	3.94025e-08	0.0242029	129.485	3.92161e-10	P30825
-0.0404603	-0.336088	-0.255082	0.107261	0.0537332	0.0105427	-10.9092	-8.27976	3.48162	1.74414	0.34221	1.18844e-07	2.36086e-06	0.00442825	0.106252	0.738016	1.1026e-06	4.44777e-05	0.00999344	0.156113	0.862896	68.7694	1.65206e-08	P30837
0.00454923	-0.0827932	-0.0811113	-0.0573667	-0.0801159	-0.0467177	-2.97267	-2.91228	-2.05974	-2.87654	-1.67739	0.0114589	0.0128297	0.0614214	0.0137165	0.11888	0.020698	0.0334371	0.0967119	0.0272357	0.303522	2.64515	0.0767635	P30876
-0.00544348	0.0769399	-0.0431232	0.040169	-0.0255663	-0.0273942	4.0002	-2.24202	2.08843	-1.32922	-1.42426	0.00170583	0.0442917	0.0583654	0.208095	0.179444	0.00382616	0.0899191	0.0926329	0.276659	0.39105	11.5944	0.000272257	P31040
-0.0200612	0.0352814	-0.0957791	0.042169	0.0710228	-0.0953045	1.53887	-4.17759	1.83928	3.0978	-4.15689	0.14936	0.00123794	0.0903238	0.0090661	0.00128491	0.202126	0.00516511	0.135412	0.0189924	0.0215048	19.8015	1.80281e-05	P31146
0.0573214	0.0148117	0.355498	0.205492	0.146764	0.000360218	0.217938	5.23079	3.02361	2.15948	0.00530024	0.83108	0.000199758	0.0104167	0.0514001	0.995857	0.868198	0.00126099	0.0208184	0.0838441	0.998229	8.94249	0.000917671	P31150
-0.286619	-0.47108	0.0195461	-0.508787	0.488975	-0.60549	-1.35974	0.0564184	-1.46858	1.41139	-1.74771	0.198511	0.955922	0.167253	0.183118	0.105612	0.258866	0.970336	0.230175	0.247748	0.284103	2.97806	0.0555068	P31151
-0.0591523	-0.597143	-0.210435	-0.559986	-0.531303	-0.0313133	-20.1448	-7.09906	-18.8913	-17.9236	-1.05636	9.83095e-11	1.1416e-05	2.10459e-10	3.91522e-10	0.311272	5.4815e-09	0.000141292	1.29082e-08	2.66815e-08	0.537785	171.52	7.29833e-11	P31153
0.0085262	0.078524	-0.316991	-0.121958	-0.151518	-0.193477	1.09549	-4.42237	-1.70145	-2.11384	-2.69921	0.294455	0.000800016	0.114183	0.0557787	0.019097	0.363134	0.00362271	0.16539	0.0900287	0.0970674	7.70574	0.00177538	P31260
-0.0342247	0.256268	0.429196	0.273796	0.350793	-0.0389549	5.32231	8.91376	5.68633	7.28545	-0.809034	0.000171681	1.08089e-06	9.50866e-05	8.80249e-06	0.433989	0.000516164	2.49644e-05	0.000378973	6.11731e-05	0.649434	31.0797	1.55478e-06	P31323
-0.210787	-0.907967	0.253205	-1.50471	-1.27964	0.148009	-18.2729	5.09578	-30.2824	-25.7529	2.97869	3.11823e-10	0.000250308	7.46737e-13	5.23967e-12	0.0113305	1.08941e-08	0.00149373	3.37272e-10	1.31468e-09	0.0718903	487.129	1.33989e-13	P31350
0.0223621	-0.140543	-0.074396	-0.0951836	-0.046454	-0.0148013	-4.18176	-2.21361	-2.83213	-1.38221	-0.440405	0.00122869	0.0466265	0.0149036	0.191688	0.667345	0.00288243	0.0937283	0.0282901	0.25814	0.818203	4.86471	0.0112306	P31483
-0.0304172	-0.408696	-0.0505914	-0.476684	-0.502226	-0.0265092	-13.0418	-1.61441	-15.2113	-16.0264	-0.845925	1.5801e-08	0.131989	2.67544e-09	1.45578e-09	0.413878	2.1915e-07	0.217162	8.84336e-08	6.69658e-08	0.63268	119.015	6.48083e-10	P31689
0.00750421	0.0261376	0.0637118	-0.034955	0.00152608	0.0405785	0.532179	1.29721	-0.711707	0.031072	0.826205	0.604159	0.218552	0.490032	0.975715	0.424551	0.665439	0.324216	0.563419	0.981046	0.642588	1.0024	0.456382	P31749
-0.0528615	-0.273282	-0.232205	-0.213671	-0.229817	-0.204903	-3.77878	-3.21078	-2.9545	-3.17776	-2.83328	0.00255651	0.00733853	0.0118552	0.00780608	0.0148717	0.00545891	0.0213879	0.0232719	0.0166562	0.0849812	3.60618	0.0312425	P31751
-0.00114392	0.335987	0.0647928	0.243626	0.196323	0.0208752	15.7541	3.03808	11.4234	9.20539	0.978818	1.77821e-09	0.0101385	7.09846e-08	7.65166e-07	0.346681	4.17691e-08	0.0276231	1.08843e-06	8.74475e-06	0.570396	80.636	6.49383e-09	P31930
-0.0763399	0.653142	0.0438417	0.449602	0.418378	-0.173371	15.829	1.06251	10.8961	10.1394	-4.20167	1.68254e-09	0.308585	1.20436e-07	2.67193e-07	0.00118553	4.06356e-08	0.422887	1.63746e-06	3.85093e-06	0.0205146	120.522	6.01294e-10	P31937
-0.00507118	0.00293558	-0.171069	-0.0343327	-0.0597542	-0.0211944	0.172893	-10.0752	-2.02204	-3.51925	-1.24826	0.865571	2.86525e-07	0.0656625	0.00412925	0.235361	0.896258	8.98244e-06	0.102708	0.00984598	0.456515	29.254	2.1754e-06	P31939
-0.000377467	0.208125	-0.0859004	0.172748	0.0874349	0.0892594	7.65945	-3.16133	6.3575	3.2178	3.28495	5.29274e-06	0.00804984	3.35815e-05	0.00724292	0.00638874	2.60624e-05	0.0230649	0.000159389	0.015642	0.0511575	32.0021	1.32103e-06	P31942
0.012045	-0.0774969	-0.0628408	-0.00537039	-0.0427722	0.0510725	-3.00058	-2.43311	-0.207934	-1.65608	1.97746	0.0108757	0.0312524	0.838711	0.12318	0.0710285	0.0197257	0.0681871	0.870732	0.176933	0.221513	6.76087	0.0030951	P31943
-0.117479	-0.11603	0.315009	0.205294	0.520485	0.376579	-0.573686	1.55749	1.01503	2.57342	1.86191	0.576603	0.144904	0.329799	0.024123	0.0868685	0.639897	0.234154	0.406814	0.0438456	0.252243	2.78985	0.0665582	P31944
-0.0159342	0.181793	0.103109	0.144	0.187021	0.0282253	7.95768	4.51343	6.30336	8.18652	1.23552	3.5704e-06	0.000681337	3.64382e-05	2.65801e-06	0.239901	1.88112e-05	0.00320083	0.000170457	2.40135e-05	0.460609	23.7866	6.75319e-06	P31946
-0.0350676	0.205928	0.016897	0.0750803	0.10026	-0.0129171	6.19985	0.508714	2.26043	3.01852	-0.388894	4.26421e-05	0.620026	0.0428389	0.0105164	0.704056	0.000155617	0.717214	0.0707573	0.0215802	0.84361	12.2591	0.000207739	P31947
-0.0160747	0.0294305	-0.0340404	-0.00569997	-0.0110339	0.0330825	1.32701	-1.53487	-0.25701	-0.497515	1.49168	0.208806	0.150332	0.801455	0.627671	0.161182	0.270692	0.241169	0.84187	0.693226	0.368417	2.6435	0.0768899	P31948
-0.028942	0.290822	0.252699	0.232049	0.292382	-0.0367904	6.13197	5.32815	4.89275	6.16486	-0.775723	4.73111e-05	0.000170037	0.000353068	4.49843e-05	0.452687	0.000169803	0.00111341	0.00114307	0.000225126	0.664641	19.9003	1.75593e-05	P31949
0.0152624	0.104159	0.153701	-0.134957	0.0163609	-0.499117	1.45685	2.14977	-1.8876	0.228835	-6.98102	0.17041	0.0523034	0.0830906	0.822788	1.349e-05	0.226775	0.103171	0.126248	0.858724	0.00200729	21.9487	1.04164e-05	P31994
-0.0262234	0.124354	-0.154459	0.0342346	0.0605536	-0.0887594	5.19646	-6.45447	1.43059	2.5304	-3.70905	0.000211502	2.90412e-05	0.177659	0.0261219	0.00290651	0.000617719	0.000280258	0.242561	0.0469377	0.0334946	36.2805	6.53656e-07	P32119
0.106823	-0.000508798	0.0671627	-0.100501	-0.0650456	-0.104807	-0.00615802	0.812875	-1.21637	-0.787252	-1.26849	0.995186	0.431866	0.246852	0.446159	0.228293	0.996631	0.547898	0.32009	0.524669	0.450595	1.34247	0.31074	P32121
0.0215451	0.491619	0.150315	0.445376	0.27007	0.0468922	14.5957	4.46273	13.2228	8.01815	1.39219	4.32191e-09	0.000744957	1.34932e-08	3.30068e-06	0.188721	7.72069e-08	0.00343252	2.87577e-07	2.82916e-05	0.402862	73.7301	1.09874e-08	P32189
-0.0979565	0.312834	0.12807	0.418046	0.509806	0.0878577	3.61467	1.4798	4.83036	5.89061	1.01516	0.00345993	0.16428	0.000392869	6.88111e-05	0.329739	0.00714508	0.259093	0.00124416	0.000314956	0.556155	10.8425	0.000375282	P32249
-0.0508434	0.0572376	0.037999	0.00570113	0.0170404	-0.0120854	1.39228	0.924307	0.138677	0.414499	-0.293972	0.188696	0.373246	0.891968	0.685704	0.77372	0.247587	0.492193	0.913481	0.744802	0.882162	0.785783	0.578978	P32321
-0.0414692	-0.279175	-0.41285	-0.36122	-0.222205	0.0149644	-7.65137	-11.315	-9.89999	-6.08999	0.41013	5.35021e-06	7.90024e-08	3.47286e-07	5.04668e-05	0.68882	2.63219e-05	3.75296e-06	3.87277e-06	0.000245659	0.833459	49.1727	1.1566e-07	P32322
0.0345279	0.275194	0.0993938	0.262234	0.221775	0.121878	5.34886	1.93188	5.09694	4.31057	2.3689	0.000164337	0.0769299	0.000249819	0.000975694	0.0351577	0.000495704	0.141128	0.000855989	0.00288939	0.142972	8.79393	0.000989806	P32456
0.0121427	-0.0260357	0.0283391	0.072697	0.109863	0.0437674	-0.867886	0.94467	2.42332	3.66223	1.45897	0.402205	0.36316	0.0318198	0.00316873	0.169836	0.47389	0.481192	0.0544805	0.0079326	0.379245	5.35117	0.00786475	P32519
-0.00198833	0.0374712	0.0394741	0.00840709	0.0369121	0.022998	0.725115	0.763875	0.162688	0.714296	0.44504	0.482058	0.45946	0.873428	0.488486	0.664084	0.552286	0.574412	0.898494	0.564774	0.816073	0.210831	0.951485	P32780
0.0167641	-0.0246915	-0.313642	-0.103848	-0.101912	-0.013302	-0.774571	-9.83896	-3.25772	-3.19698	-0.417283	0.453343	3.71586e-07	0.00672215	0.00753042	0.68372	0.523964	1.10277e-05	0.0142826	0.016153	0.831004	26.9821	3.39644e-06	P32929
0.0415925	0.2227	0.199048	0.357444	0.410602	0.0191403	4.44579	3.97362	7.13572	8.19691	0.382101	0.000767572	0.00179025	1.08432e-05	2.623e-06	0.708959	0.00190513	0.00693975	6.38108e-05	2.3775e-05	0.846232	22.693	8.70743e-06	P32942
-0.0245307	0.0481251	-0.130132	0.0290355	-0.0160305	0.00136291	2.08181	-5.6293	1.25602	-0.69345	0.0589573	0.0590579	0.00010418	0.232627	0.501016	0.953941	0.0893395	0.000760678	0.304723	0.575809	0.977065	14.6632	8.53566e-05	P32969
-0.0114903	0.506113	0.0839194	0.361756	0.347852	-0.0422607	11.2231	1.86092	8.02198	7.71366	-0.937135	8.65614e-08	0.0870168	3.28434e-06	4.92342e-06	0.36687	8.53248e-07	0.155649	2.36678e-05	3.87141e-05	0.589384	49.8318	1.07131e-07	P32970
-0.0116633	-0.00538992	0.315242	0.183818	0.198137	0.0648144	-0.172546	10.0917	5.88452	6.34289	2.07488	0.865838	2.8141e-07	6.94716e-05	3.43282e-05	0.0597902	0.896366	8.87647e-06	0.000293183	0.000180025	0.198104	33.3031	1.05734e-06	P33121
-0.0214562	-0.0440251	0.0891383	-0.0363043	-0.0537369	0.0112537	-2.13417	4.32109	-1.7599	-2.60496	0.545538	0.0537869	0.000957588	0.103452	0.0227531	0.595217	0.0821993	0.00420182	0.151916	0.0416575	0.770725	13.1852	0.000145223	P33176
-0.00634531	0.00867393	-0.0750622	0.0258227	0.024117	0.00880849	0.294713	-2.55038	0.877375	0.81942	0.299285	0.773168	0.0251744	0.397231	0.428264	0.76976	0.818073	0.05747	0.474716	0.507518	0.880272	3.24434	0.0432551	P33240
-0.0620021	-0.541906	-0.396041	-1.01759	-1.00652	-0.021069	-13.6223	-9.9556	-25.5798	-25.3016	-0.529627	9.58769e-09	3.26625e-07	5.681e-12	6.47721e-12	0.605874	1.44304e-07	9.96117e-06	1.12643e-09	1.43017e-09	0.775921	256.894	6.42651e-12	P33316
0.0480864	-0.18074	0.322876	-0.0786247	-0.0643865	-0.0314252	-2.1192	3.78576	-0.921884	-0.754939	-0.368464	0.0552466	0.0025239	0.374459	0.46461	0.718841	0.0842201	0.00912372	0.452103	0.542874	0.851907	8.14188	0.00139546	P33527
-0.012647	0.63164	0.109081	0.202056	0.270283	0.0225197	10.1324	1.74982	3.24127	4.33573	0.361249	2.69237e-07	0.105234	0.0069319	0.000932946	0.724091	2.1633e-06	0.181415	0.0146887	0.00278371	0.853789	27.8749	2.83987e-06	P33897
-0.0681562	-0.787526	-0.195421	-1.14489	-1.04313	0.0550601	-14.4677	-3.59009	-21.0328	-19.1634	1.01151	4.78635e-09	0.00362102	5.888e-11	1.77696e-10	0.331412	8.32567e-08	0.0121953	5.02697e-09	1.464e-08	0.556926	194.69	3.41103e-11	P33981
-0.0181836	-0.165005	-0.340436	-0.42965	-0.504069	-0.0235814	-7.78751	-16.067	-20.2775	-23.7898	-1.11294	4.46392e-06	1.41329e-09	9.09367e-11	1.35458e-11	0.287184	2.25855e-05	3.54608e-07	6.87631e-09	2.41203e-09	0.511043	201.146	2.80373e-11	P33991
-0.0105498	-0.110816	-0.319168	-0.361646	-0.396707	0.00780369	-4.85389	-13.98	-15.8406	-17.3763	0.341813	0.000377331	7.11334e-09	1.66815e-09	5.64042e-10	0.738307	0.00102352	7.85313e-07	6.30698e-08	3.56956e-08	0.862896	130.537	3.73683e-10	P33992
-0.00630171	-0.0658824	-0.324122	-0.373223	-0.443414	-0.00536472	-3.1619	-15.5556	-17.9122	-21.2808	-0.25747	0.00804114	2.06159e-09	3.94492e-10	5.12143e-11	0.801107	0.0150516	4.01852e-07	2.05434e-08	5.63926e-09	0.89695	184.737	4.67496e-11	P33993
-0.007026	0.274944	0.269363	0.400452	0.344815	0.251238	5.6912	5.57568	8.28914	7.1375	5.2005	9.43495e-05	0.00011357	2.333e-06	1.08161e-05	0.000210084	0.000307444	0.000807355	1.80366e-05	7.19337e-05	0.00840499	16.2555	5.0477e-05	P34059
0.0149292	0.331114	0.34693	0.139121	0.380573	0.111733	4.31644	4.52261	1.81359	4.96119	1.45656	0.000965548	0.000670431	0.0943974	0.000314217	0.170488	0.00232743	0.00316089	0.140786	0.00111542	0.379997	8.21734	0.00133976	P34810
0.00497111	-0.0610232	-0.0634172	-0.229236	-0.111389	0.0282284	-1.93235	-2.00816	-7.25894	-3.52723	0.893877	0.0768669	0.0672918	9.13162e-06	0.00406856	0.38868	0.112847	0.126728	5.55611e-05	0.00973069	0.61091	16.7233	4.36144e-05	P34896
-0.0246653	0.262576	-0.169837	0.110734	0.0577962	0.0443849	15.1732	-9.81417	6.39886	3.3398	2.56482	2.75475e-09	3.81968e-07	3.15593e-05	0.00576687	0.0245105	5.57003e-08	1.12752e-05	0.000152279	0.0129245	0.114272	133.291	3.29921e-10	P34897
-0.0121926	-0.682756	0.376258	-0.155164	-0.00111111	0.0410378	-11.9803	6.60218	-2.72266	-0.0194966	0.720088	4.15118e-08	2.33341e-05	0.0182811	0.98476	0.485038	4.67644e-07	0.000237208	0.0337609	0.987802	0.688457	74.3684	1.04458e-08	P34910
-0.0842733	0.386521	0.500985	0.391325	0.621031	0.580521	3.52603	4.57022	3.56985	5.66534	5.29579	0.00407766	0.000616738	0.00375933	9.83322e-05	0.000179363	0.00829355	0.00297327	0.00866813	0.000422737	0.00784469	8.34927	0.00124846	P34913
-0.0135225	-0.0219214	-0.0881176	-0.0367094	-0.0358518	-0.00677758	-1.31896	-5.30182	-2.20872	-2.15712	-0.407791	0.211403	0.000177584	0.0470401	0.0516187	0.690492	0.273596	0.00114785	0.0768002	0.0841758	0.834475	7.16324	0.00242804	P34932
-0.0807671	0.114991	-0.0890712	-0.0129337	-0.0568099	-0.355851	1.54207	-1.19447	-0.173446	-0.761839	-4.77208	0.148585	0.254998	0.865146	0.46063	0.0004343	0.201273	0.364771	0.892146	0.538931	0.0126361	8.96005	0.000909554	P34949
-0.0156857	-0.279507	0.187557	-0.243746	-0.21648	0.0055824	-5.97374	4.00854	-5.20943	-4.62669	0.119309	6.0426e-05	0.00168019	0.000206981	0.000558806	0.906972	0.000210045	0.00659647	0.000733806	0.00180386	0.952596	31.0271	1.5695e-06	P35221
0.00031048	0.060503	0.0757118	0.136327	0.0408111	0.0401964	1.64853	2.06292	3.71449	1.11198	1.09523	0.124738	0.0610754	0.00287752	0.287578	0.294565	0.172483	0.117224	0.00684356	0.363923	0.520153	3.0962	0.0496398	P35226
-0.017323	0.398603	-0.0352004	0.336348	0.255842	0.0613504	18.5551	-1.63859	15.6571	11.9096	2.85588	2.60212e-10	0.126812	1.91108e-09	4.43863e-08	0.0142566	9.76298e-09	0.2104	6.81093e-08	9.38744e-07	0.0833649	147.447	1.80524e-10	P35232
0.00355322	0.13355	0.0827809	0.0752548	0.0727497	0.0185327	3.86732	2.39716	2.17922	2.10668	0.536669	0.00217343	0.033384	0.0496078	0.0564964	0.601146	0.00474404	0.071872	0.0804688	0.0908949	0.773863	3.87622	0.0247454	P35236
-0.0228569	0.331634	0.212188	0.306416	0.346127	0.109785	10.6785	6.83238	9.86651	11.1452	3.53505	1.50736e-07	1.66882e-05	3.60398e-07	9.35822e-08	0.00400997	1.33557e-06	0.000188189	3.99477e-06	1.71051e-06	0.0400997	39.9857	3.77126e-07	P35237
-0.0465823	-0.125429	-0.0518394	-0.119248	-0.07297	0.126508	-2.55109	-1.05436	-2.42538	-1.48413	2.57303	0.0251414	0.312152	0.0316993	0.163144	0.0241403	0.0416384	0.426717	0.0543417	0.225027	0.11316	7.30196	0.00223787	P35240
-0.00341637	-0.0090619	0.0721057	0.00300898	-0.0323039	-0.0192254	-0.309917	2.46602	0.102907	-1.10479	-0.657508	0.761854	0.0294167	0.919709	0.29056	0.523066	0.80703	0.0650822	0.937543	0.366939	0.719769	3.11986	0.0485515	P35241
0.00669137	0.235307	-0.0647898	0.0788646	0.043164	0.0251189	5.62718	-1.5494	1.88598	1.03223	0.600698	0.000104536	0.146826	0.083324	0.321992	0.559035	0.000334903	0.236636	0.126499	0.399521	0.747015	11.7723	0.00025295	P35244
-0.0188279	-0.0955796	-0.198019	-0.373885	-0.367181	0.0187208	-3.74908	-7.76722	-14.6655	-14.4025	0.734318	0.00269999	4.58539e-06	4.08955e-09	5.04289e-09	0.476632	0.00573009	7.47415e-05	1.14956e-07	1.69006e-07	0.681572	93.1057	2.78095e-09	P35249
0.00398095	-0.184526	-0.153381	-0.263918	-0.286919	-0.0436972	-4.10535	-3.41244	-5.87168	-6.38341	-0.972182	0.00141001	0.00503658	7.08866e-05	3.2299e-05	0.349841	0.00325114	0.0160369	0.000297789	0.000172095	0.573544	13.1768	0.00014568	P35250
-0.00347784	-0.28266	-0.229828	-0.375068	-0.402596	-0.0843494	-10.3406	-8.40784	-13.7212	-14.7282	-3.08576	2.15197e-07	2.00922e-06	8.82248e-09	3.89224e-09	0.00927263	1.7863e-06	3.98324e-05	2.06834e-07	1.40836e-07	0.0639013	68.3702	1.70926e-08	P35251
-0.0103083	0.114794	-0.0420301	0.0500183	0.0784381	0.0651525	4.91305	-1.79885	2.14074	3.35708	2.78847	0.000341041	0.0968099	0.0531576	0.00558401	0.0161698	0.000941743	0.169756	0.0852498	0.0125862	0.0887078	11.7361	0.000256741	P35268
0.0136785	0.0179257	-0.0683778	-0.0155042	-0.0656061	-0.0174747	0.711498	-2.71402	-0.615385	-2.60401	-0.693597	0.490156	0.0185776	0.549608	0.0227933	0.500927	0.559368	0.0448593	0.621815	0.0417034	0.70074	3.87222	0.0248294	P35269
-0.0514851	-0.000536968	-0.158339	0.0493492	0.0336538	0.0684352	-0.0119231	-3.51583	1.09577	0.747267	1.51957	0.99068	0.00415554	0.294337	0.46906	0.154101	0.993199	0.0136702	0.370016	0.547055	0.357261	6.56996	0.00348461	P35270
-0.0739349	-0.41962	-0.735177	-0.643604	-0.609919	-0.131014	-8.13527	-14.253	-12.4777	-11.8246	-2.53999	2.83816e-06	5.68961e-09	2.61672e-08	4.81235e-08	0.0256628	1.55115e-05	6.82753e-07	4.96367e-07	1.00242e-06	0.117754	66.9423	1.93361e-08	P35520
0.025985	0.0664907	0.0736623	0.136991	0.107329	-0.0543219	2.21443	2.45327	4.5624	3.57453	-1.80915	0.0465577	0.0301149	0.000625242	0.00372689	0.0951184	0.0722515	0.0662023	0.00184662	0.00905078	0.26589	11.0552	0.000342136	P35573
-0.00383275	0.121943	0.131188	0.0975429	0.0952217	-0.0205031	7.26624	7.81714	5.81233	5.67401	-1.22173	9.03968e-06	4.29259e-06	7.78365e-05	9.69768e-05	0.244892	4.13757e-05	7.14269e-05	0.000321119	0.000418213	0.465831	29.7157	1.99472e-06	P35579
-0.00519674	-0.0223994	0.00784427	-0.0168371	-0.0315049	0.0334127	-1.01937	0.356983	-0.766234	-1.43375	1.52057	0.327817	0.727203	0.458106	0.176773	0.153853	0.398075	0.804119	0.533378	0.240164	0.357261	2.32854	0.105874	P35606
0.00998031	-0.140697	0.193646	-0.0485729	-0.123307	0.110967	-3.73997	5.14745	-1.29115	-3.27773	2.94972	0.0027456	0.000229536	0.220578	0.00647541	0.0119619	0.00581346	0.00139235	0.291778	0.0142237	0.0738586	24.635	5.58384e-06	P35610
0.00594898	0.00390472	0.152914	6.5915e-05	-0.0124902	-0.0691004	0.0819327	3.20859	0.00138309	-0.262081	-1.44993	0.936029	0.00736871	0.998919	0.797631	0.172294	0.951342	0.0214306	0.999223	0.839132	0.381952	4.8227	0.0115924	P35611
-0.00893391	-0.381856	-0.1506	-0.352099	-0.139229	-0.251536	-7.75287	-3.05764	-7.14871	-2.82678	-5.10697	4.67346e-06	0.00977385	1.06477e-05	0.0150533	0.000245649	2.3431e-05	0.0268683	6.29959e-05	0.0294661	0.00922084	17.1564	3.82104e-05	P35612
-0.00253189	-0.299912	-0.0590539	-0.158231	-0.166098	-0.041764	-13.7252	-2.70254	-7.24128	-7.60132	-1.91129	8.79264e-09	0.018979	9.35823e-06	5.72177e-06	0.079741	1.35098e-07	0.045629	5.67041e-05	4.33253e-05	0.239875	50.4202	1.00129e-07	P35613
-0.0201191	-0.63055	-0.23433	-0.260875	-0.292205	-0.0707729	-19.5939	-7.28163	-8.10652	-9.08008	-2.19922	1.36587e-10	8.84908e-06	2.94489e-06	8.86684e-07	0.0478528	6.78778e-09	0.000119723	2.17906e-05	9.84808e-06	0.173325	93.3034	2.7463e-09	P35637
-0.0195335	0.119604	0.0256632	0.119492	0.0650765	-0.0222523	4.66653	1.00129	4.66214	2.53905	-0.868205	0.000521366	0.336135	0.000525358	0.0257074	0.402037	0.0013556	0.451781	0.00158816	0.0463589	0.622532	11.0848	0.000337793	P35658
-0.00873763	0.23472	-0.157394	0.088221	-0.0382947	-0.0290186	9.78845	-6.56374	3.67905	-1.59699	-1.21015	3.93073e-07	2.46943e-05	0.00307187	0.13583	0.249145	2.96416e-06	0.000247174	0.00725332	0.192006	0.470753	61.4599	3.18202e-08	P35659
-0.110228	0.100289	0.0283318	-0.127115	-0.0670809	-0.297297	0.752664	0.212628	-0.953984	-0.503437	-2.23119	0.465927	0.835128	0.358611	0.623623	0.0451686	0.536501	0.88618	0.436598	0.689722	0.167674	2.20695	0.120198	P35754
0.00971239	0.153405	0.0329276	0.0561745	0.0923059	-0.174818	2.81141	0.603455	1.02949	1.69166	-3.20385	0.0154919	0.557259	0.323225	0.116072	0.00743434	0.0270789	0.662777	0.400225	0.168389	0.0563408	8.40858	0.00120978	P35813
-0.0427526	0.514322	0.257759	0.511556	0.40384	-0.0567378	14.9669	7.50084	14.8864	11.7518	-1.65108	3.22983e-09	6.55337e-06	3.43854e-09	5.15978e-08	0.124209	6.30738e-08	9.6733e-05	1.03156e-07	1.06276e-06	0.311369	106.951	1.22325e-09	P35914
0.0135688	0.0503187	-0.0545738	-0.0279422	-0.0544947	-0.0479582	3.05163	-3.30969	-1.69459	-3.30489	-2.90848	0.0098844	0.00610023	0.115505	0.00615514	0.0129213	0.0181028	0.0185528	0.167008	0.01365	0.0784658	12.5623	0.000184339	P35998
-0.00735793	-0.0216476	-0.127505	-0.0109423	-0.071756	-0.0805113	-0.634183	-3.73536	-0.320562	-2.10214	-2.35864	0.537671	0.00276899	0.753967	0.056956	0.0358238	0.605332	0.00977292	0.801513	0.0915542	0.144236	4.19344	0.0190046	P36404
0.0293633	-0.00256237	0.204646	-0.230923	-0.135461	-0.0980964	-0.0569765	4.55048	-5.13476	-3.01209	-2.18125	0.955486	0.000638438	0.000234464	0.0106439	0.049427	0.966163	0.00304596	0.000812965	0.0218213	0.176708	22.0931	1.00565e-05	P36405
-0.317477	-0.0357475	0.0883432	-0.575745	-1.04648	-0.807537	-0.243627	0.602079	-3.92383	-7.13202	-5.50355	0.811568	0.558145	0.00196024	1.08997e-05	0.000127631	0.851684	0.663275	0.00495469	7.24021e-05	0.00666116	21.2912	1.22583e-05	P36406
0.0115691	-0.0171168	0.100583	0.061481	0.0619138	0.00405243	-0.523403	3.07566	1.87998	1.89321	0.123916	0.610069	0.00944964	0.0841956	0.0822858	0.9034	0.671234	0.0261333	0.127611	0.125509	0.950832	3.97408	0.0227849	P36507
-0.0289342	0.362467	-0.0189775	0.301843	0.217313	-0.00379451	15.3504	-0.803693	12.783	9.20318	-0.160697	2.40658e-09	0.436953	1.98673e-08	7.67146e-07	0.874963	5.19185e-08	0.552573	3.9427e-07	8.74927e-06	0.938237	105.568	1.32148e-09	P36542
-0.0140147	0.101209	0.184456	0.141861	0.12049	-0.0237967	4.50826	8.21641	6.31906	5.36711	-1.06	0.000687563	2.55863e-06	3.55842e-05	0.00015948	0.309678	0.00173145	4.72363e-05	0.000167028	0.000633787	0.535869	26.7267	3.57837e-06	P36543
-0.0107773	0.0306296	-0.0380264	0.0178968	0.0091016	-0.0229766	1.07316	-1.33232	0.627046	0.318891	-0.805025	0.303966	0.207105	0.542186	0.755203	0.436213	0.372699	0.310799	0.614299	0.804927	0.651487	1.62695	0.225586	P36551
-0.01629	-0.0958744	-0.254844	-0.0324389	-0.129947	-0.039474	-3.87934	-10.3117	-1.31257	-5.258	-1.59723	0.00212615	2.21946e-07	0.213484	0.000190939	0.135777	0.00465728	7.66551e-06	0.283618	0.000737568	0.329478	27.9925	2.7748e-06	P36578
0.024078	-0.250081	-0.221297	-0.376965	-0.391028	-0.0686468	-7.08274	-6.26752	-10.6763	-11.0746	-1.9442	1.16813e-05	3.84704e-05	1.51081e-07	1.0047e-07	0.0752923	5.15432e-05	0.000345296	1.95767e-06	1.7948e-06	0.230768	40.4524	3.53082e-07	P36639
-0.0150308	0.34392	-0.162614	0.263397	0.227357	-0.0442509	16.3089	-7.71128	12.4905	10.7814	-2.09841	1.18667e-09	4.93899e-06	2.58638e-08	1.35495e-07	0.0573363	3.13416e-08	7.86937e-05	4.92305e-07	2.23932e-06	0.194051	181.752	5.15516e-11	P36776
-0.0105917	0.062955	0.106428	-0.0025173	-0.0254743	-0.0984393	2.3456	3.96532	-0.0937902	-0.949128	-3.66768	0.0366877	0.00181753	0.926798	0.360978	0.00313701	0.0583787	0.0070159	0.942928	0.439964	0.0348852	14.0641	0.000105293	P36871
-0.0256991	-0.264332	-0.164527	-0.196131	-0.18516	0.0730883	-5.02084	-3.1251	-3.72539	-3.51701	1.38827	0.000284007	0.00861446	0.0028203	0.00414647	0.189881	0.000802313	0.0243018	0.00672197	0.00987137	0.404221	12.1933	0.000213266	P36873
0.110014	-0.417603	0.0713836	-0.0915549	0.00835405	-0.456342	-3.47701	0.594348	-0.762296	0.0695568	-3.79955	0.00446637	0.563139	0.460367	0.945674	0.0024608	0.00898483	0.667782	0.53564	0.957986	0.0302656	7.36016	0.00216328	P36888
-0.00467871	0.200649	0.00939477	0.0401556	0.0908649	-0.0325975	5.05801	0.236826	1.01226	2.29055	-0.821728	0.000266732	0.816721	0.331071	0.0405589	0.426998	0.000758168	0.872687	0.407926	0.0686133	0.644508	9.00345	0.000889851	P36915
0.0231855	-0.403334	-0.00783687	0.0713444	-0.122768	0.149568	-5.62465	-0.109288	0.994924	-1.71205	2.08578	0.000104962	0.914751	0.339097	0.112166	0.0586417	0.000336072	0.943641	0.416236	0.163581	0.196899	14.6976	8.43514e-05	P36954
-0.0219701	0.433075	0.0813742	0.376067	0.28843	0.0754824	16.6429	3.12717	14.4521	11.0842	2.90075	9.35888e-10	0.00858107	4.84637e-09	9.94971e-08	0.0131093	2.62239e-08	0.0242289	1.2739e-07	1.78421e-06	0.0792589	95.8325	2.34449e-09	P36957
0.0290038	0.193216	0.0766566	-0.166305	-0.477225	-0.519431	0.792347	0.314356	-0.681989	-1.95702	-2.1301	0.443293	0.758561	0.507987	0.0736211	0.0541798	0.514515	0.827194	0.580556	0.114315	0.187663	2.92939	0.0581503	P36959
0.0129425	0.198627	-0.077985	0.0975257	0.0560702	-0.0124739	7.76543	-3.04886	3.81281	2.19209	-0.487672	4.59631e-06	0.00993591	0.00240167	0.0484719	0.634428	2.31165e-05	0.0272166	0.00587903	0.0798463	0.796747	28.6891	2.42295e-06	P37108
-0.00124339	0.2158	0.00889213	0.181055	0.155818	0.10276	8.34154	0.343717	6.99851	6.023	3.97209	2.18368e-06	0.73691	1.3159e-05	5.59736e-05	0.00179527	1.24911e-05	0.811763	7.52722e-05	0.000266817	0.0252804	24.3328	5.97115e-06	P37198
-0.0160075	0.352333	0.130615	0.19591	0.23171	-0.156409	8.6946	3.2232	4.8345	5.71794	-3.85974	1.40925e-06	0.00717008	0.000390089	9.04097e-05	0.00220379	8.68198e-06	0.0209967	0.0012361	0.000393712	0.0282249	39.6899	3.93358e-07	P37235
-0.00175427	-0.743849	-0.196319	-0.854757	-0.718694	0.00576748	-22.2746	-5.8788	-25.5958	-21.5214	0.172708	2.97299e-11	7.00982e-05	5.63872e-12	4.47993e-11	0.865713	2.64692e-09	0.000565705	1.12643e-09	5.26154e-09	0.934394	283.646	3.53491e-12	P37268
-0.0154777	-0.0883132	-0.0694843	-0.135512	-0.139849	-0.0127863	-4.46311	-3.51155	-6.84843	-7.06759	-0.646184	0.000744464	0.00418875	1.63069e-05	1.19335e-05	0.530128	0.0018536	0.0137467	8.88589e-05	7.74976e-05	0.724301	17.9472	3.02264e-05	P37802
-0.0105586	0.231041	0.0128801	0.112834	0.107084	-0.0153735	11.1298	0.620467	5.4355	5.15851	-0.740579	9.50364e-08	0.546366	0.000142582	0.000225329	0.472961	9.12349e-07	0.652942	0.000534318	0.000841066	0.678436	41.2698	3.15127e-07	P37837
-0.00297856	0.215834	0.0472226	0.193255	0.211655	-0.0513206	10.3598	2.26662	9.27599	10.1591	-2.46332	2.10841e-07	0.0423607	7.04666e-07	2.61549e-07	0.0295632	1.75542e-06	0.0867648	6.82413e-06	3.79351e-06	0.12857	64.7093	2.35701e-08	P38117
-0.0204654	0.193167	-0.137014	0.113647	0.029614	-0.0368	8.50521	-6.03278	5.00393	1.30391	-1.62032	1.7795e-06	5.51312e-05	0.000292249	0.216329	0.130707	1.05508e-05	0.000466755	0.000968899	0.28602	0.322676	51.8215	8.54945e-08	P38159
-0.0183954	-0.0550647	-0.215625	0.00338589	-0.01206	0.0124421	-1.37884	-5.39931	0.0847838	-0.301986	0.311554	0.1927	0.000151275	0.933809	0.767749	0.760639	0.252003	0.0010085	0.948413	0.815152	0.874918	9.52148	0.000689132	P38432
-0.0975803	-0.784241	-0.315122	-0.563626	-0.321433	-0.269344	-10.0681	-4.04556	-7.23587	-4.12657	-3.45786	2.88734e-07	0.00157107	9.42881e-06	0.00135704	0.00462825	2.29325e-06	0.00625707	5.6975e-05	0.00381213	0.0439724	23.8191	6.70343e-06	P38571
-0.0289165	0.160036	0.205243	0.18091	0.173113	0.0435827	8.42002	10.7985	9.51825	9.10805	2.29303	1.97883e-06	1.33136e-07	5.33106e-07	8.57879e-07	0.0403766	1.15344e-05	5.03362e-06	5.4902e-06	9.58601e-06	0.155784	39.1232	4.26777e-07	P38606
-0.0336042	0.18002	-0.157482	0.130277	0.0303612	0.0013871	9.36227	-8.19013	6.77531	1.57899	0.0721389	6.37605e-07	2.64581e-06	1.81225e-05	0.139902	0.94366	4.46647e-06	4.85387e-05	9.62892e-05	0.196804	0.972748	75.1112	9.8541e-09	P38646
0.0126965	0.174869	-0.075838	0.0563726	0.0549199	-0.0727808	6.3556	-2.75633	2.04886	1.99606	-2.64522	3.36772e-05	0.017169	0.0626184	0.0687423	0.0211146	0.000127328	0.0423092	0.0984207	0.107648	0.104158	23.6021	7.04388e-06	P38919
0.147654	-0.223491	-0.190674	-0.175799	-0.0242133	-0.370372	-3.12838	-2.66902	-2.4608	-0.338933	-5.18439	0.00856179	0.0202008	0.0297004	0.740422	0.000215801	0.0159343	0.0480291	0.0514907	0.791926	0.00850874	7.32146	0.00221255	P38935
-0.0352845	-0.227805	-0.156246	-0.148112	-0.133859	-0.0220713	-9.86573	-6.76664	-6.41439	-5.79711	-0.955856	3.60709e-07	1.83518e-05	3.08335e-05	7.97313e-05	0.357702	2.74637e-06	0.000200996	0.00014943	0.000356286	0.581537	28.3122	2.6064e-06	P39019
-0.00868766	0.0242783	-0.175078	-0.0353884	-0.0920568	-0.0474352	1.39114	-10.0319	-2.02774	-5.27482	-2.71802	0.189033	3.00385e-07	0.0650042	0.000185692	0.0184398	0.247912	9.31531e-06	0.101765	0.000720829	0.0948625	33.5427	1.01574e-06	P39023
-0.00447402	0.0699707	-0.0557796	0.080263	0.0375917	0.00468968	2.51948	-2.00849	2.89009	1.35359	0.168865	0.0266541	0.0672523	0.0133735	0.200412	0.86867	0.043828	0.126716	0.0257938	0.267993	0.935146	6.62199	0.0033731	P39656
-0.0223086	0.249129	-0.114611	0.0877602	0.109921	-0.0980234	8.83095	-4.06266	3.11086	3.89639	-3.47467	1.19415e-06	0.00152314	0.00884704	0.00206094	0.00448586	7.51682e-06	0.00611027	0.0180539	0.00545368	0.0431951	47.9758	1.33257e-07	P39687
-0.0018265	0.110605	-0.192658	-0.0937594	-0.148302	-0.0161665	4.21893	-7.34879	-3.57638	-5.65686	-0.616659	0.0011494	8.06618e-06	0.00371412	9.96764e-05	0.548794	0.00271372	0.000111313	0.00857105	0.000426963	0.739626	35.5583	7.32017e-07	P39748
0.177146	0.0878775	0.409354	-0.228894	0.136468	0.214121	0.437648	2.03867	-1.13994	0.67964	1.06637	0.669289	0.0637597	0.276196	0.509422	0.306905	0.725983	0.121321	0.350806	0.583163	0.532741	2.26508	0.113096	P39880
0.000397242	0.303573	0.178205	0.313752	0.337713	-0.0609056	15.3986	9.03936	15.9149	17.1303	-3.08941	2.32023e-09	9.30504e-07	1.57942e-09	6.66955e-10	0.00920949	5.10267e-08	2.24296e-05	6.09362e-08	3.91659e-08	0.0635455	152.796	1.45866e-10	P40121
-0.0295144	-0.432091	-0.0656629	-0.405269	-0.416984	0.0726965	-13.6547	-2.07504	-12.8071	-13.1773	2.29731	9.32956e-09	0.0597739	1.94455e-08	1.40377e-08	0.0400632	1.41481e-07	0.115006	3.87506e-07	3.76156e-07	0.154975	109.899	1.04087e-09	P40222
-0.0167045	0.011735	-0.142942	-0.0440416	-0.0671773	0.0186651	0.731277	-8.90758	-2.7445	-4.18622	1.16313	0.47842	1.08894e-06	0.0175518	0.00121889	0.26702	0.548926	2.50455e-05	0.0325667	0.00347713	0.489499	29.5536	2.0561e-06	P40227
-0.0393606	0.102719	0.0893574	-0.105742	0.015898	-0.0930167	2.6732	2.32548	-2.75188	0.413736	-2.42071	0.0200443	0.0380598	0.0173119	0.686248	0.0319727	0.0339921	0.0798989	0.0321756	0.7451	0.134719	10.4592	0.000444942	P40306
0.0604877	0.18267	0.0013381	0.0244382	0.0424399	0.129594	3.91352	0.0286675	0.523563	0.909232	2.77641	0.00199748	0.977593	0.609961	0.380839	0.0165376	0.00440515	0.985089	0.676373	0.458902	0.0897618	5.22061	0.00863727	P40425
-0.00824591	-0.396057	-0.297503	0.223916	0.071775	-0.0870822	-3.48551	-2.61818	1.97058	0.631658	-0.766369	0.00439631	0.0222017	0.0718923	0.539266	0.458029	0.00885467	0.0517757	0.111192	0.611995	0.66816	8.33498	0.00125799	P40426
-0.00856183	-0.0222562	-0.121803	-0.0193832	-0.069794	-0.00800689	-0.984694	-5.389	-0.857583	-3.08794	-0.354253	0.3439	0.000153853	0.407654	0.00923499	0.729196	0.415207	0.00102199	0.485177	0.0193095	0.857195	8.56803	0.0011125	P40429
-0.0376582	-0.0936314	0.0628114	-0.0823129	-0.129746	0.0587034	-3.93346	2.63871	-3.45797	-5.45063	2.46614	0.00192611	0.0213713	0.00462731	0.000139105	0.0294101	0.00426992	0.0502212	0.0103832	0.000566267	0.128335	24.0825	6.31563e-06	P40616
0.0344344	-0.339148	-0.14871	-0.365246	-0.343421	-0.170831	-9.66313	-4.23711	-10.4067	-9.78487	-4.86738	4.52369e-07	0.00111255	2.00563e-07	3.9465e-07	0.000368717	3.35629e-06	0.00473132	2.44394e-06	5.24932e-06	0.011499	34.4376	8.76345e-07	P40692
0.00293765	0.0853522	0.174534	0.0401676	-0.0153969	-0.0582237	3.85343	7.87979	1.81346	-0.695129	-2.62865	0.00222937	3.95309e-06	0.0944186	0.5	0.0217744	0.00485448	6.63255e-05	0.140786	0.574761	0.10665	28.0815	2.7267e-06	P40763
-0.00946959	-0.140128	0.0899205	-0.00759208	-0.0323624	0.0561209	-3.14231	2.01642	-0.170249	-0.725712	1.25848	0.00834145	0.0663176	0.867605	0.481705	0.231767	0.0155609	0.125282	0.893671	0.558616	0.454315	6.39295	0.00389733	P40818
0.134717	-0.0646499	0.344009	-0.168533	-0.055501	-0.220402	-0.932317	4.96096	-2.43042	-0.80038	-3.17842	0.369256	0.00031434	0.0314074	0.438798	0.00779649	0.440236	0.00176696	0.0539585	0.517225	0.0577673	16.4743	4.71226e-05	P40855
-0.0128936	0.177996	-0.00244765	0.141547	0.125421	-0.00973971	8.63242	-0.118706	6.86472	6.08266	-0.472356	1.52077e-06	0.90744	1.59294e-05	5.10407e-05	0.64501	9.27586e-06	0.938731	8.72342e-05	0.00024764	0.803895	34.1832	9.13584e-07	P40925
-0.0240497	0.407045	-0.0530009	0.312548	0.230276	-0.0376569	24.9339	-3.24661	19.1454	14.1057	-2.30671	7.71934e-12	0.00686308	1.79687e-10	6.41506e-09	0.039384	1.03929e-09	0.0202787	1.15334e-08	2.08301e-07	0.153354	296.558	2.70164e-12	P40926
0.0284119	-0.162385	-0.151296	-0.416772	-0.402249	0.00627395	-5.01101	-4.66882	-12.8611	-12.413	0.193607	0.000288767	0.000519294	1.85329e-08	2.77621e-08	0.84967	0.000813677	0.00260591	3.7473e-07	6.471e-07	0.924902	66.0221	2.09638e-08	P40937
-0.00351788	-0.0741678	-0.0621861	-0.107787	-0.117219	0.122661	-2.03375	-1.7052	-2.95563	-3.21426	3.3635	0.0643167	0.113465	0.0118301	0.00729094	0.00551755	0.0963964	0.192119	0.023231	0.0157211	0.0480392	12.1136	0.000220191	P40938
-0.0317276	0.377436	0.137737	0.409038	0.367948	-0.0291354	17.4651	6.37351	18.9274	17.026	-1.34818	5.31247e-10	3.27825e-05	2.05759e-10	7.1656e-10	0.202097	1.69508e-08	0.000306711	1.27617e-08	3.95541e-08	0.420022	170.528	7.55659e-11	P40939
-0.0178602	-0.0510071	-0.142539	-0.101576	-0.141544	-0.08451	-2.74021	-7.65753	-5.45689	-7.60405	-4.54006	0.0176926	5.30634e-06	0.000137692	5.70085e-06	0.000650207	0.0304816	8.23387e-05	0.00051847	4.33109e-05	0.0158812	17.4812	3.4666e-05	P41091
-0.0246176	0.147888	0.238619	0.129509	0.171823	0.151329	4.82236	7.7809	4.22306	5.60281	4.93456	0.000398302	4.50307e-06	0.00114092	0.000108711	0.000328768	0.00107198	7.37595e-05	0.00313326	0.000461605	0.0107833	13.0312	0.000153913	P41208
0.0457292	-0.104321	-0.0284935	-0.0180423	-0.110813	0.0368829	-2.10131	-0.573935	-0.363419	-2.23207	0.742918	0.0570412	0.57644	0.722511	0.0450968	0.471595	0.0866926	0.680485	0.775474	0.0751352	0.677892	2.79767	0.0660523	P41212
0.0196363	-0.00693907	0.012008	-0.0603156	-0.0595188	-0.0931046	-0.178116	0.308228	-1.54822	-1.52776	-2.38986	0.861555	0.763108	0.147108	0.152073	0.0338338	0.893608	0.830668	0.20584	0.211553	0.139583	2.32968	0.105749	P41214
-0.0496124	0.456602	-0.174144	0.391394	0.302127	-0.0185461	14.9473	-5.70074	12.8126	9.8904	-0.607123	3.27938e-09	9.29241e-05	1.93493e-08	3.50988e-07	0.5549	6.30738e-08	0.000704589	3.86986e-07	4.80944e-06	0.742737	141.819	2.27815e-10	P41218
0.00298872	-0.0683127	-0.192715	-0.218008	-0.283963	-0.143374	-1.5258	-4.30439	-4.86933	-6.34246	-3.20233	0.152557	0.000986514	0.000367487	3.43504e-05	0.00745542	0.205745	0.00430479	0.00118006	0.000180025	0.0563752	10.697	0.00040012	P41223
-0.00370783	-0.215223	0.0873751	-0.0557807	-0.0344375	-0.0271021	-4.95617	2.01208	-1.28452	-0.79303	-0.62411	0.000316903	0.0668281	0.222813	0.442909	0.544049	0.000884829	0.126117	0.294452	0.521514	0.736067	10.3872	0.000459647	P41226
-0.004112	-0.0776036	-0.125399	-0.130859	-0.112233	-0.0382238	-1.87052	-3.02256	-3.15416	-2.70521	-0.921331	0.0855846	0.0104373	0.00815842	0.018885	0.374737	0.124222	0.0283533	0.0168732	0.0355908	0.596123	3.21504	0.0444401	P41227
0.0722398	-0.263643	0.00368865	-0.236689	-0.141336	-0.0888631	-5.02795	0.0703464	-4.5139	-2.69543	-1.69471	0.000280611	0.945058	0.000680771	0.0192321	0.11548	0.000793532	0.963739	0.00198513	0.0361216	0.299337	9.5095	0.000693137	P41229
-0.0563698	-0.521333	0.044117	-0.310826	-0.155035	-0.150049	-9.94667	0.84172	-5.93034	-2.95796	-2.86283	3.29852e-07	0.416139	6.46594e-05	0.0117788	0.0140726	2.54655e-06	0.53328	0.000275614	0.0238209	0.0825511	31.7052	1.3915e-06	P41236
-0.0081698	0.149638	-0.00518774	0.165658	0.10957	0.0470276	6.64368	-0.230328	7.35494	4.86474	2.08795	2.19544e-05	0.821654	7.9982e-06	0.000370387	0.0584155	8.78812e-05	0.876431	4.93849e-05	0.00127943	0.196379	21.9008	1.05392e-05	P41240
-0.011631	-0.000929328	-0.303957	-0.116558	-0.184191	-0.0570895	-0.0457345	-14.9585	-5.7361	-9.06449	-2.80951	0.964262	3.25095e-09	8.78338e-05	9.03195e-07	0.0155467	0.973095	4.83265e-07	0.000354616	9.97423e-06	0.0868601	67.7748	1.79892e-08	P41250
-0.0121429	0.0141483	-0.19971	-0.0277227	-0.0320769	-0.035439	0.827405	-11.6792	-1.62125	-1.87589	-2.0725	0.423896	5.53326e-08	0.130507	0.0847943	0.0600438	0.496058	3.08521e-06	0.185526	0.128766	0.198468	41.0348	3.25529e-07	P41252
-0.067198	-1.02867	-0.084583	-0.548365	-0.490534	-0.035264	-31.2381	-2.56857	-16.6524	-14.8963	-1.07088	5.1343e-13	0.0243408	9.29609e-10	3.41211e-09	0.304952	2.74435e-10	0.055821	4.07257e-08	1.29006e-07	0.530472	298.943	2.57408e-12	P41567
0.017387	0.0427744	0.0442357	0.24323	0.253797	0.122912	1.08616	1.12327	6.17629	6.44461	3.12107	0.298402	0.282942	4.42051e-05	2.94716e-05	0.00867972	0.3671	0.395707	0.000200668	0.000160302	0.0617423	15.2613	6.97005e-05	P42025
-0.0562949	0.00647915	0.380193	0.0693313	-0.00515578	-0.254076	0.0682852	4.00694	0.730698	-0.0543379	-2.67776	0.946665	0.00168506	0.478761	0.957546	0.0198749	0.958824	0.00660619	0.553111	0.966475	0.1001	9.22029	0.000798526	P42081
-0.0270419	0.472223	0.019298	0.402066	0.337033	0.0578752	11.8797	0.485477	10.1147	8.47869	1.45596	4.56656e-08	0.63594	2.74459e-07	1.83914e-06	0.170651	5.08214e-07	0.731187	3.15628e-06	1.79682e-05	0.380142	57.0243	4.91641e-08	P42126
-0.00367596	0.0855311	-0.171516	0.0303069	-0.0682067	-0.00767421	3.276	-6.56937	1.16081	-2.61244	-0.293936	0.00649641	2.44898e-05	0.267929	0.0224395	0.773747	0.0125035	0.000245789	0.342118	0.0411652	0.882162	23.1663	7.79031e-06	P42166
0.0186383	0.257974	-0.0606087	0.177036	0.133622	0.0742774	8.29515	-1.94887	5.69259	4.29663	2.38839	2.31533e-06	0.074679	9.41398e-05	0.00100026	0.0339251	1.31759e-05	0.137777	0.000375742	0.00295202	0.139751	28.2992	2.61302e-06	P42167
0.00195734	-0.0816151	0.0793954	-0.0787041	-0.119443	0.023761	-4.17878	4.06513	-4.02974	-6.11559	1.21659	0.00123529	0.00151636	0.00161678	4.85166e-05	0.246773	0.00289669	0.00609193	0.00419389	0.000237422	0.467944	30.1917	1.82648e-06	P42224
-0.0198356	0.238911	0.0777427	0.225491	0.227858	0.0610314	8.04713	2.61857	7.5951	7.67482	2.05569	3.17919e-06	0.0221857	5.7699e-06	5.18509e-06	0.0618641	1.70712e-05	0.0517605	3.77816e-05	4.00864e-05	0.202649	24.7367	5.46014e-06	P42226
-0.0218553	0.117399	-0.00882889	0.149837	0.127832	-0.0373226	4.10455	-0.30868	5.23866	4.46931	-1.30489	0.00141206	0.762772	0.000197164	0.000736361	0.216006	0.00325316	0.830474	0.000703976	0.00229144	0.4374	16.5045	4.66794e-05	P42229
0.0130108	-0.138332	-0.164564	-0.190699	-0.187167	-0.0369181	-5.9915	-7.12764	-8.25963	-8.10665	-1.59901	5.87786e-05	1.09667e-05	2.4219e-06	2.9444e-06	0.135379	0.000204964	0.000138252	1.85158e-05	2.59634e-05	0.32905	24.8628	5.31118e-06	P42285
0.0191952	0.118745	-0.0981561	0.0241744	0.129381	-0.139129	2.81589	-2.32765	0.573265	3.06811	-3.29926	0.0153625	0.0379095	0.576879	0.00958417	0.00622017	0.0269125	0.079688	0.646967	0.0199114	0.0506956	13.5437	0.000127112	P42331
0.0563036	0.21653	-0.0282584	0.0332559	0.0369846	-0.0681161	2.98667	-0.389777	0.458709	0.510141	-0.939548	0.0111625	0.70342	0.654507	0.619056	0.365679	0.0201957	0.784261	0.716273	0.685769	0.587748	3.71042	0.0285264	P42338
-0.0122674	0.0985708	0.037673	0.109531	0.0753683	0.0482181	3.80342	1.45364	4.22634	2.90813	1.86053	0.0024434	0.171281	0.00113422	0.0129296	0.0870757	0.00525421	0.267385	0.00312085	0.0258686	0.252502	5.00252	0.0101321	P42345
0.0205628	0.116833	0.11889	0.0763859	0.0689975	0.0158035	3.32429	3.38282	2.17344	1.96321	0.449662	0.00593622	0.00532237	0.0501267	0.072827	0.660839	0.0115502	0.0167595	0.0811058	0.113273	0.814247	4.00708	0.0221644	P42356
-0.00264067	-0.089554	0.132433	0.0414658	0.0925939	0.0182457	-3.41922	5.05634	1.58318	3.53528	0.696631	0.00497339	0.000267486	0.138944	0.00400822	0.499092	0.00988233	0.00156246	0.195656	0.00961351	0.69913	17.3967	3.55501e-05	P42566
0.019821	-0.242456	0.0438203	-0.149033	-0.152541	-0.0467937	-5.79197	1.04681	-3.56022	-3.64402	-1.11784	8.03836e-05	0.315482	0.00382703	0.00327716	0.285162	0.000268594	0.430203	0.00880218	0.00815229	0.509087	13.355	0.000136295	P42574
0.0171722	-0.37061	0.142789	-0.540153	-0.449265	0.103288	-5.76975	2.22298	-8.40925	-6.99428	1.60801	8.3263e-05	0.0458436	2.00568e-06	1.32382e-05	0.133388	0.000276183	0.0924239	1.5962e-05	8.4285e-05	0.326231	44.1308	2.15044e-07	P42575
-0.0158186	0.260463	0.0910654	0.271862	0.145316	0.223639	5.53021	1.93352	5.77223	3.08538	4.74836	0.000122231	0.0767099	8.29365e-05	0.00927933	0.000452444	0.000384015	0.140771	0.000339369	0.0193802	0.012866	10.2873	0.000481015	P42677
0.111715	-0.469966	-0.270294	-0.372641	-0.252557	-0.246317	-5.91929	-3.4044	-4.69347	-3.181	-3.10241	6.57869e-05	0.00511257	0.000497544	0.00775899	0.00898821	0.000224996	0.0162285	0.00151153	0.0165621	0.0629414	7.88591	0.00160546	P42679
-0.0226453	-0.0446995	0.194573	-0.0315265	0.0284519	0.124735	-0.850041	3.70015	-0.599533	0.541064	2.37205	0.411673	0.00295462	0.559787	0.598204	0.0349556	0.483909	0.0102705	0.631261	0.666819	0.14247	6.49941	0.00364273	P42680
-0.0304376	-0.165776	0.00104618	-0.221378	-0.158346	-0.0427089	-3.54878	0.0223957	-4.73906	-3.38972	-0.914272	0.00390911	0.982494	0.000459777	0.00525433	0.378288	0.00798604	0.988043	0.00141628	0.0119716	0.599751	8.41893	0.00120318	P42694
-0.0240398	-0.200647	-0.0202802	-0.348327	-0.147827	0.172317	-4.65666	-0.470668	-8.08406	-3.4308	3.99918	0.000530388	0.646181	3.03126e-06	0.00486726	0.00170897	0.00137711	0.73834	2.21917e-05	0.0112746	0.0245665	35.3524	7.56329e-07	P42695
-0.00929374	-0.0310931	-0.0921634	0.00554243	-0.0580111	-0.0765676	-1.23127	-3.64962	0.219477	-2.2972	-3.03203	0.241429	0.00324342	0.829908	0.0400709	0.0102538	0.305873	0.0111061	0.863705	0.0680589	0.0676236	5.08751	0.00951655	P42696
-0.0157229	-0.279128	-0.176624	-0.217267	-0.234222	-0.00728651	-17.36	-10.9848	-13.5126	-14.5671	-0.453173	5.70336e-10	1.10026e-07	1.05219e-08	4.42138e-09	0.658378	1.77867e-08	4.57323e-06	2.34196e-07	1.55452e-07	0.812754	111.141	9.73664e-10	P42704
-0.0428896	0.582755	-0.077731	0.416912	0.34449	0.0284669	23.1884	-3.093	16.5894	13.7076	1.13273	1.83963e-11	0.00914784	9.7188e-10	8.92322e-09	0.279098	1.83126e-09	0.0254902	4.19123e-08	2.7672e-07	0.502814	227.675	1.33046e-11	P42765
-0.023587	-0.169847	-0.1704	-0.0796639	-0.0820237	-0.0191674	-7.00334	-7.02616	-3.28481	-3.38211	-0.790334	1.30691e-05	1.2653e-05	0.00639041	0.00532936	0.444424	5.63165e-05	0.000153168	0.013715	0.0121062	0.658052	17.7281	3.22259e-05	P42766
0.0146955	-0.169358	-0.0342135	-0.12365	-0.00315775	0.00492684	-5.06863	-1.02396	-3.70064	-0.0945066	0.147453	0.000262005	0.32573	0.00295193	0.926241	0.885184	0.000745882	0.441451	0.00700544	0.942983	0.941865	9.86109	0.000586048	P42768
-0.0847864	0.176128	0.216059	0.204443	0.272559	-0.0775929	2.99679	3.67621	3.47857	4.63755	-1.32023	0.010953	0.00308801	0.00445345	0.000548333	0.210992	0.0198427	0.010667	0.0100421	0.00177733	0.430882	11.0442	0.000343766	P42773
-0.0129406	0.585167	0.165731	0.415096	0.412089	-0.027373	18.4329	5.22055	13.0756	12.9809	-0.862254	2.8134e-10	0.000203187	1.53395e-08	1.66696e-08	0.405177	1.02171e-08	0.00127744	3.17131e-07	4.28466e-07	0.624743	123.824	5.11891e-10	P42785
0.00687599	-0.0413797	0.111307	-0.0507018	0.0241117	0.0885155	-1.3928	3.74648	-1.70658	0.811577	2.97935	0.18854	0.00271291	0.113203	0.432583	0.0113165	0.247442	0.0096366	0.164139	0.511429	0.0718838	10.0564	0.000534918	P42858
-0.0199429	-0.106438	-0.0185851	-0.131442	-0.251738	-0.193246	-0.947296	-0.165407	-1.16983	-2.24047	-1.71989	0.361874	0.871333	0.264415	0.0444166	0.110694	0.433307	0.913014	0.338727	0.0741844	0.29208	1.51014	0.257133	P42898
-0.00809974	-0.826414	-0.170741	-0.684583	-0.602105	-0.0462798	-13.086	-2.70362	-10.8401	-9.53414	-0.732825	1.52006e-08	0.0189408	1.27551e-07	5.23538e-07	0.477509	2.13505e-07	0.045557	1.71728e-06	6.52354e-06	0.681914	64.2414	2.45889e-08	P43007
-0.00117317	0.118932	0.0184226	0.0335857	0.0555569	-0.067046	5.13608	0.795581	1.4504	2.39923	-2.89539	0.000233948	0.44148	0.172165	0.0332579	0.0132415	0.000673301	0.557022	0.236273	0.0577307	0.0796222	14.1411	0.000102447	P43034
0.0271884	0.436891	0.326053	0.487757	0.454039	-0.0269114	12.8868	9.61749	14.3872	13.3927	-0.793798	1.81142e-08	4.76286e-07	5.10543e-09	1.16561e-08	0.442479	2.38073e-07	1.30801e-05	1.30913e-07	3.31657e-07	0.657089	94.9342	2.47883e-09	P43155
-0.00960008	-0.198985	-0.115768	-0.0975542	-0.117502	-0.0037597	-7.9528	-4.62687	-3.89893	-4.69618	-0.150263	3.59318e-06	0.00055863	0.0020514	0.000495211	0.883013	1.89079e-05	0.00273858	0.00513547	0.00162615	0.941067	18.4562	2.61141e-05	P43243
-0.00480573	-0.0641715	-0.20583	-0.182934	-0.267758	0.00719573	-2.62596	-8.42275	-7.48584	-10.9569	0.294456	0.0218835	1.97207e-06	6.68827e-06	1.13199e-07	0.77336	0.0367611	3.94413e-05	4.24982e-05	1.96497e-06	0.882162	44.7756	1.97932e-07	P43246
-0.209884	-0.150119	-0.116828	-0.251899	-0.497031	-0.140176	-2.23618	-1.74027	-3.75229	-7.40379	-2.08807	0.0447627	0.10695	0.00268408	7.47994e-06	0.0584028	0.069642	0.183788	0.0064474	5.34527e-05	0.196379	12.744	0.000171785	P43250
-0.0826128	0.293053	0.203081	0.25142	0.315356	0.0421836	6.02767	4.17709	5.17135	6.48641	0.867654	5.55695e-05	0.00123906	0.000220547	2.76924e-05	0.402327	0.000195503	0.00516559	0.000772966	0.000152102	0.622595	14.896	7.88214e-05	P43251
0.00300571	0.346469	-0.066964	0.283018	0.254739	-0.00538544	14.2901	-2.76192	11.673	10.5067	-0.222122	5.52159e-09	0.0169909	5.56629e-08	1.8044e-07	0.827894	9.34944e-08	0.0419452	9.09294e-07	2.80572e-06	0.912353	108.66	1.11337e-09	P43304
0.0125391	0.196263	0.0549885	0.150318	0.102283	0.0485287	7.44854	2.08691	5.70483	3.88181	1.84175	7.03646e-06	0.0585238	9.2319e-05	0.00211657	0.0899409	3.3283e-05	0.113073	0.000369544	0.00558216	0.256841	15.0378	7.51259e-05	P43307
-0.00594487	0.194628	0.204822	0.414133	0.419529	-0.151651	4.24676	4.46918	9.03633	9.15406	-3.30901	0.0010935	0.000736531	9.33854e-07	8.12634e-07	0.00610797	0.00259715	0.00340351	8.57716e-06	9.15457e-06	0.0504782	48.6419	1.23108e-07	P43353
-0.00448878	0.0839817	0.0507483	0.0301731	0.0366706	-0.000913122	2.09545	1.26624	0.752858	0.914979	-0.0227836	0.0576396	0.229071	0.465814	0.377932	0.982191	0.0874095	0.336215	0.540302	0.456295	0.991807	1.28835	0.330397	P43378
-0.0112947	0.213661	0.0542676	0.19476	0.165791	-0.00298877	7.7581	1.97047	7.07178	6.01989	-0.108523	4.64117e-06	0.0719055	1.18631e-05	5.62436e-05	0.915345	2.32902e-05	0.133373	6.91494e-05	0.000267748	0.95659	25.7446	4.39213e-06	P43405
-0.0121148	-0.157842	-0.258524	-0.195617	-0.199624	-0.0252586	-5.42656	-8.88798	-6.72528	-6.86304	-0.868384	0.000144681	1.11486e-06	1.94878e-05	1.5968e-05	0.401943	0.000445918	2.53253e-05	0.000101868	9.82648e-05	0.622532	25.4258	4.70126e-06	P43487
0.000824127	0.0649903	-0.0489477	0.0109031	0.0130405	0.0312839	3.2323	-2.43442	0.542268	0.648571	1.55591	0.00704917	0.0311773	0.5974	0.528634	0.145277	0.01339	0.068104	0.665385	0.602159	0.343371	6.96626	0.0027312	P43490
-0.00736938	0.0251077	-0.0149439	-0.0853053	-0.0866268	-0.0411451	0.794151	-0.472674	-2.69819	-2.73999	-1.30141	0.442281	0.644789	0.0191333	0.0176999	0.217156	0.513868	0.737054	0.0351196	0.0337957	0.438603	4.18808	0.019088	P43686
-0.0191923	-0.00287423	-0.13028	0.0778848	-0.00723369	-0.0177624	-0.0752204	-3.40951	2.0383	-0.189311	-0.464853	0.941259	0.00506413	0.0638013	0.852962	0.650224	0.954925	0.0161025	0.100109	0.883534	0.807658	6.12063	0.0046481	P43897
-0.035154	0.464566	-0.0129769	0.37957	0.254147	0.0206153	17.1409	-0.478801	14.0048	9.37713	0.76063	6.62165e-10	0.640546	6.96948e-09	6.2676e-07	0.461326	2.00832e-08	0.735097	1.70228e-07	7.43721e-06	0.671196	120.472	6.0281e-10	P45880
0.0329851	0.153942	0.331614	0.433955	0.385785	0.159357	2.1632	4.65985	6.09795	5.42106	2.23928	0.0510582	0.000527456	4.98521e-05	0.000145987	0.0445118	0.0784417	0.00262776	0.000220853	0.000588449	0.166139	10.9529	0.000357632	P45954
-0.0278712	0.201337	0.0215827	0.0753761	-0.0470102	-0.00389822	6.59836	0.707324	2.47028	-1.54065	-0.127755	2.34658e-05	0.492655	0.0291865	0.148928	0.900424	9.30539e-05	0.605626	0.0506314	0.207544	0.949082	16.6302	4.48893e-05	P45973
-6.70961e-05	0.0458181	0.0430832	0.0393494	0.0469925	-0.0293375	2.06888	1.94539	1.77679	2.12191	-1.32471	0.0604315	0.075135	0.100522	0.0549795	0.209543	0.0910431	0.138479	0.148205	0.0890252	0.429673	4.098	0.020553	P45974
0.0758789	0.179579	0.241745	0.184259	0.44247	0.107013	1.65729	2.23102	1.70049	4.08346	0.987604	0.122932	0.0451827	0.114366	0.0014669	0.342529	0.170242	0.0912248	0.165609	0.00407308	0.566435	3.73078	0.0280282	P45984
0.0757595	0.265106	0.291326	0.0603123	0.209071	0.0791944	2.19452	2.41156	0.499259	1.73067	0.655563	0.0482601	0.032514	0.626478	0.108699	0.524275	0.0747253	0.0704171	0.691857	0.158904	0.720258	1.98074	0.152951	P45985
-0.138029	-1.08106	-0.314494	-1.4323	-1.40142	0.0194767	-46.0093	-13.3847	-60.9578	-59.6434	0.828918	4.73443e-15	1.1736e-08	1.55107e-16	2.02197e-16	0.423072	1.3067e-11	1.07971e-06	8.56191e-13	1.11613e-12	0.641761	1687.92	7.01616e-17	P46013
-0.0618961	0.147049	0.151493	0.011662	0.0971956	-0.0114724	3.66789	3.77873	0.290888	2.42438	-0.28616	0.00313577	0.00255673	0.776023	0.0317578	0.779556	0.00655662	0.00920024	0.819993	0.0555811	0.885451	7.00854	0.0026626	P46019
-0.0392454	-0.354536	-0.130195	-0.368223	-0.322179	0.0185387	-18.5153	-6.79934	-19.2301	-16.8255	0.968164	2.66895e-10	1.75033e-05	1.70539e-10	8.2346e-10	0.351764	9.88765e-09	0.000194013	1.13419e-08	4.4131e-08	0.574716	173.924	6.71366e-11	P46060
-0.0111239	0.332323	0.134961	0.235938	0.1916	-0.000791798	12.2248	4.96466	8.6792	7.04818	-0.029127	3.30205e-08	0.000312371	1.43603e-06	1.2265e-05	0.977234	3.84542e-07	0.00175768	1.21578e-05	7.89996e-05	0.989789	47.5331	1.40542e-07	P46063
-0.0221896	-0.171535	-0.176193	-0.0888476	-0.121827	0.0032769	-7.21388	-7.40977	-3.73646	-5.12339	0.137809	9.7216e-06	7.41894e-06	0.00276339	0.000238975	0.89264	4.39502e-05	0.000105631	0.00660057	0.000882369	0.944846	22.5348	9.04141e-06	P46087
0.0441958	-0.0294647	0.136662	-0.00134771	0.0111703	0.089024	-0.675629	3.13368	-0.0309033	0.256137	2.04134	0.511879	0.00847715	0.975846	0.802113	0.063459	0.580915	0.0239846	0.980822	0.842562	0.205692	4.31589	0.0172107	P46100
0.0381097	0.0423253	0.130384	0.145766	0.162073	0.0847735	0.596079	1.83624	2.05287	2.28253	1.19389	0.562018	0.0907978	0.0621751	0.0411545	0.255218	0.626609	0.160831	0.0977797	0.0695356	0.476591	1.60485	0.231222	P46108
0.011838	0.0352839	0.0566731	0.0711187	0.125603	0.0868284	1.93885	3.11419	3.90798	6.90187	4.77123	0.0759993	0.00879211	0.00201777	1.51028e-05	0.000434938	0.111752	0.0247488	0.00506277	9.39881e-05	0.0126361	11.2676	0.000312376	P46109
0.0120859	0.160109	-0.11932	0.18973	0.17638	-0.0822176	6.02025	-4.48654	7.13401	6.63203	-3.09145	5.62128e-05	0.000714348	1.08692e-05	2.23327e-05	0.00917439	0.000197387	0.0033276	6.38955e-05	0.000128438	0.063476	54.3868	6.46752e-08	P46199
-0.0168373	-0.395663	0.0855967	-0.273562	-0.267499	-0.0169323	-8.98708	1.94424	-6.21368	-6.07596	-0.384599	9.90191e-07	0.0752865	4.1752e-05	5.15707e-05	0.707155	6.41532e-06	0.138712	0.000190946	0.000249274	0.845095	38.1715	4.90633e-07	P46379
-0.0181281	0.140988	0.10363	0.191508	0.170789	-0.0141749	8.42723	6.19429	11.447	10.2086	-0.847277	1.96107e-06	4.30058e-05	6.93599e-08	2.47948e-07	0.413153	1.14551e-05	0.000377412	1.07246e-06	3.62083e-06	0.632175	54.4568	6.41963e-08	P46459
-0.107205	0.903001	0.467141	0.874515	0.979549	-0.237554	8.14993	4.21613	7.89283	8.84081	-2.14402	2.78534e-06	0.00115518	3.88606e-06	1.18003e-06	0.0528459	1.52682e-05	0.00488252	2.72567e-05	1.25506e-05	0.184908	43.2597	2.40973e-07	P46527
-0.039873	0.168257	0.152474	0.161612	0.171472	-0.0736062	2.62685	2.38045	2.5231	2.67704	-1.14915	0.0218471	0.0344222	0.0264764	0.0199015	0.272524	0.0367111	0.0737045	0.046441	0.037076	0.494033	5.49784	0.00709037	P46734
0.00621704	0.0541818	0.128585	0.0474229	0.165407	0.0125286	1.4431	3.42479	1.26308	4.40552	0.333693	0.174172	0.00492205	0.230165	0.000824236	0.744277	0.230946	0.0157232	0.302174	0.00251369	0.866387	6.09342	0.00473192	P46736
-0.025746	-0.108184	-0.0702735	-0.0579599	-0.119571	-0.00509792	-3.93669	-2.55717	-2.10909	-4.35105	-0.185507	0.00191481	0.02486	0.0562538	0.000907872	0.85588	0.0042483	0.0568464	0.0895389	0.0027251	0.928184	6.6706	0.00327263	P46776
-0.010429	0.00216891	-0.150517	-0.0287793	-0.0738833	-0.00967492	0.109299	-7.58507	-1.45029	-3.72323	-0.487552	0.914743	5.84827e-06	0.172197	0.00283158	0.634511	0.936111	8.79631e-05	0.236273	0.00717317	0.796747	17.9944	2.98151e-05	P46777
-0.029487	0.0274335	-0.136622	0.0145603	-0.071616	0.00436534	1.43061	-7.12462	0.759295	-3.73466	0.227645	0.177651	1.10133e-05	0.462095	0.0027726	0.823692	0.235107	0.000138481	0.537003	0.00704963	0.909343	22.2023	9.79359e-06	P46778
-0.0400604	-0.0196125	-0.201268	0.0338353	-0.0471081	-0.00596642	-0.67452	-6.92207	1.16367	-1.62016	-0.205199	0.51256	1.46726e-05	0.266809	0.130741	0.840801	0.581449	0.000170511	0.340923	0.186003	0.919235	16.4099	4.80825e-05	P46779
-0.0351173	0.018944	-0.152884	-0.0202035	-0.0706829	-0.0344347	0.912153	-7.36137	-0.972799	-3.40338	-1.65803	0.379359	7.92791e-06	0.349546	0.00512226	0.122781	0.450918	0.000109969	0.427731	0.0117592	0.309857	17.731	3.21983e-05	P46781
-0.0292922	0.0291535	-0.13177	0.0035669	-0.0647191	0.0142055	1.57016	-7.0969	0.192108	-3.48567	0.765087	0.141937	1.14507e-05	0.850818	0.00439502	0.458764	0.193598	0.000141405	0.880727	0.0103722	0.669056	21.9157	1.05009e-05	P46782
0.0190633	-0.203316	-0.0927536	-0.183758	-0.179983	-0.0518176	-6.92223	-3.15795	-6.25635	-6.1278	-1.76421	1.46693e-05	0.00810091	3.91281e-05	4.76148e-05	0.102696	6.18596e-05	0.0231694	0.000181655	0.000234254	0.278428	15.9429	5.57671e-05	P46783
-0.035812	0.182931	-0.252555	0.1553	0.191087	-0.0741399	4.23343	-5.84468	3.59399	4.42216	-1.71576	0.00111991	7.39637e-05	0.00359493	0.000800304	0.111467	0.00264976	0.00058705	0.00832034	0.00245563	0.292859	33.5335	1.01731e-06	P46926
0.038247	0.116603	0.157034	0.175704	0.211376	0.0569426	6.13099	8.25688	9.23856	11.1142	2.99405	4.73824e-05	2.43035e-06	7.36073e-07	9.65422e-08	0.0110094	0.000169928	4.53228e-05	7.04181e-06	1.753e-06	0.0707469	34.5152	8.65348e-07	P46939
-0.000802727	0.0912951	0.149806	0.0828892	0.0965839	-0.00752791	4.57113	7.50077	4.15025	4.83594	-0.376921	0.00061576	6.55401e-06	0.00130036	0.000389127	0.712706	0.00157434	9.6733e-05	0.00350618	0.00133415	0.84824	18.6498	2.47228e-05	P46940
-0.0745861	0.18283	0.205264	0.0586217	0.157244	0.014268	2.79757	3.14085	0.897	2.40607	0.218322	0.0158971	0.00836421	0.387077	0.0328435	0.830787	0.0276821	0.0237339	0.46482	0.0571012	0.912999	3.76725	0.0271604	P46952
0.013322	0.0556116	0.177949	0.0788526	0.0556488	0.0602874	1.56111	4.99531	2.21352	1.56215	1.69236	0.144052	0.000296546	0.0466342	0.143807	0.115936	0.196192	0.00168756	0.0762729	0.201476	0.299611	5.39853	0.00760444	P46976
-0.00674004	-0.0387006	-0.116765	0.0329061	-0.0320652	-0.049077	-1.38222	-4.17033	1.17527	-1.14523	-1.75282	0.191685	0.0012542	0.262314	0.274082	0.1047	0.250914	0.00520933	0.336739	0.349892	0.282476	6.49825	0.00364538	P46977
-0.177777	-0.333156	0.295972	-0.0960897	-0.110175	-0.0407237	-4.4405	3.9449	-1.28074	-1.46847	-0.54279	0.000774778	0.00188638	0.224096	0.167281	0.597051	0.00191698	0.00723114	0.295652	0.2297	0.772012	14.7922	8.16596e-05	P47224
-0.00673819	-0.0395483	0.106367	-0.0251588	0.0499855	0.0843619	-1.3316	3.58139	-0.847098	1.68302	2.84048	0.207337	0.00367978	0.413249	0.117765	0.0146731	0.269174	0.0123405	0.490514	0.170352	0.0843701	8.14586	0.00139245	P47712
-0.00335064	0.190115	0.224458	0.17318	0.132852	-0.0261012	5.39295	6.36715	4.91257	3.7686	-0.740408	0.000152861	3.30976e-05	0.000341319	0.00260476	0.473061	0.000466959	0.000308179	0.00110959	0.00667516	0.678436	17.5284	3.41828e-05	P47755
-0.00917701	0.123503	0.0666711	0.116607	0.076209	-0.0175829	5.85587	3.16119	5.5289	3.61344	-0.83369	7.26718e-05	0.00805181	0.00012249	0.00346784	0.420479	0.000245201	0.0230649	0.000469545	0.00855339	0.639597	15.43	6.59074e-05	P47756
-0.00350859	-0.0742514	-0.0233157	-0.0623805	-0.0895243	-0.000480709	-4.24254	-1.3322	-3.56427	-5.1152	-0.0274665	0.00110178	0.207143	0.00379844	0.00024228	0.978532	0.00261359	0.310799	0.00874735	0.000892781	0.99001	9.85981	0.0005864	P47897
-0.0194708	0.149613	-0.111379	0.154247	0.0228935	0.0636617	4.51688	-3.36258	4.6568	0.691167	1.92198	0.000677219	0.00552695	0.000530263	0.5024	0.0782702	0.00171009	0.0171977	0.00160036	0.576919	0.23687	18.2955	2.73378e-05	P47914
-0.0229011	-0.475847	-0.133935	-0.482943	-0.308086	-0.0539976	-7.27345	-2.04723	-7.38192	-4.70918	-0.825368	8.9499e-06	0.0627994	7.70737e-06	0.000484176	0.425008	4.10669e-05	0.119866	4.79107e-05	0.00159771	0.642621	20.8118	1.38419e-05	P47974
0.00986057	0.227262	0.0119538	0.0674867	0.126354	-0.0299401	6.40832	0.337073	1.90299	3.56294	-0.84425	3.11149e-05	0.741789	0.0809009	0.00380782	0.414777	0.000118533	0.814951	0.123261	0.00922297	0.633182	14.6695	8.51715e-05	P47985
-0.0306539	0.472682	-0.0302067	0.313599	0.248217	-0.0169825	20.5459	-1.31298	13.6311	10.7891	-0.73817	7.77894e-11	0.21335	9.51699e-09	1.34426e-07	0.474371	4.87951e-09	0.317951	2.16166e-07	2.22832e-06	0.679608	167.866	8.3041e-11	P48047
-0.044239	0.0792216	0.05675	0.052495	0.112451	-0.0382594	2.12779	1.52423	1.40995	3.0203	-1.0276	0.0544044	0.152944	0.183535	0.0104815	0.324081	0.0830969	0.244639	0.249473	0.0215324	0.551117	4.28888	0.0175891	P48059
-0.108957	-0.770042	-0.444513	-0.150548	-0.121559	-0.140328	-6.89511	-3.98026	-1.34804	-1.08846	-1.25652	1.52497e-05	0.00176878	0.202143	0.297425	0.232452	6.38199e-05	0.00687098	0.270833	0.37458	0.45469	13.0371	0.000153566	P48060
-0.0140524	0.0295636	0.0566343	0.0289868	0.0360613	0.00856532	1.67493	3.20863	1.64226	2.04306	0.48527	0.119368	0.00736817	0.126044	0.0632654	0.636082	0.16614	0.0214306	0.180062	0.100026	0.797993	2.61774	0.0788902	P48147
-0.0335952	0.132193	-0.0606741	0.0733245	0.103114	0.103938	5.95368	-2.73262	3.30236	4.64402	4.68112	6.23451e-05	0.0179448	0.00618428	0.000542182	0.000508317	0.000215495	0.0437738	0.0133297	0.0017605	0.0136874	22.1745	9.85985e-06	P48163
-0.00587617	-1.01027	-0.195593	-0.647394	-0.45632	-0.199148	-16.5297	-3.20023	-10.5924	-7.46614	-3.25839	1.01378e-09	0.00748487	1.64902e-07	6.86983e-06	0.00671373	2.78741e-08	0.0217227	2.08266e-06	4.98967e-05	0.0525671	72.4901	1.2136e-08	P48200
-0.0197151	0.051349	0.111923	0.266177	0.287678	0.091444	1.25149	2.72783	6.48733	7.01137	2.2287	0.234219	0.0181059	2.76544e-05	1.2921e-05	0.0453726	0.298176	0.0440478	0.000135908	8.26465e-05	0.168205	16.1974	5.14157e-05	P48382
0.0217215	0.318044	0.27283	0.315071	0.255161	0.153778	7.18532	6.16384	7.11816	5.76466	3.47418	1.01163e-05	4.50551e-05	1.11136e-05	8.3938e-05	0.0044899	4.5437e-05	0.000391045	6.51244e-05	0.0003689	0.0431951	15.4061	6.64304e-05	P48426
0.000349031	-0.13502	-0.0166876	-0.0378339	-0.0487947	0.0215671	-6.29199	-0.77765	-1.76307	-2.27385	1.00503	3.70703e-05	0.451592	0.102895	0.0418085	0.334398	0.000138169	0.566414	0.151341	0.0705112	0.559123	12.9904	0.000156315	P48444
-0.000915479	-0.0438619	0.0345641	-0.202843	-0.204978	-0.060279	-1.8073	1.42419	-8.358	-8.44599	-2.48376	0.0954204	0.179463	2.13892e-06	1.91564e-06	0.0284707	0.136953	0.276869	1.67711e-05	1.85189e-05	0.125215	35.2657	7.66849e-07	P48449
-0.0198829	0.142551	0.182606	0.187124	0.166335	-0.0462502	3.40429	4.36085	4.46875	3.97227	-1.10451	0.00511364	0.000892194	0.000737095	0.00179466	0.290679	0.0101173	0.00395258	0.00212801	0.00484427	0.515519	11.8259	0.000247444	P48506
0.0329121	0.152246	0.0834197	0.0542262	0.117641	0.0459827	3.72486	2.04096	1.32671	2.87823	1.12502	0.00282307	0.0635013	0.208902	0.0136732	0.282227	0.00596378	0.120913	0.278402	0.0271791	0.506138	3.5323	0.0333473	P48507
0.0543803	-0.0771641	0.351188	-0.4296	-0.455357	-0.0674172	-0.878945	4.00023	-4.8934	-5.18678	-0.767921	0.396412	0.00170571	0.000352673	0.000214942	0.45714	0.468063	0.00667294	0.00114246	0.000811356	0.667923	23.3046	7.54384e-06	P48509
0.0991845	0.0316198	0.0359822	0.00197358	0.0689791	-0.156538	0.420261	0.478243	0.0262311	0.916808	-2.08056	0.681601	0.640933	0.979497	0.37701	0.0591896	0.735858	0.735235	0.984133	0.455581	0.197065	2.2263	0.117779	P48553
0.000982709	0.0390305	-0.032437	-0.0167294	0.000784794	0.0687049	1.09727	-0.911908	-0.470316	0.0220631	1.93151	0.293708	0.379483	0.646425	0.982754	0.0769794	0.362375	0.497211	0.708975	0.986328	0.233862	2.20958	0.119866	P48556
-0.0148683	-0.35373	0.0439153	-0.274883	-0.214684	0.105929	-14.7358	1.82943	-11.4511	-8.94334	4.4128	3.86915e-09	0.0918672	6.9079e-08	1.04326e-06	0.000813676	7.14304e-08	0.162378	1.07111e-06	1.13363e-05	0.0172088	124.795	4.8862e-10	P48634
-0.0118173	0.225058	0.104362	0.105139	0.145493	0.0528241	11.63	5.39298	5.43311	7.51844	2.72971	5.80282e-08	0.000152853	0.000143141	6.39894e-06	0.0180424	6.12458e-07	0.00101657	0.000535686	4.73487e-05	0.0935346	31.8307	1.3612e-06	P48637
-0.00518755	-0.0123782	-0.0726759	-0.0475356	-0.0275465	0.0179906	-0.71664	-4.20759	-2.75209	-1.59481	1.04157	0.487089	0.00117301	0.0173053	0.136319	0.317812	0.556212	0.00493148	0.0321743	0.192548	0.544354	7.25281	0.0023032	P48643
-0.0221285	0.196496	0.158235	0.300842	0.239353	0.214055	6.15551	4.95692	9.4243	7.49807	6.70558	4.56332e-05	0.000316502	5.93633e-07	6.57811e-06	2.0055e-05	0.000165394	0.00177545	6.01257e-06	4.82862e-05	0.00251599	20.5262	1.4898e-05	P48651
0.0823627	-0.296699	-0.106764	-0.213675	-0.179799	0.0128278	-7.70238	-2.77162	-5.54705	-4.66763	0.333013	4.99791e-06	0.0166862	0.000118944	0.000520375	0.744777	2.47875e-05	0.0413226	0.000459139	0.0017017	0.866787	20.2468	1.60232e-05	P48723
0.0286096	0.0865712	-0.142646	-0.00561852	0.00487873	0.0487494	1.81872	-2.99676	-0.118036	0.102494	1.02415	0.0935716	0.0109538	0.90796	0.92003	0.325644	0.134579	0.029452	0.927279	0.938216	0.553094	5.34273	0.00791221	P48729
-0.0497946	-0.214413	0.12156	-0.00818902	0.042519	0.0904806	-1.76732	1.00197	-0.0674989	0.350467	0.745796	0.102155	0.335816	0.947278	0.731965	0.469917	0.145254	0.451572	0.958741	0.784705	0.677446	1.91976	0.163388	P48730
-0.0336375	0.320735	0.0508013	0.281577	0.17861	0.0224277	15.5285	2.45957	13.6327	8.6475	1.08585	2.10395e-09	0.0297679	9.50425e-09	1.49288e-06	0.298536	4.75975e-08	0.0655495	2.16166e-07	1.52324e-05	0.524481	89.5862	3.49193e-09	P48735
-0.0234162	-0.302403	-0.0161736	-0.238164	-0.165569	0.00230428	-8.87222	-0.474517	-6.9875	-4.85763	0.0676056	1.13619e-06	0.643512	1.33664e-05	0.000374921	0.947195	7.20065e-06	0.736593	7.57519e-05	0.00129348	0.974379	30.7982	1.63549e-06	P48736
0.0146878	-0.0216248	-0.0205099	-0.0158902	0.0302708	0.0404753	-0.905053	-0.858394	-0.665048	1.26691	1.694	0.382962	0.407223	0.518394	0.228838	0.115619	0.454711	0.525572	0.590982	0.30083	0.299337	2.57028	0.0827314	P48739
0.0126536	-0.0498963	0.103249	0.0604138	0.00602764	0.00111469	-1.79051	3.70507	2.16793	0.2163	0.0400005	0.0981977	0.00292791	0.0506254	0.832328	0.96874	0.140355	0.0102098	0.081759	0.866878	0.985474	7.41772	0.00209232	P48960
0.0290941	-0.0615753	-0.223054	-0.193806	-0.165485	0.0175266	-1.33088	-4.82106	-4.1889	-3.57678	0.378818	0.207566	0.000399194	0.00121303	0.00371139	0.711333	0.269371	0.00210262	0.00330991	0.00902903	0.847154	9.97909	0.000554507	P49005
-0.0972813	-1.08532	-0.0959753	-1.2262	-1.19334	-0.105935	-12.8666	-1.1378	-14.5368	-14.1472	-1.25587	1.84421e-08	0.277054	4.52927e-09	6.20137e-09	0.232681	2.41806e-07	0.389641	1.20781e-07	2.03759e-07	0.4548	103.213	1.51069e-09	P49006
-0.0400942	0.00871361	0.118319	-0.0368839	3.3859e-05	0.00675099	0.25048	3.40118	-1.06026	0.000973305	0.194063	0.806385	0.00514329	0.309566	0.999239	0.84932	0.847049	0.0162885	0.386084	0.99942	0.924704	4.59942	0.0137566	P49137
0.00074348	0.236221	0.126747	0.124617	0.0873186	-0.0210849	11.5974	6.22274	6.11817	4.28697	-1.03518	5.98883e-08	4.118e-05	4.83252e-05	0.00101766	0.320668	6.28486e-07	0.000362542	0.000215996	0.00299119	0.546999	42.755	2.57655e-07	P49189
-0.0573502	-0.0189295	-0.182418	0.0258419	-0.0454215	-0.0254602	-0.770195	-7.42213	1.05144	-1.84809	-1.03591	0.45584	7.29463e-06	0.313436	0.0889642	0.320339	0.526409	0.000105052	0.390204	0.134029	0.546776	17.8102	3.14587e-05	P49207
0.00125889	-0.0610349	-0.328545	-0.154628	-0.183867	-0.155515	-1.24459	-6.69949	-3.15307	-3.74929	-3.17116	0.236662	2.02339e-05	0.00817509	0.00269891	0.00790314	0.300869	0.000213559	0.016895	0.00688578	0.0582447	10.5527	0.000426658	P49247
0.0179901	0.00291551	0.0157745	0.0560547	0.0237992	-0.00926904	0.0781233	0.422689	1.50203	0.637716	-0.248371	0.938997	0.679876	0.158523	0.535444	0.807979	0.952981	0.765745	0.219474	0.608339	0.900473	0.782187	0.58121	P49257
-0.00227599	-0.202146	-0.166249	-0.285543	-0.263052	-0.059494	-9.29057	-7.64072	-13.1234	-12.0898	-2.73432	6.92827e-07	5.42711e-06	1.47114e-08	3.74509e-08	0.0178882	4.7805e-06	8.34474e-05	3.07601e-07	8.27038e-07	0.093418	53.9497	6.77645e-08	P49321
-0.0153376	-0.324877	-0.106791	-0.448853	-0.43503	0.0419049	-19.2462	-6.32644	-26.5907	-25.7718	2.48251	1.68858e-10	3.51901e-05	3.56808e-12	5.19366e-12	0.0285363	7.65655e-09	0.000322801	8.95264e-10	1.31468e-09	0.125215	335.602	1.27939e-12	P49327
-0.0104611	0.0935882	0.0781001	0.116824	0.119075	0.0197473	2.99085	2.49589	3.73342	3.80534	0.631076	0.0110756	0.0278408	0.00277892	0.00243479	0.539634	0.0200516	0.06238	0.00663114	0.00631283	0.732426	5.16331	0.00900377	P49354
0.0741036	-0.153556	-0.0549523	-0.351762	-0.327847	-0.265543	-1.53362	-0.548831	-3.51319	-3.27433	-2.65208	0.150636	0.593024	0.00417603	0.00651662	0.0208468	0.203452	0.695156	0.00949409	0.0142858	0.103206	4.24968	0.0181552	P49356
-0.052562	-0.883168	-0.41497	-0.825695	-0.770234	0.122235	-13.7939	-6.48124	-12.8962	-12.03	1.90915	8.30172e-09	2.79061e-05	1.79645e-08	3.9613e-08	0.0800391	1.30186e-07	0.000271678	3.64574e-07	8.60882e-07	0.240248	93.8344	2.65567e-09	P49366
-0.0047883	-0.00737413	-0.0659991	-0.0329712	-0.0254254	0.0460518	-0.387557	-3.46867	-1.73285	-1.33627	2.42032	0.70502	0.00453611	0.108301	0.20585	0.0319957	0.755819	0.01471	0.158112	0.274334	0.134719	7.77826	0.00170459	P49368
-0.0399757	-0.15397	-0.0283246	-0.0332971	-0.0399454	0.0418722	-4.46457	-0.821314	-0.965498	-1.15828	1.21415	0.000742543	0.427225	0.353044	0.268922	0.247671	0.00184966	0.543922	0.431151	0.3445	0.468681	7.18301	0.00239983	P49406
-0.00618884	0.0602886	0.0328436	0.0349694	0.123308	0.0272233	1.8453	1.00527	1.07033	3.77417	0.833244	0.0893937	0.33429	0.305187	0.00257825	0.42072	0.129324	0.450257	0.381571	0.00661642	0.639597	3.35117	0.0392313	P49407
-0.00275586	-0.133155	-0.0366143	0.141749	0.106504	-0.00200439	-7.44883	-2.04824	7.92957	5.95792	-0.112127	7.03371e-06	0.0626874	3.70373e-06	6.19342e-05	0.912546	3.3283e-05	0.119694	2.61106e-05	0.000289481	0.955194	62.0069	3.0221e-08	P49411
0.126443	0.0325361	-0.034202	0.284007	0.162497	0.123823	0.363412	-0.382019	3.17221	1.81501	1.38305	0.722516	0.709018	0.00788754	0.094169	0.191439	0.771429	0.789068	0.0163866	0.14068	0.406439	3.52963	0.0334264	P49441
0.109665	-0.734541	-0.156174	-0.122926	-0.186356	-0.423454	-9.12486	-1.94008	-1.52705	-2.31501	-5.26037	8.41041e-07	0.0758364	0.152249	0.0387929	0.000190191	5.60694e-06	0.139492	0.212012	0.0662347	0.00801414	21.841	1.06948e-05	P49454
-0.0246896	0.150433	-0.160316	0.0804585	0.04125	-0.057703	4.9779	-5.30493	2.66241	1.36498	-1.90942	0.000305425	0.000176674	0.0204504	0.196901	0.0800005	0.00085581	0.00114331	0.0371458	0.264194	0.240248	25.9939	4.16678e-06	P49458
-0.142024	-0.174629	-0.0428675	-0.427919	-0.320026	-0.0575889	-2.50808	-0.615679	-6.14593	-4.59633	-0.827114	0.0272212	0.54942	4.63082e-05	0.000589207	0.424054	0.0446807	0.654941	0.00020867	0.00189094	0.642344	12.1084	0.00022065	P49459
-0.0372407	0.0497268	0.0948854	0.0665319	0.0230119	-0.0458692	1.10026	2.09944	1.47209	0.509163	-1.0149	0.292455	0.0572313	0.166318	0.619721	0.329856	0.36091	0.11116	0.229003	0.685956	0.556155	2.47275	0.0913046	P49585
-0.0189606	-0.176475	-0.302688	-0.265012	-0.262909	-0.0558881	-9.16017	-15.7114	-13.7558	-13.6466	-2.90094	8.06826e-07	1.83548e-09	8.57032e-09	9.39313e-09	0.0131048	5.41152e-06	3.75254e-07	2.03915e-07	2.88056e-07	0.0792589	82.8981	5.51788e-09	P49588
-0.00322471	-0.00576581	-0.216624	-0.107472	-0.0909139	-0.0521092	-0.204525	-7.68408	-3.81223	-3.2249	-1.84842	0.841316	5.12135e-06	0.0024042	0.00714736	0.088914	0.876734	8.03121e-05	0.00588262	0.0154659	0.255219	16.2165	5.11042e-05	P49589
0.0321065	0.119518	0.0643056	-0.0385411	-0.15862	-0.18293	2.02573	1.08993	-0.653239	-2.68848	-3.10051	0.0652361	0.296805	0.525721	0.0194823	0.00902025	0.0975889	0.410411	0.597731	0.0364426	0.0629479	8.28599	0.00129132	P49590
-0.000369098	0.0663741	-0.0265493	0.0166288	0.0033256	-0.0177084	3.25636	-1.30253	0.815822	0.163156	-0.868786	0.00673918	0.216787	0.430242	0.873067	0.401731	0.0129165	0.322068	0.506815	0.900136	0.622532	5.21496	0.0086726	P49591
0.0645831	0.223873	0.24366	0.176788	0.199762	0.0870848	6.55479	7.13411	5.17618	5.84882	2.54975	2.50231e-05	1.08678e-05	0.000218775	7.34825e-05	0.0252035	9.79628e-05	0.000137592	0.00076773	0.000333298	0.116616	14.9916	7.63057e-05	P49593
-0.00953979	-0.0462994	0.0734575	-0.0183229	0.0728161	-0.0111299	-0.832849	1.32138	-0.329599	1.30984	-0.200209	0.420935	0.21062	0.747293	0.214378	0.844616	0.493115	0.314818	0.796189	0.28378	0.921293	1.61435	0.228782	P49641
-0.0320963	-0.635885	-0.458672	-0.845111	-0.806617	-0.129553	-16.7522	-12.0836	-22.2642	-21.2501	-3.41303	8.66726e-10	3.76675e-08	2.98961e-11	5.21019e-11	0.00503099	2.4575e-08	2.41773e-06	3.23582e-09	5.63926e-09	0.0462656	171.554	7.28955e-11	P49642
-0.0346986	-0.443239	-0.309747	-0.618575	-0.559458	0.102544	-10.7144	-7.48748	-14.9527	-13.5237	2.47878	1.45229e-07	6.67336e-06	3.26549e-09	1.04229e-08	0.028733	1.2951e-06	9.77108e-05	1.00142e-07	3.07672e-07	0.125778	103.152	1.51605e-09	P49643
-0.0211479	-0.184147	-0.0295315	-0.158457	-0.139542	0.0654439	-7.26187	-1.16458	-6.24878	-5.50287	2.58079	9.0946e-06	0.266456	3.95803e-05	0.00012777	0.0237958	4.15581e-05	0.377525	0.000183291	0.000529519	0.112268	31.3878	1.47171e-06	P49662
0.00918808	0.0640937	-0.0848675	-0.138054	-0.0667071	-0.147204	1.29806	-1.71878	-2.79595	-1.35099	-2.98126	0.218269	0.110901	0.0159455	0.201222	0.0112762	0.280915	0.188884	0.029969	0.26888	0.071793	5.46876	0.00723664	P49711
0.0176163	-0.230865	0.129553	0.0245642	0.0638395	0.197998	-2.82353	1.58447	0.300426	0.780773	2.42157	0.0151449	0.138652	0.76891	0.44982	0.0319223	0.026548	0.225437	0.813457	0.528075	0.134615	6.47707	0.00369452	P49715
-0.0103176	0.116652	-0.0710442	0.11802	0.0599133	0.0269909	5.52588	-3.3654	5.59068	2.83813	1.27857	0.00012309	0.00549799	0.000110856	0.0147376	0.224834	0.000386274	0.0171463	0.00043239	0.0289508	0.445952	23.733	6.8363e-06	P49720
-0.00982353	0.0828832	-0.105458	0.162885	0.086275	0.0708273	2.54446	-3.23747	5.00046	2.64858	2.17435	0.0254517	0.00698135	0.000293969	0.020983	0.0500449	0.0420891	0.0205751	0.000973429	0.0388939	0.17811	15.9236	5.61144e-05	P49721
-0.0165655	-0.214407	-0.338123	-0.456957	-0.475906	0.0129738	-10.5722	-16.6724	-22.532	-23.4663	0.639721	1.68439e-07	9.16615e-10	2.59219e-11	1.59549e-11	0.534182	1.44601e-06	2.66301e-07	3.01274e-09	2.66882e-09	0.728071	227.989	1.31945e-11	P49736
-0.00334316	0.147581	0.122372	0.248093	0.250822	0.00924267	6.68411	5.54235	11.2364	11.36	0.41861	2.06934e-05	0.000119851	8.54249e-08	7.55643e-08	0.682776	8.35606e-05	0.000839567	1.23246e-06	1.46871e-06	0.830525	49.5529	1.10648e-07	P49748
-0.0130616	-0.154949	0.105875	0.0141718	0.0517263	0.0363432	-3.90086	2.66541	0.356778	1.30222	0.914946	0.00204416	0.0203366	0.727353	0.216889	0.377948	0.00449733	0.0482623	0.779609	0.286564	0.599751	9.8731	0.000582743	P49750
-0.00639114	0.287076	0.212348	0.349655	0.323994	0.0607255	7.58551	5.61096	9.23908	8.56101	1.60457	5.84481e-06	0.000107296	7.35628e-07	1.66064e-06	0.134146	2.84008e-05	0.000776244	7.04181e-06	1.66365e-05	0.327392	29.244	2.17952e-06	P49754
0.0246513	0.0963113	-0.00938306	0.072151	0.0132754	-0.00341219	2.93213	-0.285661	2.19659	0.40416	-0.103882	0.0123619	0.779929	0.0480802	0.69309	0.918951	0.0221271	0.843497	0.0782931	0.751052	0.959268	3.70767	0.0285946	P49755
-0.0116005	0.104645	0.0118135	0.0400283	-0.0145588	-0.0848157	3.33807	0.376838	1.27686	-0.464411	-2.70553	0.0057855	0.712766	0.225419	0.650531	0.0188737	0.0112848	0.792282	0.297114	0.713477	0.0964658	7.959	0.00154197	P49756
0.053149	-0.0356867	-0.0702043	-0.113025	-0.180566	-0.113139	-0.506099	-0.995619	-1.60289	-2.56073	-1.60451	0.621807	0.338772	0.134518	0.0246964	0.13416	0.682516	0.45444	0.190248	0.0447258	0.327392	1.656	0.218398	P49761
0.00845705	0.173894	-0.0116638	0.215272	0.357407	0.0664915	3.28206	-0.220142	4.06302	6.74566	1.25495	0.00642331	0.829401	0.00152215	1.89189e-05	0.233002	0.0123888	0.881798	0.00398779	0.000112414	0.4548	14.5108	8.99785e-05	P49770
-0.0137067	0.15538	-0.26182	0.099781	0.069466	0.050139	2.38432	-4.01765	1.53115	1.06596	0.769386	0.0341789	0.00165262	0.151242	0.307083	0.456302	0.0547816	0.00652071	0.210822	0.384027	0.667249	10.1594	0.000510042	P49773
-0.0045213	-0.28112	-0.110969	-0.125272	-0.142864	0.0493644	-11.9646	-4.72289	-5.33163	-6.08033	2.10097	4.21326e-08	0.000472811	0.000169065	5.1224e-05	0.0570755	4.7367e-07	0.00242332	0.000617223	0.00024825	0.193643	49.0457	1.17393e-07	P49790
0.0134822	0.0304044	-0.0155968	0.115919	0.120784	-0.0133962	1.58766	-0.814436	6.05305	6.30713	-0.699522	0.137928	0.431005	5.34288e-05	3.62312e-05	0.497347	0.188831	0.547309	0.000234628	0.000188143	0.697656	21.7303	1.09901e-05	P49792
-0.0723498	-0.211811	0.113587	0.110961	0.197685	-0.00242815	-4.56436	2.44772	2.39111	4.25995	-0.0523246	0.000623094	0.0304243	0.0337566	0.00106799	0.959117	0.00159088	0.0667762	0.0574581	0.00311591	0.980076	18.9375	2.28122e-05	P49795
-0.0331506	-0.0869826	0.0436176	-0.124893	-0.104379	0.00746837	-1.97166	0.988693	-2.83098	-2.36599	0.169288	0.0717553	0.342016	0.0149357	0.0353455	0.868345	0.106162	0.457458	0.0283227	0.0609901	0.935146	4.99386	0.0101974	P49815
-0.0121988	0.169831	-0.00862837	0.229321	0.118567	-0.00153979	8.49984	-0.431841	11.4773	5.93415	-0.0770651	1.79139e-06	0.67339	6.7331e-08	6.42755e-05	0.939821	1.05986e-05	0.759991	1.04991e-06	0.000298478	0.970229	52.7341	7.73009e-08	P49821
0.0478913	-0.184174	0.0927991	-0.165406	-0.233958	-0.108769	-2.02962	1.02266	-1.8228	-2.57826	-1.19865	0.0647883	0.326319	0.0929185	0.023908	0.25343	0.0969979	0.441924	0.138925	0.0435581	0.474698	3.71892	0.0283173	P49840
-0.0112308	-0.0442715	-0.00621407	-0.166873	-0.162833	0.00152704	-0.61276	-0.0860086	-2.30969	-2.25377	0.0211357	0.551286	0.932855	0.0391708	0.0433596	0.983479	0.617137	0.956241	0.0654626	0.072705	0.992492	2.48771	0.0899273	P49841
0.118064	0.0773079	0.484619	0.181045	0.219536	0.450427	0.22454	1.40757	0.525842	0.637638	1.30826	0.826054	0.184223	0.608424	0.535493	0.214897	0.863766	0.282633	0.674804	0.608339	0.436383	0.647749	0.668632	P49842
0.0063761	-0.0999082	-0.100297	-0.243075	-0.174624	-0.0628174	-1.74923	-1.75604	-4.25585	-3.05739	-1.09983	0.10534	0.104131	0.00107584	0.00977849	0.292633	0.148943	0.180245	0.00298125	0.0202693	0.517789	4.45541	0.0153996	P49848
0.0119558	0.106081	0.0964479	0.126761	0.161215	0.102953	3.46423	3.14965	4.13957	5.26471	3.36209	0.0045738	0.0082277	0.00132561	0.000188827	0.00553209	0.00916752	0.023447	0.00355041	0.000730432	0.0480517	6.19161	0.00443738	P49902
-0.0388645	0.224629	0.0596054	0.11196	0.143803	0.0731446	5.3161	1.41063	2.64967	3.40327	1.73105	0.000173447	0.183338	0.0209407	0.00512334	0.108629	0.000520624	0.281588	0.0378867	0.0117592	0.288403	6.70274	0.00320811	P49903
-0.00526049	0.217	0.349991	0.233957	0.144266	0.0584035	4.08619	6.59045	4.4055	2.71658	1.09976	0.00145969	2.37405e-05	0.000824256	0.0184894	0.292663	0.00334613	0.000240454	0.0023441	0.0350529	0.517789	11.4413	0.000290252	P49914
0.00265762	-0.0296068	-0.14029	-0.155228	-0.169257	0.000711769	-1.32649	-6.28545	-6.95475	-7.58331	0.0318897	0.208973	3.74389e-05	1.40039e-05	5.86216e-06	0.975076	0.270846	0.000339967	7.83134e-05	4.41461e-05	0.988325	26.243	3.95496e-06	P49915
-0.0188124	0.0495824	-0.144982	0.000725949	-0.016995	-0.0376012	1.95	-5.70192	0.0285505	-0.668389	-1.4788	0.0745317	9.27492e-05	0.977685	0.516332	0.164544	0.109975	0.00070423	0.98249	0.589971	0.372246	13.282	0.000140055	P49916
0.0278397	0.150873	-0.072565	0.131032	0.0785438	-0.0252414	4.32375	-2.07959	3.75516	2.25093	-0.723377	0.000953052	0.0592917	0.00266996	0.0435828	0.483087	0.00230234	0.114317	0.00641907	0.0730128	0.686938	13.3074	0.000138735	P49917
0.0190142	0.181551	-0.0522634	0.0777239	-0.00846035	-0.0566616	5.7301	-1.64953	2.45311	-0.267025	-1.78835	8.86759e-05	0.12453	0.0301237	0.79391	0.0985616	0.000290672	0.207362	0.0520772	0.835893	0.272849	16.5999	4.53131e-05	P49959
-0.0386508	-0.0443059	0.0683701	0.0505913	0.0490193	0.0173828	-1.06165	1.63826	1.21225	1.17459	0.416522	0.30896	0.126881	0.248369	0.262577	0.684262	0.378067	0.210452	0.321528	0.337861	0.831051	1.97186	0.154423	P50135
0.0151463	-0.0729358	0.186319	0.0407209	0.208418	0.108227	-1.0525	2.68869	0.587625	3.00759	1.56177	0.312968	0.0194748	0.567501	0.010734	0.143895	0.382124	0.0465976	0.638395	0.0219816	0.341489	4.99026	0.0102247	P50148
-0.0226309	0.170939	0.134585	0.156983	0.176048	0.0518023	7.38745	5.81635	6.78433	7.60829	2.23874	7.64918e-06	7.73437e-05	1.78875e-05	5.66848e-06	0.0445557	3.5756e-05	0.000604727	9.54922e-05	4.31586e-05	0.166181	19.5893	1.90848e-05	P50213
-0.00206461	0.0277498	-0.120941	-0.215403	-0.270234	-0.0608927	0.70692	-3.08094	-5.48734	-6.88415	-1.55123	0.492897	0.0093568	0.000131035	1.54912e-05	0.146389	0.56238	0.0259415	0.000497464	9.60804e-05	0.344738	18.2547	2.76589e-05	P50238
0.201321	-0.654695	-0.37181	-0.591066	-0.423492	-0.571854	-10.0224	-5.69183	-9.04831	-6.48301	-8.75421	3.03542e-07	9.42541e-05	9.20675e-07	2.7833e-05	1.31051e-06	2.38343e-06	0.000708832	8.48435e-06	0.00015257	0.000556462	26.6877	3.60715e-06	P50281
0.0459479	0.025461	0.20264	0.0172368	0.0485949	-0.230327	0.375556	2.98899	0.254248	0.716786	-3.39739	0.713695	0.0111143	0.803539	0.487002	0.00517979	0.763636	0.0297674	0.842617	0.563456	0.0468063	8.41962	0.00120274	P50336
-0.00922762	-0.0146785	-0.0403793	-0.0250088	-0.0038063	-0.028412	-0.626323	-1.72297	-1.06711	-0.162413	-1.21233	0.542644	0.110122	0.306583	0.87364	0.248341	0.609192	0.187963	0.383142	0.900559	0.469628	0.867958	0.529678	P50395
0.0173861	-0.353813	0.0616917	-0.0170627	-0.084735	0.0596216	-6.74596	1.17624	-0.325326	-1.61559	1.13677	1.89107e-05	0.26194	0.750446	0.131731	0.277469	7.71521e-05	0.372657	0.798778	0.187025	0.500368	17.6515	3.29609e-05	P50402
0.00570235	0.152943	-0.036468	0.216592	0.195613	-0.0759753	7.19235	-1.71495	10.1855	9.19894	-3.57283	1.00177e-05	0.111619	2.54198e-07	7.70963e-07	0.0037386	4.50673e-05	0.189759	2.99184e-06	8.77468e-06	0.0382877	72.1056	1.25201e-08	P50416
0.0319665	0.0908017	0.0226076	0.14077	0.131487	-0.0825128	3.49872	0.871103	5.42406	5.06638	-3.17934	0.00428973	0.400514	0.000145272	0.000262999	0.00778306	0.00867373	0.519586	0.00054256	0.000957621	0.0577453	22.1824	9.84088e-06	P50452
0.0176922	-0.0576852	-0.228602	-0.142169	-0.111068	-0.0258121	-2.44207	-9.67776	-6.01865	-4.70199	-1.09274	0.0307417	4.44977e-07	5.63519e-05	0.000490241	0.295614	0.0497783	1.25963e-05	0.000244354	0.00161271	0.521418	25.4733	4.65363e-06	P50454
-0.0569665	-0.393546	-0.417685	-0.249692	-0.24081	-0.0611531	-3.62724	-3.84972	-2.30137	-2.2195	-0.563636	0.00338039	0.00224457	0.0397685	0.0461331	0.583213	0.00699392	0.00830988	0.0662609	0.0765649	0.763766	4.88759	0.011039	P50461
-0.00926511	-0.116358	-0.0458021	-0.123027	-0.0996364	0.00923996	-4.16498	-1.63947	-4.4037	-3.56645	0.330741	0.00126633	0.126627	0.000826898	0.0037831	0.746451	0.00296066	0.210157	0.0023504	0.0091792	0.867673	8.85343	0.000960152	P50502
-0.000503067	-0.480498	-0.0773459	-0.126976	-0.116406	-0.124045	-5.77189	-0.929101	-1.52528	-1.3983	-1.49007	8.29816e-05	0.370855	0.152686	0.186923	0.161599	0.000275441	0.489507	0.212566	0.252339	0.36896	8.03629	0.00147797	P50548
0.0200534	0.0422743	0.100414	0.00595156	0.0230328	-0.00173069	1.66027	3.94361	0.233739	0.904582	-0.0679704	0.122325	0.00189081	0.819064	0.383201	0.94691	0.169614	0.00724146	0.855969	0.461447	0.974379	4.70474	0.0126824	P50552
-0.00139899	0.098768	0.10569	0.0659078	0.0505034	0.0183354	5.00469	5.35542	3.33963	2.55907	0.929076	0.000291871	0.000162572	0.00576877	0.0247729	0.370867	0.000821585	0.00107216	0.0125326	0.0448348	0.593043	9.22215	0.000797793	P50570
0.0137583	-0.24309	-0.216198	-0.226639	-0.192147	-0.0770868	-8.12493	-7.22609	-7.57506	-6.42222	-2.57651	2.87605e-06	9.55774e-06	5.92764e-06	3.04743e-05	0.0239853	1.56566e-05	0.000125616	3.85402e-05	0.000163796	0.112722	21.4521	1.17748e-05	P50579
-0.00847369	0.104531	-0.213335	0.145959	0.153822	0.0494949	2.21026	-4.51088	3.08624	3.25252	1.04655	0.0469093	0.000684394	0.00926432	0.00678776	0.315598	0.0727563	0.00320973	0.0187529	0.014798	0.542035	16.8493	4.19547e-05	P50583
-0.000974784	0.167963	0.0675454	0.103408	0.0665168	0.0776765	4.31795	1.73644	2.65839	1.71	1.99689	0.000962953	0.107645	0.0206038	0.112554	0.0686425	0.00232219	0.184764	0.0373752	0.164017	0.217111	3.97224	0.02282	P50613
0.00804758	-0.136879	-0.0854188	-0.251882	-0.197126	0.0966035	-5.52081	-3.44523	-10.1593	-7.95077	3.89635	0.000124107	0.00473827	2.61509e-07	3.60274e-06	0.00206107	0.000388802	0.0152331	3.03901e-06	3.0455e-05	0.027124	53.7625	6.91399e-08	P50748
-0.00632825	-0.0109664	0.139295	0.101877	0.163674	0.149455	-0.240999	3.06116	2.23885	3.5969	3.28444	0.813559	0.00970961	0.044547	0.00357559	0.0063948	0.852962	0.0267066	0.073359	0.00874491	0.0511575	5.76179	0.00590816	P50749
0.0501296	-0.13286	-0.0267648	-0.185742	-0.170265	-0.0607999	-2.80389	-0.564847	-3.91991	-3.59327	-1.28312	0.0157109	0.582415	0.00197431	0.0035997	0.223287	0.0273923	0.685925	0.0049809	0.00879608	0.44416	5.37594	0.00772736	P50750
0.032847	0.0346028	0.12584	0.0989042	0.089874	0.0161018	0.72287	2.62886	2.06616	1.87751	0.336374	0.483388	0.0217661	0.060725	0.084556	0.742303	0.55336	0.050972	0.0957918	0.128439	0.864637	2.25333	0.114494	P50851
0.00634014	-0.135939	0.148256	0.0579955	0.126701	0.0251475	-2.8532	3.1117	1.21725	2.65929	0.527814	0.0143284	0.0088333	0.246529	0.0205695	0.607095	0.0252611	0.0248142	0.319897	0.0382045	0.776271	9.21271	0.00080153	P50897
-0.0310092	-0.0587161	-0.120359	-0.0196079	-0.0595551	0.00229635	-2.73925	-5.61504	-0.914755	-2.77839	0.10713	0.0177245	0.000106595	0.378045	0.0164767	0.916427	0.0305175	0.000773121	0.455787	0.03179	0.957142	9.53522	0.000684573	P50914
-0.0144423	-0.0900696	-0.125394	-0.122187	-0.11107	-0.00929749	-5.10596	-7.10846	-6.92667	-6.29647	-0.527066	0.000246065	1.12661e-05	1.45765e-05	3.68201e-05	0.607599	0.000704867	0.000140156	8.09889e-05	0.000190842	0.776376	20.8571	1.36823e-05	P50990
0.00229855	-0.00157431	-0.0764517	-0.0501548	-0.0655014	0.0199621	-0.0978882	-4.75365	-3.11855	-4.07277	1.24121	0.923611	0.000448334	0.0087207	0.00149553	0.237863	0.942453	0.0023194	0.0178356	0.00414423	0.458291	12.4057	0.00019602	P50991
0.00490816	0.000585639	0.0328848	0.0552417	0.107719	-0.00978319	0.0224742	1.26197	2.11993	4.13378	-0.375435	0.982433	0.230552	0.0551753	0.00133953	0.713783	0.987442	0.33793	0.0881017	0.00376871	0.84879	5.90619	0.00535867	P50995
0.0113514	0.0735533	-0.0486298	0.00434685	0.0170074	0.0178827	2.46012	-1.62651	0.145388	0.568843	0.598117	0.0297379	0.129376	0.886779	0.579784	0.560701	0.0483088	0.213691	0.909456	0.649697	0.748325	3.45306	0.0357875	P51003
-0.0105082	9.05917e-05	0.0104942	0.00101321	-0.00536566	0.0688217	0.00410259	0.475246	0.0458851	-0.242993	3.1167	0.996793	0.643007	0.964144	0.812048	0.00875088	0.997313	0.736492	0.972069	0.850409	0.0620885	3.23016	0.0438241	P51114
0.00221566	0.0115881	0.0906876	-0.0209962	-0.142224	-0.0876857	0.158841	1.24308	-0.2878	-1.94949	-1.20193	0.876393	0.237198	0.77833	0.0745983	0.252201	0.904918	0.344834	0.822117	0.11547	0.473521	2.48267	0.0903883	P51116
0.00760433	0.0672642	0.113915	0.0420288	0.0255037	-0.0217916	2.76885	4.68918	1.73007	1.04983	-0.897027	0.0167724	0.000501261	0.10881	0.314147	0.387063	0.0290141	0.00254083	0.15873	0.391266	0.609408	8.00512	0.00150341	P51148
-0.0208057	-0.0724274	-0.0347846	-0.00455085	-0.00975055	-0.0255928	-3.50255	-1.68216	-0.220077	-0.471531	-1.23765	0.00425933	0.117934	0.829451	0.645582	0.239134	0.00862492	0.197992	0.863488	0.709318	0.460098	3.38613	0.0380088	P51149
-0.0148878	0.104477	0.152263	0.260404	0.318885	0.13733	1.85525	2.70382	4.62413	5.66261	2.43864	0.0878725	0.018934	0.000561304	9.87621e-05	0.0309362	0.127345	0.045557	0.00168263	0.000423924	0.132173	8.14211	0.00139529	P51151
-0.0266264	-0.0271453	0.104358	-0.270355	-0.151467	-0.213666	-0.577446	2.21995	-5.75109	-3.22207	-4.54519	0.57414	0.0460959	8.57654e-05	0.00718536	0.000644387	0.638062	0.0928309	0.000347515	0.0155359	0.0158795	18.3485	2.69269e-05	P51153
0.00842609	-0.0965611	0.140086	0.0290882	0.0365353	-0.00791601	-3.17563	4.60704	0.956631	1.20155	-0.260336	0.00783731	0.000578287	0.357326	0.252345	0.798947	0.0147112	0.00281666	0.435417	0.326522	0.895982	12.7555	0.000171023	P51159
-0.0122302	-0.456791	-0.0803218	-0.143176	-0.143468	0.0519005	-13.3617	-2.34951	-4.18808	-4.19661	1.51815	1.19698e-08	0.0364263	0.00121482	0.00119636	0.154455	1.74797e-07	0.0771611	0.00331152	0.00342527	0.357788	54.621	6.30878e-08	P51398
0.0119212	0.109057	-0.0125119	0.0806755	0.0996366	-0.0563026	3.60415	-0.413497	2.66618	3.29281	-1.8607	0.00352796	0.686418	0.0203076	0.00629558	0.0870502	0.00726654	0.770754	0.0369351	0.0138895	0.252502	10.2878	0.000480904	P51452
-0.00242731	0.170251	0.0206225	0.160748	0.134019	0.0065185	9.16081	1.10965	8.64945	7.21127	0.350745	8.06222e-07	0.288543	1.48932e-06	9.75701e-06	0.731761	5.41152e-06	0.401199	1.2475e-05	6.63284e-05	0.858643	38.0832	4.97102e-07	P51531
-0.0191834	-0.148156	-0.171992	-0.164932	-0.161506	-0.0325382	-6.20214	-7.19995	-6.90443	-6.76099	-1.36212	4.24932e-05	9.91209e-06	1.50476e-05	1.85027e-05	0.19778	0.000155237	0.000129044	8.30626e-05	0.000110297	0.414482	20.3344	1.56603e-05	P51532
-0.0363615	0.1889	0.116451	0.237057	0.210433	-0.0515751	4.1138	2.53601	5.16254	4.58273	-1.12318	0.00138868	0.0258521	0.000223816	0.000603382	0.282976	0.00321001	0.05875	0.000781443	0.00193419	0.506822	13.3591	0.000136089	P51553
0.00916794	0.183877	0.0366046	0.126363	0.126172	0.0463811	4.6227	0.920246	3.17678	3.17198	1.16603	0.000562704	0.375281	0.0078204	0.00789102	0.265892	0.0014535	0.493645	0.0162826	0.0168179	0.488958	6.12473	0.00463562	P51570
0.00478044	0.142622	0.0200891	0.0949025	0.0415696	0.0378341	5.634	0.793579	3.74894	1.64213	1.49456	0.000103398	0.442601	0.00270068	0.126071	0.160437	0.000331678	0.557926	0.00647881	0.180521	0.367489	8.72651	0.0010247	P51571
-0.0221562	-0.393503	0.07675	-0.146355	-0.0849958	-0.0112065	-14.8719	2.90065	-5.53125	-3.21229	-0.423535	3.4777e-09	0.0131118	0.000122024	0.0073179	0.679276	6.56918e-08	0.0340439	0.000469062	0.0157669	0.827861	78.4831	7.61403e-09	P51572
0.0280185	0.102237	-0.026914	0.059004	0.12061	-0.0527676	1.63599	-0.430673	0.944173	1.92998	-0.84438	0.127361	0.674216	0.363404	0.0771859	0.414708	0.175802	0.760456	0.441556	0.118946	0.633182	2.57876	0.0820297	P51575
-0.0135761	0.126103	0.221166	0.171002	0.120243	-0.0619594	3.59603	6.30688	4.87638	3.42891	-1.76687	0.00358138	3.62447e-05	0.000363082	0.00488448	0.102233	0.00736557	0.000331243	0.00117068	0.0113097	0.277949	18.5255	2.56061e-05	P51580
-0.0584765	0.400752	0.107642	0.411685	0.346651	-0.00455294	9.51666	2.55617	9.77628	8.23193	-0.108119	5.34074e-07	0.0249058	3.98448e-07	2.50861e-06	0.915659	3.84868e-06	0.056904	4.27572e-06	2.29644e-05	0.956737	44.2894	2.10681e-07	P51608
-0.00516946	0.108843	0.00226686	0.0877533	0.0767187	0.011226	5.21729	0.10866	4.20637	3.67744	0.538107	0.000204291	0.915239	0.00117557	0.00308102	0.600182	0.000599196	0.943969	0.00322202	0.00774464	0.773187	10.8952	0.000366739	P51610
-0.0766536	-0.0707777	-0.0800242	-0.210725	-0.151216	-0.307	-1.15266	-1.30325	-3.4318	-2.46266	-4.9997	0.271133	0.216548	0.00485823	0.0295988	0.000294346	0.33838	0.321848	0.0108222	0.0523168	0.0102188	6.46479	0.00372334	P51617
-0.0364477	0.181285	0.244949	0.284178	0.30806	0.0918573	7.22226	9.75857	11.3214	12.2729	3.65952	9.60889e-06	4.06412e-07	7.85012e-08	3.15822e-08	0.00318462	4.35119e-05	1.17455e-05	1.17115e-06	7.17424e-07	0.0351582	45.3854	1.83192e-07	P51648
-0.0292331	0.375757	0.0652413	0.294478	0.301066	0.133336	6.65993	1.15634	5.21934	5.3361	2.36324	2.1438e-05	0.269684	0.000203598	0.000167823	0.0355236	8.60636e-05	0.381316	0.000724137	0.000661232	0.143551	14.1343	0.000102695	P51649
0.00197651	0.325541	0.154344	0.26249	0.183094	0.0470317	19.6754	9.32845	15.8647	11.066	2.84256	1.30028e-10	6.6304e-07	1.63884e-09	1.01343e-07	0.0146161	6.6459e-09	1.70232e-05	6.23888e-08	1.8016e-06	0.0842182	112.23	9.18837e-10	P51659
-0.0343389	0.111598	-0.000857532	0.0266299	-0.0417177	0.0926713	3.54932	-0.0272733	0.846948	-1.32681	2.94736	0.00390522	0.978683	0.41333	0.208871	0.0120148	0.00798104	0.985826	0.490514	0.277556	0.0740198	7.11357	0.00250063	P51665
-0.0940142	0.32105	0.423815	0.412198	0.35755	0.156111	5.49351	7.25194	7.05316	6.11807	2.67123	0.000129727	9.22072e-06	1.2179e-05	4.83322e-05	0.0201179	0.000403984	0.000122943	7.0618e-05	0.000236729	0.100772	16.3485	4.90188e-05	P51668
0.0366781	0.31112	0.140846	-0.417269	0.158495	-0.255923	2.65643	1.20258	-3.56276	1.35327	-2.18514	0.0206791	0.251959	0.00380906	0.200511	0.0490824	0.0349836	0.361438	0.00876814	0.268061	0.175703	11.1018	0.000335333	P51689
0.00394373	0.121687	0.0493679	0.215391	0.183211	-0.00762061	1.75732	0.712941	3.11055	2.64581	-0.110052	0.103904	0.489294	0.00885232	0.0210912	0.914158	0.147291	0.602881	0.0180579	0.0390551	0.95571	3.72185	0.0282456	P51692
-0.0277448	-0.0613138	0.157299	-0.198713	-0.259723	-0.0136282	-1.24556	3.19546	-4.03678	-5.27616	-0.276851	0.236314	0.00755191	0.00159625	0.000185282	0.786529	0.300496	0.0218712	0.0041465	0.000719743	0.889316	18.4978	2.58075e-05	P51784
0.0409182	0.102535	0.0450089	0.231946	0.204521	0.031887	2.38903	1.04869	5.40428	4.76526	0.742956	0.0338852	0.31465	0.000150051	0.000439436	0.471573	0.0543898	0.429174	0.000557765	0.00147101	0.677892	9.98067	0.000554099	P51798
-0.0228805	-0.173888	0.136894	0.0823866	0.100721	0.0399913	-5.34469	4.20761	2.53227	3.09581	1.22919	0.000165467	0.00117296	0.0260318	0.00909995	0.242182	0.000498842	0.00493148	0.0457193	0.019056	0.462735	23.3294	7.5006e-06	P51809
0.0113198	0.147926	0.0404403	0.0324681	-0.0379749	-0.0940175	6.30128	1.72265	1.38306	-1.61763	-4.0049	3.65529e-05	0.11018	0.191435	0.131288	0.00169131	0.000136609	0.188005	0.258557	0.186513	0.0244399	24.3422	5.95862e-06	P51812
-0.0634285	-0.112984	0.156788	0.0879072	0.289242	0.170214	-2.3257	3.22738	1.80951	5.95385	3.50373	0.0380443	0.00711433	0.0950604	6.23284e-05	0.00424998	0.0602941	0.0208889	0.141601	0.000290831	0.0418087	16.8575	4.18493e-05	P51825
-0.015689	0.156708	-0.0947554	0.180772	0.199642	-0.0649334	7.50879	-4.54027	8.66184	9.56599	-3.11133	6.48316e-06	0.000649967	1.46687e-06	5.04917e-07	0.0088393	3.11246e-05	0.00309187	1.23431e-05	6.36333e-06	0.062395	79.4803	7.06931e-09	P51858
0.0233014	0.015929	0.11827	0.052041	0.0624857	0.0794837	0.39731	2.94996	1.29803	1.55855	1.98252	0.698002	0.0119565	0.218279	0.144654	0.0703992	0.750335	0.0314942	0.289014	0.202508	0.220172	2.29401	0.109738	P51946
-0.0682342	0.200699	0.0157379	0.219381	0.160862	0.0283695	4.35197	0.341261	4.75707	3.48814	0.615165	0.000906389	0.738712	0.00044569	0.00437487	0.549748	0.00220408	0.813137	0.00138059	0.0103335	0.739896	9.44587	0.000714864	P51948
0.0407243	-0.358174	-0.435897	-0.4069	-0.433063	-0.0711104	-6.4968	-7.90659	-7.38063	-7.85518	-1.28985	2.72679e-05	3.81671e-06	7.72101e-06	4.08289e-06	0.221017	0.00010585	6.42433e-05	4.79415e-05	3.33396e-05	0.442845	25.2518	4.88062e-06	P51965
-0.0237854	0.284236	0.00568498	0.280366	0.151639	-0.127193	6.6817	0.13364	6.59072	3.56466	-2.98999	2.07662e-05	0.895866	2.37311e-05	0.00379567	0.0110934	8.37105e-05	0.930957	0.00011974	0.00920161	0.0710906	30.8682	1.61495e-06	P51970
-0.0153451	-0.28014	-0.110024	-0.0839534	-0.0859351	0.0217416	-11.6638	-4.58088	-3.49543	-3.57794	0.905218	5.61638e-08	0.000605346	0.00431604	0.0037034	0.382878	5.97349e-07	0.00293115	0.00976416	0.00901357	0.60489	39.6578	3.95167e-07	P51991
-0.0116982	0.133678	0.160961	0.0434705	0.0557135	0.0273496	7.25471	8.73535	2.35914	3.02356	1.48426	9.18537e-06	1.34091e-06	0.0357909	0.0104177	0.163111	4.18689e-05	2.93622e-05	0.0606402	0.0214093	0.369918	23.5095	7.19528e-06	P52209
-0.0153735	0.250555	-0.121961	0.147863	0.0729428	-0.0227649	13.1973	-6.42399	7.78833	3.84207	-1.19908	1.37951e-08	3.03939e-05	4.45908e-06	0.00227623	0.253266	1.9626e-07	0.000290267	3.06146e-05	0.00595206	0.474698	97.1845	2.15795e-09	P52272
-0.185543	-1.20494	-0.0355407	-1.27708	-1.31186	0.0513088	-27.1127	-0.799711	-28.7359	-29.5186	1.15451	2.82493e-12	0.439172	1.40394e-12	1.01587e-12	0.270403	7.08801e-10	0.554616	4.55868e-10	4.673e-10	0.491804	491.861	1.26361e-13	P52292
0.00236321	-0.143528	0.0197481	-0.114387	-0.0328922	0.0916262	-4.9004	0.674251	-3.90547	-1.12302	3.12836	0.000348484	0.512725	0.00202703	0.283041	0.00856211	0.000957896	0.622305	0.00508369	0.359417	0.0611421	17.8055	3.15022e-05	P52294
-0.0164013	0.0783636	-0.00291708	0.0279687	-0.0365981	0.0123306	2.41754	-0.0899931	0.862845	-1.12906	0.380403	0.0321589	0.929753	0.404865	0.280582	0.710187	0.0518904	0.953593	0.482377	0.35687	0.846678	2.80917	0.0653156	P52298
-0.00686567	0.0111361	0.130804	0.0424937	0.0449704	0.0321747	0.430265	5.05387	1.64183	1.73752	1.24313	0.674505	0.000268602	0.126133	0.107448	0.237178	0.72991	0.00156566	0.180143	0.157575	0.457916	6.38509	0.00391691	P52306
-0.121727	-0.568557	-0.316971	-0.459654	-0.667648	-0.483999	-6.28743	-3.50525	-5.08312	-7.38323	-5.35234	3.73271e-05	0.00423803	0.000255691	7.69355e-06	0.000163397	0.000139032	0.0138754	0.000875024	5.46828e-05	0.00764367	13.5007	0.000129143	P52429
-0.0274802	-0.128771	0.0550725	-0.0344694	-0.0608644	-0.00634151	-3.26161	1.39492	-0.87307	-1.54163	-0.160623	0.00667336	0.187915	0.399483	0.148693	0.875019	0.0128129	0.28773	0.476891	0.207269	0.938237	4.98401	0.0102722	P52434
0.0339404	0.0262734	-0.0692273	0.073679	0.0375058	0.0864446	0.477545	-1.25828	1.33919	0.681706	1.57122	0.641415	0.231839	0.204924	0.50816	0.141692	0.700557	0.339186	0.273695	0.581959	0.338736	2.08835	0.136278	P52435
-0.128054	0.363071	0.180777	0.0483557	0.0101836	-0.101783	2.91676	1.45228	0.388469	0.0818109	-0.817681	0.0127226	0.171651	0.704362	0.936124	0.429219	0.0226837	0.267735	0.761026	0.950764	0.645599	3.49889	0.0343522	P52564
-0.0125573	-0.0102577	0.0962051	-0.0144477	0.0082793	-0.0051689	-0.438721	4.11468	-0.617928	0.354104	-0.221073	0.668532	0.00138647	0.547984	0.729305	0.828692	0.725579	0.00568595	0.620232	0.782461	0.912792	6.39281	0.00389767	P52565
-0.0187072	-0.226497	0.040374	-0.0282394	-0.0112723	-0.074623	-8.35783	1.48982	-1.04204	-0.415952	-2.75362	2.13936e-06	0.161664	0.3176	0.684668	0.0172559	1.2327e-05	0.255697	0.394144	0.743824	0.0913254	24.1818	6.17629e-06	P52566
-0.0256518	-0.165533	0.285248	-0.139672	-0.0184461	0.0396356	-6.40904	11.0441	-5.40778	-0.714188	1.5346	3.10813e-05	1.03608e-07	0.000149192	0.48855	0.150398	0.000118487	4.46811e-06	0.000554945	0.564774	0.352077	78.0631	7.85793e-09	P52594
0.00460615	0.0517706	-0.182822	-0.0169501	-0.0531926	0.0239649	2.24995	-7.94546	-0.736652	-2.31176	1.04152	0.0436601	3.62775e-06	0.475261	0.0390235	0.317836	0.0681187	6.19975e-05	0.549757	0.0665461	0.544354	26.1106	4.06599e-06	P52597
0.0548436	0.280383	0.190681	0.022565	0.0928557	-0.0488304	6.68108	4.54363	0.537687	2.2126	-1.16355	2.07852e-05	0.000646156	0.600463	0.0467117	0.266858	8.37105e-05	0.00307746	0.667782	0.0773622	0.489499	17.7857	3.16852e-05	P52630
-0.0586117	-0.181335	0.0364405	-0.124874	-0.163841	-0.134078	-2.39412	0.481113	-1.64867	-2.16314	-1.77019	0.0335711	0.63895	0.124708	0.051063	0.101657	0.0539326	0.733875	0.178477	0.0833928	0.277553	2.85265	0.0626147	P52657
-0.0278306	-0.207787	-0.244641	-0.345029	-0.420987	-0.000722304	-8.18126	-9.63232	-13.5849	-16.5756	-0.0284395	2.67595e-06	4.68369e-07	9.8956e-09	9.81371e-10	0.977772	1.47713e-05	1.29805e-05	2.22954e-07	5.11054e-08	0.989789	93.9903	2.62972e-09	P52701
-0.139257	-1.00907	-0.0817735	-1.29442	-1.1985	0.165881	-23.4423	-1.89973	-30.0714	-27.8431	3.85368	1.6152e-11	0.0813596	8.12369e-13	2.05232e-12	0.00222835	1.69401e-09	0.147538	3.37272e-10	6.66401e-10	0.0283422	478.691	1.48964e-13	P52732
0.0657688	-0.048407	0.0719322	0.0547087	-0.0241181	-0.131535	-0.935447	1.39006	1.05722	-0.466074	-2.54187	0.367705	0.18935	0.310893	0.649374	0.0255738	0.439146	0.289212	0.387301	0.712491	0.117754	4.09213	0.0206528	P52735
[truncated: 3,814 more rows]

## Sheet: Cell_FGSEA_logFC_KEGG
pathway	pval	padj	log2err	ES	NES	size	leadingEdge	grp
[truncated: 1,065 more rows]

## Sheet: EV_LIMMA
AveExpr	Coef.T1_0_1CrevsCtrl	Coef.T2_2HPIvsCtrl	Coef.T3_CombivsCtrl	t.T1_0_1CrevsCtrl	t.T2_2HPIvsCtrl	t.T3_CombivsCtrl	P.value.T1_0_1CrevsCtrl	P.value.T2_2HPIvsCtrl	P.value.T3_CombivsCtrl	P.value.adj.T1_0_1CrevsCtrl	P.value.adj.T2_2HPIvsCtrl	P.value.adj.T3_CombivsCtrl	F	F.p.value	accession
[truncated: 3,475 more rows]

[truncated: 5 more sheets: EV_FGSEA_logFC_KEGG, Enrichment_LIMMA, Primary_EVs_LIMMA, Primary_EVs_FGSEA, Limma_Results_SupplFig8_KaWong]
