# Supplementary material for: Selective EV Protein Sorting and Pathway Perturbation in AML Upon Synergistic FLT3 and Hedgehog Pathway Inhibition
Source: J Extracell Vesicles. 2025 Sep 23;14(9):e70163. doi: 10.1002/jev2.70163 (PMC12455877; doi:10.1002/jev2.70163)
Supplement: Supplementary file 2 — Supplemental Table S2 [file JEV2-14-e70163-s004.xlsx]

## Sheet: Unique_EV
accession	EV_Coef.T1_0_1CrevsCtrl	Cell_CoefT.1_0_1CrevsCtrl	Gene	Pathway ECM	Pathway Focal_Adhesion
P02452	-0.13498	NA	COL1A1	ECM-receptor interaction	Focal adhesion
P02458	0.548564	NA	COL2A1	ECM-receptor interaction	Focal adhesion
P02751	-0.297794	NA	FN1	ECM-receptor interaction	Focal adhesion
P04275	0.0390555	NA	VWF	ECM-receptor interaction	Focal adhesion
P06756	-0.1915	NA	ITGAV	ECM-receptor interaction	Focal adhesion
P07942	-0.583388	NA	LAMB1	ECM-receptor interaction	Focal adhesion
P07996	0.694256	NA	THBS1	ECM-receptor interaction	Focal adhesion
P08123	0.118852	NA	COL1A2	ECM-receptor interaction	Focal adhesion
P11047	0.134563	NA	LAMC1	ECM-receptor interaction	Focal adhesion
P12109	0.146789	NA	COL6A1	ECM-receptor interaction	Focal adhesion
P12110	0.268502	NA	COL6A2	ECM-receptor interaction	Focal adhesion
P12111	0.14486	NA	COL6A3	ECM-receptor interaction	Focal adhesion
P20849	-0.369333	NA	COL9A1	ECM-receptor interaction	Focal adhesion
P22105	0.120648	NA	TNXB	ECM-receptor interaction	Focal adhesion
P23229	0.310132	NA	ITGA6	ECM-receptor interaction	Focal adhesion
P24043	0.0428273	NA	LAMA2	ECM-receptor interaction	Focal adhesion
P24821	0.14239	NA	TNC	ECM-receptor interaction	Focal adhesion
P35442	0.253773	NA	THBS2	ECM-receptor interaction	Focal adhesion
P35443	-0.111217	NA	THBS4	ECM-receptor interaction	Focal adhesion
P49746	0.00580184	NA	THBS3	ECM-receptor interaction	Focal adhesion
P49747	-0.849613	NA	COMP	ECM-receptor interaction	Focal adhesion
P55268	0.179138	NA	LAMB2	ECM-receptor interaction	Focal adhesion
P78509	0.331702	NA	RELN	ECM-receptor interaction	Focal adhesion
Q16787	-0.165649	NA	LAMA3	ECM-receptor interaction	Focal adhesion
P01112	-0.243675	NA	HRAS	NA	Focal adhesion
P08581	-0.0771221	NA	MET	NA	Focal adhesion
P09619	-0.0117753	NA	PDGFRB	NA	Focal adhesion
P42336	-0.9202	NA	PIK3CA	NA	Focal adhesion
Q07890	-1.20001	NA	SOS2	NA	Focal adhesion
Q9HBI1	0.166419	NA	PARVB	NA	Focal adhesion
Q9NVD7	0.35547	NA	PARVA	NA	Focal adhesion
O00468	-1.82696	NA	AGRN	ECM-receptor interaction	NA
P16671	0.232879	NA	CD36	ECM-receptor interaction	NA
P31431	-1.25157	NA	SDC4	ECM-receptor interaction	NA
P98160	-1.04865	NA	HSPG2	ECM-receptor interaction	NA
A0AV96	-0.194195	NA	RBM47	NA	NA
A5D8V6	0.414459	NA	VPS37C	NA	NA
A8K0Z3	0.4337	NA	WASHC1	NA	NA
A8K2U0	0.482759	NA	A2ML1	NA	NA
A8MVS5	0.000255585	NA	HIDE1	NA	NA
B1AK53	0.285162	NA	ESPN	NA	NA
Q8WWN9	0.0449196	NA	IPCEF1	NA	NA
O00187	-0.00574048	NA	MASP2	NA	NA
O00241	0.00917371	NA	SIRPB1	NA	NA
O00391	-0.480007	NA	QSOX1	NA	NA
O00481	0.287842	NA	BTN3A1	NA	NA
O00506	-0.634406	NA	STK25	NA	NA
O00533	0.248887	NA	CHL1	NA	NA
O00548	-1.53172	NA	DLL1	NA	NA
O14562	0.146051	NA	UBFD1	NA	NA
O14595	-0.865594	NA	CTDSP2	NA	NA
O14763	-0.0376787	NA	TNFRSF10B	NA	NA
O14786	-0.197298	NA	NRP1	NA	NA
O14807	-0.815608	NA	MRAS	NA	NA
O14817	-1.47346	NA	TSPAN4	NA	NA
O14907	-0.377085	NA	TAX1BP3	NA	NA
O14908	-0.389707	NA	GIPC1	NA	NA
O14917	0.0729291	NA	PCDH17	NA	NA
O15121	-0.581194	NA	DEGS1	NA	NA
O15232	0.400536	NA	MATN3	NA	NA
O15392	-1.38071	NA	BIRC5	NA	NA
O15554	-0.0596091	NA	KCNN4	NA	NA
O43150	0.169017	NA	ASAP2	NA	NA
O43293	-1.18669	NA	DAPK3	NA	NA
O43505	0.136125	NA	B4GAT1	NA	NA
O43597	-0.882674	NA	SPRY2	NA	NA
O43795	-0.975426	NA	MYO1B	NA	NA
O60291	-0.0696522	NA	MGRN1	NA	NA
O60437	0.714481	NA	PPL	NA	NA
O60462	-0.279304	NA	NRP2	NA	NA
O60486	0.317453	NA	PLXNC1	NA	NA
O60603	-0.211116	NA	TLR2	NA	NA
Q93079	0.00716082	NA	H2BC9	NA	NA
O60911	0.22037	NA	CTSV	NA	NA
O75022	1.26485	NA	LILRB3	NA	NA
O75037	-1.08179	NA	KIF21B	NA	NA
O75144	-0.0743395	NA	ICOSLG	NA	NA
O75191	0.195112	NA	XYLB	NA	NA
O75317	0.348543	NA	USP12	NA	NA
O75326	0.199513	NA	SEMA7A	NA	NA
O75387	-0.463649	NA	SLC43A1	NA	NA
O75610	-0.643209	NA	LEFTY1	NA	NA
O75716	0.427107	NA	STK16	NA	NA
O75882	-0.368124	NA	ATRN	NA	NA
O76054	-0.0477521	NA	SEC14L2	NA	NA
O76074	0.2362	NA	PDE5A	NA	NA
O94760	0.245679	NA	DDAH1	NA	NA
O94779	-0.0733252	NA	CNTN5	NA	NA
O94854	-0.983612	NA	MACF1	NA	NA
O94856	-0.175906	NA	NFASC	NA	NA
O94985	-1.41085	NA	CLSTN1	NA	NA
O95045	0.322676	NA	UPP2	NA	NA
O95057	0.718151	NA	DIRAS1	NA	NA
O95164	0.132282	NA	UBL3	NA	NA
O95297	-0.289298	NA	MPZL1	NA	NA
O95302	0.113201	NA	FKBP9	NA	NA
O95562	-0.149236	NA	SFT2D2	NA	NA
O95674	0.110774	NA	CDS2	NA	NA
O95967	0.0810951	NA	EFEMP2	NA	NA
O95977	-0.180208	NA	S1PR4	NA	NA
O95980	-0.0940412	NA	RECK	NA	NA
P00352	0.284184	NA	ALDH1A1	NA	NA
P00439	0.361237	NA	PAH	NA	NA
P00451	0.506848	NA	F8	NA	NA
P00738	0.69219	NA	HP	NA	NA
P00740	0.0362463	NA	F9	NA	NA
P00742	0.259156	NA	F10	NA	NA
P00749	-1.04645	NA	PLAU	NA	NA
P00751	0.217496	NA	CFB	NA	NA
P01008	0.132401	NA	SERPINC1	NA	NA
P01024	0.1911	NA	C3	NA	NA
P01116	-0.294243	NA	KRAS	NA	NA
P01130	-0.0237405	NA	LDLR	NA	NA
P01266	-0.19633	NA	TG	NA	NA
P01591	-0.963499	NA	JCHAIN	NA	NA
P01834	0.0826734	NA	IGKC	NA	NA
P01857	0.380715	NA	IGHG1	NA	NA
P01876	-0.512975	NA	IGHA1	NA	NA
P02655	0.152673	NA	APOC2	NA	NA
P02679	-0.167524	NA	FGG	NA	NA
P02753	0.0735604	NA	RBP4	NA	NA
P02788	-0.217255	NA	LTF	NA	NA
P02790	0.212433	NA	HPX	NA	NA
P04114	0.271699	NA	APOB	NA	NA
P04180	0.151078	NA	LCAT	NA	NA
P04259	0.455125	NA	KRT6B	NA	NA
P04264	0.693061	NA	KRT1	NA	NA
P04350	0.154988	NA	TUBB4A	NA	NA
P04921	0.251247	NA	GYPC	NA	NA
P05026	-0.681393	NA	ATP1B1	NA	NA
P05062	0.28858	NA	ALDOB	NA	NA
P05186	-0.0500256	NA	ALPL	NA	NA
P05362	-1.30186	NA	ICAM1	NA	NA
P05496	-1.35636	NA	ATP5MC1	NA	NA
P08590	-0.768272	NA	MYL3	NA	NA
P06681	0.364384	NA	C2	NA	NA
P06732	0.286054	NA	CKM	NA	NA
P06734	-0.872212	NA	FCER2	NA	NA
P06858	0.0649878	NA	LPL	NA	NA
P33778	0.116786	NA	H2BC3	NA	NA
P07204	0.0410844	NA	THBD	NA	NA
P07357	-0.12385	NA	C8A	NA	NA
P07358	0.0100117	NA	C8B	NA	NA
P07451	0.311763	NA	CA3	NA	NA
P07738	0.193855	NA	BPGM	NA	NA
P07947	-1.12984	NA	YES1	NA	NA
P08134	0.593934	NA	RHOC	NA	NA
P08253	0.0686913	NA	MMP2	NA	NA
P08263	-0.522785	NA	GSTA1	NA	NA
P08603	-0.687056	NA	CFH	NA	NA
P08887	-0.880677	NA	IL6R	NA	NA
P09455	0.158935	NA	RBP1	NA	NA
P0C0L4	0.0921087	NA	C4A	NA	NA
P0DOX8	0.18335	NA	NA	NA	NA
P10114	-0.266685	NA	RAP2A	NA	NA
P10586	0.0322917	NA	PTPRF	NA	NA
P10909	0.000154813	NA	CLU	NA	NA
P12273	0.109898	NA	PIP	NA	NA
P12821	0.189708	NA	ACE	NA	NA
Q01628	-0.0819937	NA	IFITM3	NA	NA
P13497	-0.672258	NA	BMP1	NA	NA
P13598	-0.71462	NA	ICAM2	NA	NA
P13611	-1.48471	NA	VCAN	NA	NA
P13637	0.317571	NA	ATP1A3	NA	NA
P13929	0.248034	NA	ENO3	NA	NA
P14543	-0.373148	NA	NID1	NA	NA
P15144	-0.229585	NA	ANPEP	NA	NA
P15151	-0.142065	NA	PVR	NA	NA
P15260	0.0246131	NA	IFNGR1	NA	NA
P15291	-0.0839494	NA	B4GALT1	NA	NA
P15941	-0.91199	NA	MUC1	NA	NA
P16083	0.234014	NA	NQO2	NA	NA
P17181	0.242276	NA	IFNAR1	NA	NA
P18510	-1.05843	NA	IL1RN	NA	NA
P19320	0.0341895	NA	VCAM1	NA	NA
P19634	-0.357681	NA	SLC9A1	NA	NA
P20702	-0.462553	NA	ITGAX	NA	NA
P20774	0.0767943	NA	OGN	NA	NA
P21359	-0.337457	NA	NF1	NA	NA
P21580	-0.141532	NA	TNFAIP3	NA	NA
P22303	0.207146	NA	ACHE	NA	NA
P22352	0.278231	NA	GPX3	NA	NA
P22732	0.114584	NA	SLC2A5	NA	NA
P22735	0.73809	NA	TGM1	NA	NA
P22794	-0.677814	NA	EVI2A	NA	NA
P23409	-1.28913	NA	MYF6	NA	NA
P23468	0.00714938	NA	PTPRD	NA	NA
P23471	0.163277	NA	PTPRZ1	NA	NA
P24386	0.397883	NA	CHM	NA	NA
P25025	-0.151566	NA	CXCR2	NA	NA
P25445	-0.116492	NA	FAS	NA	NA
P26927	0.0373589	NA	MST1	NA	NA
P27482	1.41784	NA	CALML3	NA	NA
P28827	0.140722	NA	PTPRM	NA	NA
P29323	-0.209835	NA	EPHB2	NA	NA
P29373	0.860019	NA	CRABP2	NA	NA
P29508	1.23334	NA	SERPINB3	NA	NA
P29762	0.079675	NA	CRABP1	NA	NA
P29972	-0.367098	NA	AQP1	NA	NA
P29992	0.164542	NA	GNA11	NA	NA
P30039	0.58689	NA	PBLD	NA	NA
P30530	-0.688581	NA	AXL	NA	NA
P30613	0.259178	NA	PKLR	NA	NA
P30679	-0.453889	NA	GNA15	NA	NA
P30989	-1.02166	NA	NTSR1	NA	NA
P31025	-0.0774269	NA	LCN1	NA	NA
P31641	-1.53438	NA	SLC6A6	NA	NA
P31995	0.3995	NA	FCGR2C	NA	NA
P32019	0.0198123	NA	INPP5B	NA	NA
P32418	-0.327998	NA	SLC8A1	NA	NA
P32754	0.278128	NA	HPD	NA	NA
P33908	0.113376	NA	MAN1A1	NA	NA
P34741	-1.2374	NA	SDC2	NA	NA
P34972	1.30182	NA	CNR2	NA	NA
P35052	-0.27054	NA	GPC1	NA	NA
P35590	-0.0163533	NA	TIE1	NA	NA
P35858	0.176653	NA	IGFALS	NA	NA
P41231	-0.563574	NA	P2RY2	NA	NA
P41440	-0.788496	NA	SLC19A1	NA	NA
P41597	-0.70948	NA	CCR2	NA	NA
P42357	0.732059	NA	HAL	NA	NA
P42892	-0.512856	NA	ECE1	NA	NA
P43003	-1.55958	NA	SLC1A3	NA	NA
P45877	0.386479	NA	PPIC	NA	NA
P46531	-0.410287	NA	NOTCH1	NA	NA
P46934	-0.261207	NA	NEDD4	NA	NA
P47929	1.27409	NA	LGALS7	NA	NA
P48454	-0.323527	NA	PPP3CC	NA	NA
P48551	-0.661986	NA	IFNAR2	NA	NA
P48594	0.706374	NA	SERPINB4	NA	NA
P48740	-0.125821	NA	MASP1	NA	NA
P49184	0.222564	NA	DNASE1L1	NA	NA
P49238	0.571676	NA	CX3CR1	NA	NA
P49281	0.310725	NA	SLC11A2	NA	NA
P49419	-0.0200478	NA	ALDH7A1	NA	NA
P49757	0.0302836	NA	NUMB	NA	NA
P49768	0.0632569	NA	PSEN1	NA	NA
P49961	0.0953229	NA	ENTPD1	NA	NA
P51178	-1.72359	NA	PLCD1	NA	NA
P51790	0.0284618	NA	CLCN3	NA	NA
P51797	-0.0478093	NA	CLCN6	NA	NA
P51828	-0.0555846	NA	ADCY7	NA	NA
P51857	0.000898997	NA	AKR1D1	NA	NA
P52569	-1.95844	NA	SLC7A2	NA	NA
P52790	0.472603	NA	HK3	NA	NA
P52803	-0.0964098	NA	EFNA5	NA	NA
Q04828	0.321615	NA	AKR1C1	NA	NA
P53350	-1.24262	NA	PLK1	NA	NA
P53794	-0.482401	NA	SLC5A3	NA	NA
P54289	-0.105918	NA	CACNA2D1	NA	NA
P54652	0.212772	NA	HSPA2	NA	NA
P54764	0.0897207	NA	EPHA4	NA	NA
P54852	-0.464475	NA	EMP3	NA	NA
P55001	-0.336043	NA	MFAP2	NA	NA
P55058	0.164515	NA	PLTP	NA	NA
P55285	0.23845	NA	CDH6	NA	NA
P55287	0.222182	NA	CDH11	NA	NA
P55290	0.141633	NA	CDH13	NA	NA
P55291	0.157564	NA	CDH15	NA	NA
P55899	0.620416	NA	FCGRT	NA	NA
P58335	0.770428	NA	ANTXR2	NA	NA
P61073	1.13197	NA	CXCR4	NA	NA
P61204	0.10506	NA	ARF3	NA	NA
P68431	-0.796872	NA	H3C1	NA	NA
P78368	-0.768077	NA	CSNK1G2	NA	NA
P79483	-0.229942	NA	HLA-DRB3	NA	NA
P80108	0.23273	NA	GPLD1	NA	NA
Q00266	-0.155487	NA	MAT1A	NA	NA
Q01995	0.523746	NA	TAGLN	NA	NA
Q02153	-0.000173887	NA	GUCY1B1	NA	NA
Q02224	0.443259	NA	CENPE	NA	NA
Q02241	-1.68123	NA	KIF23	NA	NA
Q03113	-0.732281	NA	GNA12	NA	NA
Q03167	0.219803	NA	TGFBR3	NA	NA
Q03692	0.15146	NA	COL10A1	NA	NA
Q04656	0.303349	NA	ATP7A	NA	NA
Q04721	0.509675	NA	NOTCH2	NA	NA
Q05682	0.0874939	NA	CALD1	NA	NA
Q06418	-1.30712	NA	TYRO3	NA	NA
Q06481	-0.889348	NA	APLP2	NA	NA
Q06828	-0.0954736	NA	FMOD	NA	NA
Q07912	-0.761119	NA	TNK2	NA	NA
Q07954	-0.0139313	NA	LRP1	NA	NA
Q08188	0.737613	NA	TGM3	NA	NA
Q08334	-0.129023	NA	IL10RB	NA	NA
Q08357	-0.592908	NA	SLC20A2	NA	NA
Q08431	-1.20196	NA	MFGE8	NA	NA
Q08554	0.485441	NA	DSC1	NA	NA
Q08830	0.0142689	NA	FGL1	NA	NA
Q0VGL1	-0.214003	NA	LAMTOR4	NA	NA
Q10588	0.0193418	NA	BST1	NA	NA
Q12767	1.00654	NA	TMEM94	NA	NA
Q12772	0.385177	NA	SREBF2	NA	NA
Q12805	-0.192239	NA	EFEMP1	NA	NA
Q12860	0.0585314	NA	CNTN1	NA	NA
Q12884	0.0987177	NA	FAP	NA	NA
Q12891	0.0916471	NA	HYAL2	NA	NA
Q12959	-0.575708	NA	DLG1	NA	NA
Q12999	-0.664747	NA	TSPAN31	NA	NA
Q13103	0.187304	NA	SPP2	NA	NA
Q13163	0.0497637	NA	MAP2K5	NA	NA
Q13191	-1.26621	NA	CBLB	NA	NA
Q13239	-1.67056	NA	SLA	NA	NA
Q13275	0.141531	NA	SEMA3F	NA	NA
Q13308	0.115543	NA	PTK7	NA	NA
Q13325	0.414726	NA	IFIT5	NA	NA
Q13332	-0.0834961	NA	PTPRS	NA	NA
Q13393	0.48372	NA	PLD1	NA	NA
Q13433	-0.668699	NA	SLC39A6	NA	NA
Q13443	-0.516413	NA	ADAM9	NA	NA
Q13444	-0.199962	NA	ADAM15	NA	NA
Q13480	-1.73638	NA	GAB1	NA	NA
Q13530	-0.657626	NA	SERINC3	NA	NA
Q13588	-1.66926	NA	GRAP	NA	NA
Q13740	0.0456591	NA	ALCAM	NA	NA
Q13822	-0.0473312	NA	ENPP2	NA	NA
Q13835	0.474881	NA	PKP1	NA	NA
Q8IU85	0.0375401	NA	CAMK1D	NA	NA
Q14112	0.150524	NA	NID2	NA	NA
Q14195	0.401997	NA	DPYSL3	NA	NA
Q14242	-0.396472	NA	SELPLG	NA	NA
Q14332	-0.658893	NA	FZD2	NA	NA
Q14517	0.0287536	NA	FAT1	NA	NA
Q14542	-0.773562	NA	SLC29A2	NA	NA
Q14563	-0.120211	NA	SEMA3A	NA	NA
Q14651	0.150113	NA	PLS1	NA	NA
Q14689	-0.453875	NA	DIP2A	NA	NA
Q15041	0.576827	NA	ARL6IP1	NA	NA
Q15049	-1.81178	NA	MLC1	NA	NA
Q15063	0.220008	NA	POSTN	NA	NA
Q15334	-0.322596	NA	LLGL1	NA	NA
Q15438	-0.644195	NA	CYTH1	NA	NA
Q15493	0.153586	NA	RGN	NA	NA
Q15517	-0.371581	NA	CDSN	NA	NA
Q15582	0.0777836	NA	TGFBI	NA	NA
Q15599	-0.906842	NA	NHERF2	NA	NA
Q16394	0.192232	NA	EXT1	NA	NA
Q16473	0.328712	NA	TNXA	NA	NA
Q16720	0.518564	NA	ATP2B3	NA	NA
Q16769	0.397047	NA	QPCT	NA	NA
Q16772	0.411917	NA	GSTA3	NA	NA
Q16827	-0.219357	NA	PTPRO	NA	NA
Q16853	-0.119578	NA	AOC3	NA	NA
Q3ZCW2	-0.167934	NA	LGALSL	NA	NA
Q494V2	0.0789197	NA	CFAP100	NA	NA
Q53HL2	-1.27301	NA	CDCA8	NA	NA
Q5JS54	-0.286862	NA	PSMG4	NA	NA
Q5JUQ0	-0.123075	NA	FAM78A	NA	NA
Q5SRE7	0.20019	NA	PHYHD1	NA	NA
Q5T3F8	0.108609	NA	TMEM63B	NA	NA
Q5T5C0	0.665233	NA	STXBP5	NA	NA
Q5T749	0.517474	NA	KPRP	NA	NA
Q5TIA1	-0.639042	NA	MEI1	NA	NA
Q5VZM2	0.33986	NA	RRAGB	NA	NA
Q5W0Z9	-0.149016	NA	ZDHHC20	NA	NA
Q5ZPR3	-1.17301	NA	CD276	NA	NA
Q9Y4E1	-0.147507	NA	WASHC2C	NA	NA
Q6EMB2	-0.113715	NA	TTLL5	NA	NA
Q6EMK4	0.246498	NA	VASN	NA	NA
Q6GTS8	-0.152134	NA	PM20D1	NA	NA
Q6GYQ0	-0.22116	NA	RALGAPA1	NA	NA
Q6IA17	-0.118597	NA	SIGIRR	NA	NA
Q6N063	0.250327	NA	OGFOD2	NA	NA
Q6NXT1	-0.408756	NA	ANKRD54	NA	NA
Q6P4Q7	0.371651	NA	CNNM4	NA	NA
Q6P9B6	0.519864	NA	MEAK7	NA	NA
Q6PJF5	-0.407784	NA	RHBDF2	NA	NA
Q6PL24	0.679923	NA	TMED8	NA	NA
Q6Q0C0	-1.12426	NA	TRAF7	NA	NA
Q6R2W3	-0.732895	NA	SCAND3	NA	NA
Q6UVK1	-0.923606	NA	CSPG4	NA	NA
Q6UWD8	-0.756451	NA	C16orf54	NA	NA
Q6UWF3	-0.862104	NA	SCIMP	NA	NA
Q6UWL2	-0.273262	NA	SUSD1	NA	NA
Q6UX71	-0.0366621	NA	PLXDC2	NA	NA
Q6V0I7	0.0834532	NA	FAT4	NA	NA
Q6WRI0	-1.11295	NA	IGSF10	NA	NA
Q6ZMU1	0.379254	NA	C3P1	NA	NA
Q6ZP29	0.0138601	NA	SLC66A1	NA	NA
Q76LX8	0.161133	NA	ADAMTS13	NA	NA
Q7KYR7	0.020717	NA	BTN2A1	NA	NA
Q7LGC8	0.246914	NA	CHST3	NA	NA
Q7RTP6	-0.940777	NA	MICAL3	NA	NA
Q7Z304	0.607457	NA	MAMDC2	NA	NA
Q7Z403	-0.241154	NA	TMC6	NA	NA
Q7Z698	-1.05081	NA	SPRED2	NA	NA
Q7Z6L1	0.605052	NA	TECPR1	NA	NA
Q7Z7M9	0.139449	NA	GALNT5	NA	NA
Q86UD1	0.102974	NA	OAF	NA	NA
Q86UF1	-0.662607	NA	TSPAN33	NA	NA
Q86UN3	0.208953	NA	RTN4RL2	NA	NA
Q86VE9	-1.33794	NA	SERINC5	NA	NA
Q86WI1	0.162512	NA	PKHD1L1	NA	NA
Q86XS8	0.292387	NA	RNF130	NA	NA
Q86Y22	-2.45669	NA	COL23A1	NA	NA
Q86YV5	0.387757	NA	PRAG1	NA	NA
Q8IU68	-0.22392	NA	TMC8	NA	NA
Q8IUE6	0.176808	NA	H2AC21	NA	NA
Q8IUW3	-0.302286	NA	SPATA2L	NA	NA
Q8IUW5	-0.292878	NA	RELL1	NA	NA
Q8IUX7	-1.01663	NA	AEBP1	NA	NA
Q8IVF7	-0.906727	NA	FMNL3	NA	NA
Q8IWA5	-0.00580883	NA	SLC44A2	NA	NA
Q8IWE4	-1.11903	NA	DCUN1D3	NA	NA
Q8IWT6	1.02227	NA	LRRC8A	NA	NA
Q8IWY4	-1.25047	NA	SCUBE1	NA	NA
Q8IX04	-0.839486	NA	UEVLD	NA	NA
Q8IX19	-0.876449	NA	MCEMP1	NA	NA
Q8IXL6	0.196982	NA	FAM20C	NA	NA
Q8IY33	-0.17152	NA	MICALL2	NA	NA
Q8IZX4	0.181162	NA	TAF1L	NA	NA
Q8N0Y7	0.0565802	NA	PGAM4	NA	NA
Q8N1I0	-0.894294	NA	DOCK4	NA	NA
Q8N2S1	0.117007	NA	LTBP4	NA	NA
Q8N3T6	0.0631323	NA	TMEM132C	NA	NA
Q8N423	-0.928803	NA	LILRB2	NA	NA
Q8N441	-1.62681	NA	FGFRL1	NA	NA
Q8N448	-1.07385	NA	LNX2	NA	NA
Q8N4C8	-1.04226	NA	MINK1	NA	NA
Q8N4T4	-1.27529	NA	ARHGEF39	NA	NA
Q8NAG6	-1.32397	NA	ANKLE1	NA	NA
Q8NB49	-0.719352	NA	ATP11C	NA	NA
Q8NC42	-0.130648	NA	RNF149	NA	NA
Q8NC96	0.186248	NA	NECAP1	NA	NA
Q8NCH0	-0.982811	NA	CHST14	NA	NA
Q8ND76	0.0860271	NA	CCNY	NA	NA
Q8NDA2	-0.0802142	NA	HMCN2	NA	NA
Q8NFP9	0.0275532	NA	NBEA	NA	NA
Q8NFY4	0.287143	NA	SEMA6D	NA	NA
Q8NG11	-0.352418	NA	TSPAN14	NA	NA
Q8TBE9	-0.188166	NA	NANP	NA	NA
Q8TBF2	-0.183876	NA	PRXL2B	NA	NA
Q8TBZ3	0.532515	NA	WDR20	NA	NA
Q8TCT8	-0.264097	NA	SPPL2A	NA	NA
Q8TDN4	0.717113	NA	CABLES1	NA	NA
Q8TDW7	0.316877	NA	FAT3	NA	NA
Q8TF42	-1.46263	NA	UBASH3B	NA	NA
Q8WTR4	-0.387033	NA	GDPD5	NA	NA
Q8WTS1	0.546927	NA	ABHD5	NA	NA
Q8WUM9	-1.39959	NA	SLC20A1	NA	NA
Q8WUN7	-0.315035	NA	UBTD2	NA	NA
Q8WUX1	-1.31695	NA	SLC38A5	NA	NA
Q8WV19	-0.431427	NA	SFT2D1	NA	NA
Q8WV41	-0.0555493	NA	SNX33	NA	NA
Q8WVP5	0.363258	NA	TNFAIP8L1	NA	NA
Q8WVV4	1.06298	NA	POF1B	NA	NA
Q8WWW8	-0.930099	NA	GAB3	NA	NA
Q8WZ60	-0.589577	NA	KLHL6	NA	NA
Q92478	-0.229009	NA	CLEC2B	NA	NA
Q92503	-0.841023	NA	SEC14L1	NA	NA
Q92558	-0.178538	NA	WASF1	NA	NA
Q92581	0.209854	NA	SLC9A6	NA	NA
Q92738	0.26398	NA	USP6NL	NA	NA
Q92823	0.100968	NA	NRCAM	NA	NA
Q92859	0.0921774	NA	NEO1	NA	NA
Q92954	0.459758	NA	PRG4	NA	NA
Q92963	-0.142761	NA	RIT1	NA	NA
Q93033	0.600649	NA	CD101	NA	NA
Q93063	0.34193	NA	EXT2	NA	NA
Q93088	0.154053	NA	BHMT	NA	NA
Q93096	0.154015	NA	PTP4A1	NA	NA
Q93099	0.213886	NA	HGD	NA	NA
Q969G6	-0.397612	NA	RFK	NA	NA
Q969P0	-0.954275	NA	IGSF8	NA	NA
Q96A54	-1.73457	NA	ADIPOR1	NA	NA
Q96AC1	0.123769	NA	FERMT2	NA	NA
Q96AX2	0.700912	NA	RAB37	NA	NA
Q96B33	-0.513155	NA	CLDN23	NA	NA
Q96BD0	-1.30746	NA	SLCO4A1	NA	NA
Q96BI3	-0.0294218	NA	APH1A	NA	NA
Q96BJ3	-0.252501	NA	AIDA	NA	NA
Q96C92	-0.778756	NA	ENTR1	NA	NA
Q96CD0	0.169737	NA	FBXL8	NA	NA
Q96CS7	-1.01766	NA	PLEKHB2	NA	NA
Q96D15	0.0811958	NA	RCN3	NA	NA
Q96D31	-1.51133	NA	ORAI1	NA	NA
Q96DU3	0.267448	NA	SLAMF6	NA	NA
Q96DX4	-0.812737	NA	RSPRY1	NA	NA
Q96EC8	-0.797224	NA	YIPF6	NA	NA
Q96FQ6	0.228075	NA	S100A16	NA	NA
Q96FZ5	0.100943	NA	CMTM7	NA	NA
Q96GD4	-1.39977	NA	AURKB	NA	NA
Q96GS6	0.326174	NA	ABHD17A	NA	NA
Q96I34	-0.963882	NA	PPP1R16A	NA	NA
Q96JZ2	-0.95429	NA	HSH2D	NA	NA
Q96L08	-0.934019	NA	SUSD3	NA	NA
Q96N76	0.234182	NA	UROC1	NA	NA
Q96NW7	0.273869	NA	LRRC7	NA	NA
Q96P44	-0.399128	NA	COL21A1	NA	NA
Q96PL5	0.0630786	NA	ERMAP	NA	NA
Q96QA5	1.16685	NA	GSDMA	NA	NA
Q96QD5	-2.4895	NA	DEPDC7	NA	NA
Q96QS1	-0.375909	NA	TSPAN32	NA	NA
Q96RW7	0.295124	NA	HMCN1	NA	NA
Q96SA4	-0.0602446	NA	SERINC2	NA	NA
Q96SN7	-1.15442	NA	ORAI2	NA	NA
Q96T49	-0.618073	NA	PPP1R16B	NA	NA
Q99572	-0.166238	NA	P2RX7	NA	NA
Q99574	0.204378	NA	SERPINI1	NA	NA
Q99715	0.115134	NA	COL12A1	NA	NA
Q99719	-0.513483	NA	SEPTIN5	NA	NA
Q99828	-0.599116	NA	CIB1	NA	NA
Q99972	0.32308	NA	MYOC	NA	NA
Q9BPZ3	0.0187397	NA	PAIP2	NA	NA
Q9BQ49	-1.82975	NA	SMIM7	NA	NA
Q9BQS7	0.163822	NA	HEPH	NA	NA
Q9BSA4	-0.537761	NA	TTYH2	NA	NA
Q9BSY9	0.648654	NA	DESI2	NA	NA
Q9BT25	0.283574	NA	HAUS8	NA	NA
Q9BVV8	-1.18989	NA	FAM174C	NA	NA
Q9BX97	0.275176	NA	PLVAP	NA	NA
Q9BXD5	-0.375373	NA	NPL	NA	NA
Q9BXI6	-0.392647	NA	TBC1D10A	NA	NA
Q9BXJ4	-0.228989	NA	C1QTNF3	NA	NA
Q9BXS9	-0.38401	NA	SLC26A6	NA	NA
Q9BXX0	-1.454	NA	EMILIN2	NA	NA
Q9BZM4	-0.209333	NA	ULBP3	NA	NA
Q9BZW8	0.109079	NA	CD244	NA	NA
Q9C0B7	-0.285937	NA	TANGO6	NA	NA
Q9C0H2	-1.0405	NA	TTYH3	NA	NA
Q9C0I1	0.303879	NA	MTMR12	NA	NA
Q9GZM8	-1.14528	NA	NDEL1	NA	NA
Q9GZU7	-0.350395	NA	CTDSP1	NA	NA
Q9H0M0	0.210489	NA	WWP1	NA	NA
Q9H0X4	0.483897	NA	FAM234A	NA	NA
Q9H1A3	-0.138144	NA	METTL9	NA	NA
Q9H227	0.125891	NA	GBA3	NA	NA
Q9H3T2	0.386816	NA	SEMA6C	NA	NA
Q9H4D0	-1.66568	NA	CLSTN2	NA	NA
Q9H706	-0.757544	NA	GAREM1	NA	NA
Q9H7F0	-0.0267639	NA	ATP13A3	NA	NA
Q9H7P6	-0.0762736	NA	MVB12B	NA	NA
Q9HA72	0.823526	NA	CALHM2	NA	NA
Q9HAT8	-1.09963	NA	PELI2	NA	NA
Q9HBG6	-0.768179	NA	IFT122	NA	NA
Q9HBG7	-0.0253563	NA	LY9	NA	NA
Q9HBH0	0.0981115	NA	RHOF	NA	NA
Q9HCB6	-0.148281	NA	SPON1	NA	NA
Q9NPG4	0.070089	NA	PCDH12	NA	NA
Q9NPR2	-0.183956	NA	SEMA4B	NA	NA
Q9NQ79	-0.168374	NA	CRTAC1	NA	NA
Q9NQ84	-0.80659	NA	GPRC5C	NA	NA
Q9NQ89	0.57286	NA	FERRY3	NA	NA
Q9NQS7	-1.20319	NA	INCENP	NA	NA
Q9NQW6	-1.2843	NA	ANLN	NA	NA
Q9NRM0	0.0897408	NA	SLC2A9	NA	NA
Q9NRN5	0.0476106	NA	OLFML3	NA	NA
Q9NRW4	0.093468	NA	DUSP22	NA	NA
Q9NRY6	0.121143	NA	PLSCR3	NA	NA
Q9NS98	-0.0691729	NA	SEMA3G	NA	NA
Q9NT22	-0.131343	NA	EMILIN3	NA	NA
Q9NUE0	0.451054	NA	ZDHHC18	NA	NA
Q9NUJ7	-0.0360098	NA	PLCXD1	NA	NA
Q9NVM1	-1.75786	NA	EVA1B	NA	NA
Q9NX57	-0.949458	NA	RAB20	NA	NA
Q9NXD2	-0.116578	NA	MTMR10	NA	NA
Q9NXU5	0.416786	NA	ARL15	NA	NA
Q9NY35	-0.37461	NA	CLDND1	NA	NA
Q9NZN3	-0.0469691	NA	EHD3	NA	NA
Q9NZN4	-1.05768	NA	EHD2	NA	NA
Q9UBH6	0.283042	NA	XPR1	NA	NA
Q9UBS8	-0.708555	NA	RNF14	NA	NA
Q9UBX5	0.220908	NA	FBLN5	NA	NA
Q9UDY2	-1.50159	NA	TJP2	NA	NA
Q9UGH3	0.28973	NA	SLC23A2	NA	NA
Q9UGM3	0.14642	NA	DMBT1	NA	NA
Q9UGN4	-0.625513	NA	CD300A	NA	NA
Q9UHW5	0.217141	NA	GPN3	NA	NA
Q9UHX3	0.638525	NA	ADGRE2	NA	NA
Q9UI15	0.185206	NA	TAGLN3	NA	NA
Q9UIK4	0.118461	NA	DAPK2	NA	NA
Q9UJF2	-0.0487909	NA	RASAL2	NA	NA
Q9UK97	-0.0820262	NA	FBXO9	NA	NA
Q9UKB1	-0.433278	NA	FBXW11	NA	NA
Q9UKJ1	0.342505	NA	PILRA	NA	NA
Q9UKS6	-0.144375	NA	PACSIN3	NA	NA
Q9UKU9	0.423086	NA	ANGPTL2	NA	NA
Q9ULB1	0.362391	NA	NRXN1	NA	NA
Q9ULT8	-0.784635	NA	HECTD1	NA	NA
Q9UM47	-0.463735	NA	NOTCH3	NA	NA
Q9UM82	-1.38709	NA	SPATA2	NA	NA
Q9UN70	0.146227	NA	PCDHGC3	NA	NA
Q9UP95	-0.262126	NA	SLC12A4	NA	NA
Q9UPA5	0.117742	NA	BSN	NA	NA
Q9UPI3	0.568294	NA	FLVCR2	NA	NA
Q9UPQ4	-1.30315	NA	TRIM35	NA	NA
Q9UQC2	-1.32655	NA	GAB2	NA	NA
Q9Y281	-0.06729	NA	CFL2	NA	NA
Q9Y286	0.253783	NA	SIGLEC7	NA	NA
Q9Y289	-0.349075	NA	SLC5A6	NA	NA
Q9Y336	0.0250912	NA	SIGLEC9	NA	NA
Q9Y3L5	-0.0841249	NA	RAP2C	NA	NA
Q9Y3S2	-0.44971	NA	ZNF330	NA	NA
Q9Y4D1	0.331416	NA	DAAM1	NA	NA
Q9Y4G8	-0.0128139	NA	RAPGEF2	NA	NA
Q9Y597	-1.98819	NA	KCTD3	NA	NA
Q9Y5C1	0.271036	NA	ANGPTL3	NA	NA
Q9Y5P8	-0.657449	NA	PPP2R3B	NA	NA
Q9Y5X1	0.254803	NA	SNX9	NA	NA
Q9Y5X9	0.235878	NA	LIPG	NA	NA
Q9Y5Y0	-0.807284	NA	FLVCR1	NA	NA
Q9Y5Y6	-1.03892	NA	ST14	NA	NA
Q9Y6N7	0.178586	NA	ROBO1	NA	NA
Q9Y6Q2	0.0772905	NA	STON1	NA	NA
Q9Y6Z7	0.341695	NA	COLEC10	NA	NA
Q9H1E3	0.778384	1.54297	NA	NA	NA
P22694	0.175622	1.5136	NA	NA	NA
P15309	0.504182	0.891786	NA	NA	NA
P00746	-0.51702	0.818383	NA	NA	NA
Q9H8H3	0.272268	0.815267	NA	NA	NA
Q7L9B9	0.238491	0.728763	NA	NA	NA
P16401	0.186782	0.717553	NA	NA	NA
Q8IV08	0.440521	0.709683	NA	NA	NA
P20160	-1.25241	0.702118	NA	NA	NA
P07203	0.782655	0.67883	NA	NA	NA
Q9H3M7	-1.0008	0.67787	NA	NA	NA
Q9NUN5	0.227783	0.673178	NA	NA	NA
P16403	0.371302	0.668716	NA	NA	NA
P02792	0.848392	0.664963	NA	NA	NA
P61601	0.401273	0.663424	NA	NA	NA
P62805	-0.0060908	0.652661	NA	NA	NA
Q6FI13	0.134975	0.616718	NA	NA	NA
Q13510	0.444133	0.603669	NA	NA	NA
Q71DI3	-0.0332794	0.592712	NA	NA	NA
P26583	1.15474	0.583399	NA	NA	NA
P42765	-0.0916758	0.582755	NA	NA	NA
O15243	-0.763437	0.57792	NA	NA	NA
Q9H477	-0.445594	0.57639	NA	NA	NA
P05204	-0.2898	0.573787	NA	NA	NA
P13473	-0.457517	0.570283	NA	NA	NA
P28799	-0.138847	0.569411	NA	NA	NA
Q5SSJ5	-0.0442816	0.569053	NA	NA	NA
P23141	-0.0432949	0.56798	NA	NA	NA
Q3ZCM7	-1.3146	0.564945	NA	NA	NA
P09429	0.657718	0.562241	NA	NA	NA
Q6P1X6	-0.176023	0.553464	NA	NA	NA
P05109	1.33145	0.541507	NA	NA	NA
P07686	0.175908	0.54119	NA	NA	NA
P00813	0.360271	0.531596	NA	NA	NA
O95235	-1.04604	0.523214	NA	NA	NA
O75367	0.146547	0.517615	NA	NA	NA
P32970	-0.128407	0.506113	NA	NA	NA
Q9C0B5	-0.525542	0.505441	NA	NA	NA
O00635	-0.722763	0.50368	NA	NA	NA
P27701	-0.273313	0.500853	NA	NA	NA
P30048	-0.139846	0.499227	NA	NA	NA
Q9NPJ3	-0.0789363	0.497359	NA	NA	NA
Q5TEC6	0.0102139	0.495151	NA	NA	NA
Q8IYM9	0.0292559	0.494103	NA	NA	NA
Q92835	-1.32484	0.479333	NA	NA	NA
P09622	-0.293333	0.479235	NA	NA	NA
Q9Y6N5	-0.260817	0.47531	NA	NA	NA
P24539	-1.38806	0.467998	NA	NA	NA
P45880	-0.875561	0.464566	NA	NA	NA
Q8TB24	0.678831	0.464505	NA	NA	NA
Q9Y277	-0.926567	0.46023	NA	NA	NA
O60613	-0.12979	0.458004	NA	NA	NA
P41218	0.809147	0.456602	NA	NA	NA
Q96AH8	0.596372	0.454428	NA	NA	NA
B0I1T2	0.0935898	0.449942	NA	NA	NA
P04040	0.405355	0.445628	NA	NA	NA
P00367	-0.402178	0.443548	NA	NA	NA
Q13423	-1.1039	0.442639	NA	NA	NA
O95831	0.171005	0.442101	NA	NA	NA
A6NHQ2	-0.0300331	0.436124	NA	NA	NA
P55809	-0.192934	0.435494	NA	NA	NA
Q9UH99	-0.0206267	0.434647	NA	NA	NA
Q13232	0.324143	0.433504	NA	NA	NA
O60496	-0.197722	0.427417	NA	NA	NA
Q96EK6	-0.142016	0.427368	NA	NA	NA
P06865	0.235067	0.425489	NA	NA	NA
Q04837	-0.778342	0.425187	NA	NA	NA
Q9Y3Z3	0.365805	0.425119	NA	NA	NA
P30084	-0.186163	0.424541	NA	NA	NA
Q9H2U2	0.530317	0.424517	NA	NA	NA
Q13011	-0.0489012	0.424424	NA	NA	NA
P61604	-0.772215	0.422673	NA	NA	NA
P08631	-0.0761725	0.417836	NA	NA	NA
P30043	0.134256	0.416384	NA	NA	NA
P16104	0.15678	0.413939	NA	NA	NA
P17900	0.778974	0.411597	NA	NA	NA
P40926	-0.112472	0.407045	NA	NA	NA
P19367	0.247344	0.406431	NA	NA	NA
Q9Y530	-0.534339	0.405809	NA	NA	NA
Q9NVJ2	0.225222	0.405544	NA	NA	NA
P55795	0.186324	0.404331	NA	NA	NA
P61626	-0.819837	0.402976	NA	NA	NA
P11678	-1.75115	0.40264	NA	NA	NA
Q9Y4Y9	0.33521	0.401461	NA	NA	NA
Q15027	0.132591	0.40056	NA	NA	NA
P08758	0.382086	0.399803	NA	NA	NA
P24752	-0.345813	0.399392	NA	NA	NA
P35232	-1.20453	0.398603	NA	NA	NA
Q9UHG3	-0.0331831	0.397065	NA	NA	NA
P25705	-0.965126	0.39636	NA	NA	NA
O00754	-0.0113331	0.396014	NA	NA	NA
P07902	0.605009	0.395125	NA	NA	NA
O75298	0.686042	0.392332	NA	NA	NA
P21796	-0.516509	0.390542	NA	NA	NA
P06396	0.117163	0.38927	NA	NA	NA
Q16698	-0.429908	0.389122	NA	NA	NA
Q53EL6	0.673835	0.388438	NA	NA	NA
Q13363	0.722666	0.385377	NA	NA	NA
Q71UI9	0.334187	0.383178	NA	NA	NA
Q9HB90	0.837642	0.378959	NA	NA	NA
P40939	-1.14112	0.377436	NA	NA	NA
O95749	-0.0349007	0.376596	NA	NA	NA
P05164	-1.30059	0.376564	NA	NA	NA
P15927	0.996568	0.374075	NA	NA	NA
P04083	0.319935	0.373735	NA	NA	NA
Q9BUJ2	0.50622	0.369476	NA	NA	NA
P53634	-0.876433	0.369144	NA	NA	NA
Q8WXB1	0.308649	0.368751	NA	NA	NA
P10515	-0.851074	0.365909	NA	NA	NA
P29597	-0.857682	0.361519	NA	NA	NA
Q03169	-0.114687	0.358719	NA	NA	NA
P06576	-0.95472	0.357384	NA	NA	NA
P05114	0.0264435	0.356346	NA	NA	NA
Q1KMD3	0.250132	0.353276	NA	NA	NA
Q9BTT0	-0.2659	0.352747	NA	NA	NA
P37235	0.502908	0.352333	NA	NA	NA
Q96N66	0.123827	0.34885	NA	NA	NA
P63104	-0.0546036	0.347911	NA	NA	NA
Q53TN4	-0.09338	0.345009	NA	NA	NA
P36776	-0.426833	0.34392	NA	NA	NA
Q9UBR2	0.280756	0.342466	NA	NA	NA
Q5JSP0	0.173382	0.342159	NA	NA	NA
P07954	-0.0423079	0.341876	NA	NA	NA
P00488	0.667426	0.340296	NA	NA	NA
P15848	0.353765	0.340083	NA	NA	NA
O43914	-0.564236	0.339953	NA	NA	NA
Q99623	-1.19124	0.339614	NA	NA	NA
O75390	-0.581189	0.338888	NA	NA	NA
P02545	0.868325	0.336695	NA	NA	NA
Q07021	-1.00252	0.336612	NA	NA	NA
P31930	-1.12097	0.335987	NA	NA	NA
O75964	-0.407991	0.335676	NA	NA	NA
P22087	-0.0905501	0.335624	NA	NA	NA
P05089	0.523004	0.334351	NA	NA	NA
P46063	0.483894	0.332323	NA	NA	NA
Q00839	-0.245811	0.332153	NA	NA	NA
P35237	0.796014	0.331634	NA	NA	NA
Q92930	0.330707	0.330911	NA	NA	NA
Q92820	0.105753	0.329941	NA	NA	NA
P22695	-0.962884	0.329674	NA	NA	NA
Q9UHJ6	0.223495	0.327163	NA	NA	NA
P09467	0.41351	0.326703	NA	NA	NA
Q9H7M9	-0.146646	0.326698	NA	NA	NA
P51659	-0.141338	0.325541	NA	NA	NA
P13804	-0.141096	0.324916	NA	NA	NA
P06702	1.28304	0.32409	NA	NA	NA
P61970	0.079114	0.322595	NA	NA	NA
Q9Y2Q3	-0.423934	0.321045	NA	NA	NA
Q96IX5	-0.743703	0.321024	NA	NA	NA
P48735	-0.739447	0.320735	NA	NA	NA
P30740	0.684947	0.319068	NA	NA	NA
P48426	-0.00830142	0.318044	NA	NA	NA
O75368	-0.269349	0.31692	NA	NA	NA
Q9NZT1	1.35964	0.316235	NA	NA	NA
P11413	0.459265	0.316178	NA	NA	NA
Q96BM9	0.207732	0.315322	NA	NA	NA
P09525	0.309336	0.314052	NA	NA	NA
Q9NTI5	0.462033	0.313524	NA	NA	NA
P10809	-0.860042	0.313117	NA	NA	NA
P32249	0.510894	0.312834	NA	NA	NA
Q7LBR1	-0.919447	0.311327	NA	NA	NA
Q14108	0.0688909	0.310933	NA	NA	NA
O95139	-0.817554	0.309873	NA	NA	NA
Q6ZUM4	0.509114	0.309864	NA	NA	NA
Q5VW32	-0.397277	0.309475	NA	NA	NA
Q13523	0.825621	0.308985	NA	NA	NA
Q6ZNJ1	-0.383972	0.30879	NA	NA	NA
P55769	0.355844	0.308246	NA	NA	NA
Q96RU3	0.712773	0.303934	NA	NA	NA
O95479	0.592444	0.303836	NA	NA	NA
P40121	0.571664	0.303573	NA	NA	NA
Q8N8N7	0.276912	0.303072	NA	NA	NA
Q16822	-0.0356684	0.300223	NA	NA	NA
Q08257	0.239506	0.300127	NA	NA	NA
Q9BYV8	-1.18699	0.299736	NA	NA	NA
Q96CN7	0.8589	0.298132	NA	NA	NA
Q8IWB7	-0.0943438	0.296216	NA	NA	NA
Q96S44	0.433131	0.295923	NA	NA	NA
Q96QR8	0.333796	0.295151	NA	NA	NA
P10155	0.218908	0.295121	NA	NA	NA
P27707	0.255286	0.294744	NA	NA	NA
Q9BWM7	-0.85925	0.294671	NA	NA	NA
Q9UHA4	0.447289	0.294126	NA	NA	NA
O43813	0.107912	0.293897	NA	NA	NA
Q15831	0.694292	0.293893	NA	NA	NA
P17050	-0.119976	0.293534	NA	NA	NA
Q16836	-0.277478	0.29353	NA	NA	NA
O15379	-0.0496353	0.292642	NA	NA	NA
O15116	0.0272541	0.291856	NA	NA	NA
Q12905	0.802255	0.291784	NA	NA	NA
P13716	0.60191	0.291694	NA	NA	NA
P31949	0.703074	0.290822	NA	NA	NA
Q9H9B4	0.312069	0.290434	NA	NA	NA
Q9P016	0.77644	0.29021	NA	NA	NA
Q9NXR7	0.597818	0.289951	NA	NA	NA
P16284	0.460973	0.288709	NA	NA	NA
P49754	0.324737	0.287076	NA	NA	NA
Q7L591	-0.472657	0.286735	NA	NA	NA
P20700	0.684989	0.285789	NA	NA	NA
O75608	0.28904	0.28562	NA	NA	NA
Q9NX63	-0.40977	0.284031	NA	NA	NA
P09382	0.315997	0.283649	NA	NA	NA
Q14764	0.257663	0.283261	NA	NA	NA
P30405	-0.147142	0.283197	NA	NA	NA
P54819	0.494301	0.282906	NA	NA	NA
Q9ULX6	0.955357	0.281165	NA	NA	NA
Q8TCU6	0.373442	0.280866	NA	NA	NA
P12236	-1.06681	0.280461	NA	NA	NA
Q9NXG2	0.504405	0.280262	NA	NA	NA
P13073	-0.491202	0.280145	NA	NA	NA
Q86X76	0.566283	0.279233	NA	NA	NA
Q96AX1	0.327425	0.278047	NA	NA	NA
O00567	-0.307691	0.276134	NA	NA	NA
Q9NRW3	-0.442709	0.275539	NA	NA	NA
P32456	0.536496	0.275194	NA	NA	NA
Q96IG2	0.774995	0.275073	NA	NA	NA
Q2TAA2	0.282668	0.274678	NA	NA	NA
P23743	0.110501	0.274342	NA	NA	NA
P07910	0.368711	0.274085	NA	NA	NA
P53990	-0.567088	0.269884	NA	NA	NA
P11766	0.146264	0.269644	NA	NA	NA
P78406	0.204079	0.269531	NA	NA	NA
Q86UX7	0.0466677	0.26944	NA	NA	NA
Q7L5N7	0.672489	0.268908	NA	NA	NA
Q9NXN4	0.429815	0.267986	NA	NA	NA
P22061	0.406945	0.26796	NA	NA	NA
Q9BYI3	-0.655252	0.26718	NA	NA	NA
P19971	0.725641	0.266122	NA	NA	NA
Q16891	-0.407958	0.26605	NA	NA	NA
Q7RTV0	0.0813624	0.264707	NA	NA	NA
Q15274	0.483835	0.263998	NA	NA	NA
Q9Y3B4	0.391112	0.263884	NA	NA	NA
Q14005	-0.135651	0.263878	NA	NA	NA
P11387	0.0547962	0.263761	NA	NA	NA
P14866	0.779605	0.263118	NA	NA	NA
P34897	-0.622762	0.262576	NA	NA	NA
Q9H7D0	-0.14113	0.262172	NA	NA	NA
Q16512	-0.246062	0.261951	NA	NA	NA
Q5JTV8	0.194919	0.26159	NA	NA	NA
P60174	-0.151436	0.261574	NA	NA	NA
Q9Y2W1	0.79873	0.261573	NA	NA	NA
Q96S97	-0.379028	0.261342	NA	NA	NA
Q70IA6	0.258839	0.260848	NA	NA	NA
P42677	0.252105	0.260463	NA	NA	NA
P83916	0.503658	0.260217	NA	NA	NA
Q8WVY7	0.817176	0.259958	NA	NA	NA
P18754	0.616475	0.259828	NA	NA	NA
P61421	-0.532126	0.259723	NA	NA	NA
Q5T6V5	0.260984	0.25966	NA	NA	NA
Q02880	0.0202516	0.259572	NA	NA	NA
P30044	0.142524	0.25939	NA	NA	NA
Q9UBL3	0.770979	0.258862	NA	NA	NA
Q9NQG5	0.711792	0.258571	NA	NA	NA
P05413	0.515266	0.258388	NA	NA	NA
P55327	0.433315	0.25805	NA	NA	NA
Q00325	-1.26694	0.257406	NA	NA	NA
P19474	0.365999	0.257142	NA	NA	NA
Q07960	-0.285036	0.257113	NA	NA	NA
O60861	0.779481	0.256944	NA	NA	NA
P05141	-1.13697	0.256706	NA	NA	NA
Q32P44	0.225661	0.256645	NA	NA	NA
P31323	0.220706	0.256268	NA	NA	NA
Q14914	0.356128	0.255828	NA	NA	NA
Q92621	-0.188447	0.255764	NA	NA	NA
P62312	0.429955	0.255349	NA	NA	NA
O75558	-0.652605	0.255274	NA	NA	NA
P53999	0.265792	0.254813	NA	NA	NA
Q05193	0.0627168	0.254429	NA	NA	NA
Q12769	-0.210267	0.254181	NA	NA	NA
Q15436	0.460454	0.254107	NA	NA	NA
Q9BRR9	-0.116226	0.253555	NA	NA	NA
Q16401	0.46251	0.252583	NA	NA	NA
Q00535	0.349463	0.252515	NA	NA	NA
Q9H4A4	0.405744	0.251297	NA	NA	NA
O95466	-0.228398	0.251102	NA	NA	NA
P63279	0.592518	0.250967	NA	NA	NA
P12956	0.123137	0.250876	NA	NA	NA
P09960	0.200883	0.250677	NA	NA	NA
P52272	-0.0132434	0.250555	NA	NA	NA
Q9Y5Z4	0.536002	0.250112	NA	NA	NA
Q13838	0.560011	0.249619	NA	NA	NA
Q15257	0.601432	0.24924	NA	NA	NA
P39687	0.60111	0.249129	NA	NA	NA
Q9NS86	0.680416	0.248551	NA	NA	NA
Q8WX92	0.221587	0.248271	NA	NA	NA
O00442	0.339181	0.248245	NA	NA	NA
Q9UQ16	0.12348	0.247714	NA	NA	NA
Q8NHU6	0.0360556	0.247608	NA	NA	NA
P27695	0.271439	0.24738	NA	NA	NA
O95834	0.324631	0.246451	NA	NA	NA
P29401	0.611043	0.246158	NA	NA	NA
Q96IU4	0.334113	0.24567	NA	NA	NA
O75688	0.60117	0.24544	NA	NA	NA
Q3LXA3	0.359793	0.245371	NA	NA	NA
Q8N8A2	0.0326519	0.244004	NA	NA	NA
P18440	-0.728738	0.243729	NA	NA	NA
Q93034	0.354772	0.243563	NA	NA	NA
Q9H2H8	0.873591	0.243503	NA	NA	NA
Q13555	0.924279	0.242772	NA	NA	NA
P00441	0.0444915	0.242724	NA	NA	NA
O95336	0.417092	0.241667	NA	NA	NA
Q96FV2	0.107917	0.241573	NA	NA	NA
Q9NWV8	0.252527	0.241316	NA	NA	NA
P08133	0.409633	0.240548	NA	NA	NA
O95154	-0.292908	0.240161	NA	NA	NA
Q96DM3	0.116675	0.239234	NA	NA	NA
Q9H0E2	-0.147701	0.238976	NA	NA	NA
P42226	0.105666	0.238911	NA	NA	NA
P11279	-0.511768	0.238701	NA	NA	NA
Q96H20	0.0205371	0.238008	NA	NA	NA
P00387	0.38296	0.237636	NA	NA	NA
Q9Y5K8	0.178528	0.237542	NA	NA	NA
Q8WVV9	0.215287	0.237407	NA	NA	NA
P49189	0.398708	0.236221	NA	NA	NA
Q14141	-0.604778	0.236011	NA	NA	NA
Q00577	0.318652	0.235654	NA	NA	NA
P35659	0.224964	0.23472	NA	NA	NA
P13489	0.174449	0.234544	NA	NA	NA
O60711	-0.0345802	0.23351	NA	NA	NA
O43809	0.721858	0.232892	NA	NA	NA
P68402	-0.0225623	0.232209	NA	NA	NA
P09012	0.687932	0.231634	NA	NA	NA
Q9H3Z4	-0.307721	0.231501	NA	NA	NA
P13861	0.464794	0.231475	NA	NA	NA
P37837	0.591585	0.231041	NA	NA	NA
P07332	0.100475	0.230785	NA	NA	NA
P14649	0.109934	0.230643	NA	NA	NA
Q9Y243	0.703041	0.230316	NA	NA	NA
Q8TCD5	0.543407	0.23018	NA	NA	NA
Q8NBQ5	-0.226659	0.229599	NA	NA	NA
P07355	0.256341	0.229267	NA	NA	NA
Q567U6	0.242604	0.229135	NA	NA	NA
P27986	-1.19419	0.228478	NA	NA	NA
Q92556	0.114576	0.228171	NA	NA	NA
P14621	0.0467625	0.227514	NA	NA	NA
P47985	-1.16799	0.227262	NA	NA	NA
Q93009	0.619361	0.227165	NA	NA	NA
Q9Y2Q5	-0.116587	0.226831	NA	NA	NA
P62314	0.384666	0.226782	NA	NA	NA
Q9UJ68	-0.0987457	0.22592	NA	NA	NA
Q96BW5	0.545644	0.225516	NA	NA	NA
Q07889	-1.42234	0.225124	NA	NA	NA
P48637	0.385672	0.225058	NA	NA	NA
P49903	1.01763	0.224629	NA	NA	NA
Q14103	0.80054	0.224559	NA	NA	NA
O00160	0.138744	0.224315	NA	NA	NA
P61956	-0.2259	0.222723	NA	NA	NA
P32942	0.434691	0.2227	NA	NA	NA
Q99735	0.0726522	0.222521	NA	NA	NA
Q9BRF8	0.343081	0.221712	NA	NA	NA
O95865	0.330826	0.219578	NA	NA	NA
Q96A72	0.751314	0.219121	NA	NA	NA
Q9H2K8	0.118399	0.218853	NA	NA	NA
P10620	-0.256654	0.218762	NA	NA	NA
Q9HCU5	0.462137	0.218414	NA	NA	NA
P12270	0.385025	0.218163	NA	NA	NA
Q99497	0.0631434	0.217549	NA	NA	NA
Q4G0F5	0.336038	0.216968	NA	NA	NA
Q9BUQ8	0.382378	0.21691	NA	NA	NA
Q9H1Y0	0.277315	0.216738	NA	NA	NA
P67812	0.376724	0.216565	NA	NA	NA
P42338	-0.952048	0.21653	NA	NA	NA
Q13451	0.66698	0.216287	NA	NA	NA
Q86W42	0.247995	0.216159	NA	NA	NA
Q16181	-0.693108	0.215999	NA	NA	NA
P38117	-0.361813	0.215834	NA	NA	NA
Q6P589	-0.0183334	0.215525	NA	NA	NA
Q15555	-0.0730699	0.215159	NA	NA	NA
P07384	0.510186	0.214231	NA	NA	NA
Q71UM5	-0.493523	0.21413	NA	NA	NA
Q13303	0.16712	0.213869	NA	NA	NA
Q9P1F3	0.154409	0.213758	NA	NA	NA
P43405	-0.2041	0.213661	NA	NA	NA
Q9UH65	-0.159676	0.21333	NA	NA	NA
Q13595	0.905472	0.213308	NA	NA	NA
Q06787	-0.162466	0.212938	NA	NA	NA
O95786	0.430599	0.212852	NA	NA	NA
Q9HDC9	0.118997	0.21255	NA	NA	NA
Q01105	0.62964	0.212496	NA	NA	NA
O43488	0.436161	0.212245	NA	NA	NA
Q01844	0.313779	0.211998	NA	NA	NA
P09661	0.611997	0.211852	NA	NA	NA
O15400	-0.465481	0.21164	NA	NA	NA
O94903	0.276204	0.210547	NA	NA	NA
Q8IZL8	0.209798	0.209619	NA	NA	NA
O14773	0.167746	0.209022	NA	NA	NA
P68366	0.0698592	0.208917	NA	NA	NA
P10301	0.282942	0.208697	NA	NA	NA
O75915	0.597995	0.208335	NA	NA	NA
Q9H0Q0	0.0921796	0.208191	NA	NA	NA
P31942	-0.154662	0.208125	NA	NA	NA
Q14165	0.601824	0.207737	NA	NA	NA
Q8NAV1	0.00702318	0.207677	NA	NA	NA
Q96SB8	0.109133	0.207469	NA	NA	NA
P05771	-0.257833	0.206821	NA	NA	NA
Q8N7R7	-1.14279	0.206791	NA	NA	NA
O00422	0.721697	0.206521	NA	NA	NA
P31947	0.405841	0.205928	NA	NA	NA
Q9UIA9	0.514591	0.205773	NA	NA	NA
O95825	0.671125	0.205585	NA	NA	NA
P04632	0.237505	0.204828	NA	NA	NA
P11233	0.591419	0.204472	NA	NA	NA
Q07955	1.09472	0.204386	NA	NA	NA
O15143	-0.00511742	0.204353	NA	NA	NA
Q9NZ52	-0.17211	0.203484	NA	NA	NA
Q9NVZ3	0.2529	0.203285	NA	NA	NA
Q9Y2X3	-0.0278139	0.203237	NA	NA	NA
P57740	-0.527875	0.201634	NA	NA	NA
Q63HN8	-0.702926	0.201614	NA	NA	NA
Q9NPF4	0.884682	0.201567	NA	NA	NA
P45973	0.520265	0.201337	NA	NA	NA
P59998	0.360191	0.201304	NA	NA	NA
O00116	-0.380703	0.20114	NA	NA	NA
Q6ZMI0	0.416223	0.200927	NA	NA	NA
Q8N357	-0.475616	0.200735	NA	NA	NA
P36915	-0.173412	0.200649	NA	NA	NA
O95861	0.422651	0.200424	NA	NA	NA
Q13724	-0.333976	0.200372	NA	NA	NA
Q92688	0.309012	0.199838	NA	NA	NA
Q969X1	0.406224	0.199304	NA	NA	NA
O76021	-0.0256945	0.199265	NA	NA	NA
Q9Y371	0.141979	0.199174	NA	NA	NA
O15145	0.226243	0.198906	NA	NA	NA
Q96C86	1.14512	0.198863	NA	NA	NA
Q9UHY1	0.212795	0.198692	NA	NA	NA
P37108	0.557437	0.198627	NA	NA	NA
P09417	0.314243	0.198545	NA	NA	NA
Q9H4Z3	0.605259	0.198381	NA	NA	NA
Q6UXN9	0.751911	0.197273	NA	NA	NA
P61964	0.730722	0.196853	NA	NA	NA
Q9BUT1	-0.630298	0.196691	NA	NA	NA
Q9BUH6	0.48818	0.196538	NA	NA	NA
P43307	0.115239	0.196263	NA	NA	NA
Q15311	0.150774	0.196118	NA	NA	NA
O94905	0.0250823	0.196012	NA	NA	NA
P83111	0.535574	0.195063	NA	NA	NA
O75995	-0.421051	0.19494	NA	NA	NA
P06748	0.327539	0.194674	NA	NA	NA
Q9P2X3	0.0720577	0.194633	NA	NA	NA
P43353	-0.28646	0.194628	NA	NA	NA
O75832	0.26406	0.19422	NA	NA	NA
P14174	-0.345298	0.194219	NA	NA	NA
Q9NUQ7	0.103688	0.193357	NA	NA	NA
P60468	0.287994	0.193356	NA	NA	NA
P38159	0.350969	0.193167	NA	NA	NA
O60331	-0.0580657	0.192403	NA	NA	NA
P84103	0.843459	0.192317	NA	NA	NA
P17612	0.47736	0.19214	NA	NA	NA
Q9Y3A6	-0.156052	0.191891	NA	NA	NA
O60674	-0.487411	0.191504	NA	NA	NA
P61619	0.0293474	0.19114	NA	NA	NA
Q9Y6W3	-0.618027	0.191069	NA	NA	NA
O15144	0.335896	0.190996	NA	NA	NA
Q15287	1.22628	0.190569	NA	NA	NA
Q8TAQ2	0.302416	0.190139	NA	NA	NA
P47755	0.390173	0.190115	NA	NA	NA
Q9H269	0.0518077	0.190008	NA	NA	NA
Q9Y2G3	0.312051	0.189696	NA	NA	NA
Q9Y3C6	0.148965	0.188926	NA	NA	NA
Q8NCW5	0.325105	0.188604	NA	NA	NA
Q8N4P3	-0.955815	0.188476	NA	NA	NA
Q9HB19	-0.444909	0.18814	NA	NA	NA
Q99567	-0.42952	0.187915	NA	NA	NA
P62995	1.24358	0.187013	NA	NA	NA
P13727	-2.00279	0.186979	NA	NA	NA
Q86VP6	0.512823	0.186971	NA	NA	NA
P04080	0.214455	0.185932	NA	NA	NA
P62333	0.28555	0.185902	NA	NA	NA
Q9Y3B2	0.126736	0.185651	NA	NA	NA
Q9H307	1.21995	0.185519	NA	NA	NA
P07339	0.607942	0.185312	NA	NA	NA
Q7L5N1	0.28447	0.184844	NA	NA	NA
Q8N697	-0.366891	0.184776	NA	NA	NA
Q92783	0.0190086	0.184657	NA	NA	NA
Q9UQE7	0.496337	0.184648	NA	NA	NA
P61020	0.579979	0.184485	NA	NA	NA
Q9NSK0	0.659299	0.184226	NA	NA	NA
P51570	0.0294984	0.183877	NA	NA	NA
P29218	0.544781	0.183375	NA	NA	NA
Q9HA64	0.557711	0.183213	NA	NA	NA
P46926	0.453596	0.182931	NA	NA	NA
P46952	0.227501	0.18283	NA	NA	NA
Q8IUI8	-0.0466868	0.182746	NA	NA	NA
P14384	0.180257	0.18261	NA	NA	NA
O43760	-0.230613	0.182608	NA	NA	NA
Q9UKF7	-0.172091	0.182362	NA	NA	NA
P17931	0.316385	0.182209	NA	NA	NA
Q14739	-0.381459	0.182005	NA	NA	NA
P0DP25	-1.09453	0.18199	NA	NA	NA
Q562E7	0.200228	0.181958	NA	NA	NA
P31946	0.0253525	0.181793	NA	NA	NA
P49959	0.180761	0.181551	NA	NA	NA
P51648	0.467754	0.181285	NA	NA	NA
Q96EE3	0.248182	0.181162	NA	NA	NA
O75340	-0.327242	0.181157	NA	NA	NA
Q66K14	-0.131269	0.181096	NA	NA	NA
Q14457	0.260943	0.181044	NA	NA	NA
O43861	0.138443	0.181035	NA	NA	NA
Q7Z3C6	-0.366352	0.180735	NA	NA	NA
P08621	0.481337	0.180672	NA	NA	NA
Q9BZZ5	0.772014	0.18065	NA	NA	NA
Q9NR19	-0.143483	0.18056	NA	NA	NA
Q9UI09	-1.28393	0.180158	NA	NA	NA
P38646	-0.466367	0.18002	NA	NA	NA
Q13564	0.846985	0.179956	NA	NA	NA
Q9H270	-0.22704	0.179587	NA	NA	NA
Q16629	1.11832	0.179297	NA	NA	NA
P07948	-0.86141	0.179198	NA	NA	NA
P01911	-0.36452	0.178824	NA	NA	NA
P10768	0.498887	0.178753	NA	NA	NA
Q86WV6	0.122817	0.178655	NA	NA	NA
O00329	-0.853854	0.178584	NA	NA	NA
Q99829	0.0856768	0.178551	NA	NA	NA
Q10570	0.319255	0.178467	NA	NA	NA
Q9UBV8	-0.150826	0.178221	NA	NA	NA
Q15388	-0.327607	0.17813	NA	NA	NA
P40925	0.459305	0.177996	NA	NA	NA
Q9H4E7	-0.936179	0.177679	NA	NA	NA
P61225	-0.00796954	0.177582	NA	NA	NA
Q15057	0.481808	0.177466	NA	NA	NA
Q5TBA9	-0.279204	0.177222	NA	NA	NA
Q7L8J4	0.168697	0.176934	NA	NA	NA
Q8NFH4	-0.382268	0.176797	NA	NA	NA
P11310	-0.793258	0.17656	NA	NA	NA
Q9BWS9	0.143247	0.176519	NA	NA	NA
Q15019	-0.589843	0.176468	NA	NA	NA
Q96DB5	1.00797	0.176125	NA	NA	NA
Q9UBQ7	0.189099	0.175945	NA	NA	NA
O75976	-0.137165	0.175835	NA	NA	NA
Q14258	0.0808334	0.175127	NA	NA	NA
P38919	0.551229	0.174869	NA	NA	NA
P52758	0.0216405	0.174801	NA	NA	NA
P28062	0.43306	0.174776	NA	NA	NA
Q93008	0.375226	0.174742	NA	NA	NA
O00560	-0.8589	0.174597	NA	NA	NA
Q15208	-0.197449	0.174146	NA	NA	NA
Q9BT09	0.0199391	0.173988	NA	NA	NA
P49770	0.136189	0.173894	NA	NA	NA
P16152	0.162648	0.173454	NA	NA	NA
Q9UHD2	-0.0777918	0.173342	NA	NA	NA
P15121	0.264613	0.172963	NA	NA	NA
P09211	0.39547	0.172892	NA	NA	NA
O94979	0.0198587	0.1728	NA	NA	NA
Q8N2K0	-0.397197	0.172751	NA	NA	NA
O75874	0.450975	0.172744	NA	NA	NA
P61803	-0.093318	0.171723	NA	NA	NA
Q53FT3	0.753463	0.171626	NA	NA	NA
Q9P253	-0.0560207	0.171031	NA	NA	NA
P50213	-0.866604	0.170939	NA	NA	NA
Q16774	0.263476	0.17086	NA	NA	NA
Q9NVG8	0.0333983	0.170603	NA	NA	NA
P51531	0.302557	0.170251	NA	NA	NA
Q9BVC6	0.151038	0.169992	NA	NA	NA
P23458	-0.684947	0.169768	NA	NA	NA
Q9Y3L3	-0.30859	0.169744	NA	NA	NA
Q13576	-0.222633	0.169152	NA	NA	NA
Q15018	0.269135	0.168944	NA	NA	NA
Q7LG56	0.489784	0.168939	NA	NA	NA
P62826	0.60359	0.168448	NA	NA	NA
O14980	0.532695	0.168311	NA	NA	NA
P46734	0.180832	0.168257	NA	NA	NA
Q96G03	0.505036	0.167857	NA	NA	NA
O95630	-0.430601	0.167458	NA	NA	NA
Q5VWZ2	-0.106063	0.167413	NA	NA	NA
A0MZ66	-0.796523	0.167278	NA	NA	NA
P62258	-0.0597979	0.167031	NA	NA	NA
Q15363	-0.224835	0.166808	NA	NA	NA
Q9P2D3	-0.161008	0.166541	NA	NA	NA
Q9BRR6	0.422365	0.166367	NA	NA	NA
P08579	0.592448	0.166117	NA	NA	NA
P30086	0.0233021	0.166093	NA	NA	NA
O75477	0.157034	0.165391	NA	NA	NA
Q86WR7	-1.50338	0.164939	NA	NA	NA
Q9NQW7	0.415337	0.163784	NA	NA	NA
Q92882	0.343688	0.16369	NA	NA	NA
Q8WWY3	0.362563	0.163659	NA	NA	NA
Q92609	-0.349802	0.163373	NA	NA	NA
P04843	-0.133694	0.163306	NA	NA	NA
O75436	0.290366	0.163281	NA	NA	NA
Q05048	0.6302	0.163134	NA	NA	NA
Q12797	0.0551039	0.163016	NA	NA	NA
P10398	-0.430412	0.161964	NA	NA	NA
Q9Y6A4	0.315833	0.161865	NA	NA	NA
P54132	0.520124	0.16155	NA	NA	NA
P01137	-0.0397069	0.161453	NA	NA	NA
O14578	-1.6693	0.16112	NA	NA	NA
Q9H3S7	-0.454579	0.16013	NA	NA	NA
P38606	0.309881	0.160036	NA	NA	NA
Q14697	-0.0762456	0.15988	NA	NA	NA
Q96JJ3	-0.611407	0.159632	NA	NA	NA
Q96GG9	0.190895	0.15931	NA	NA	NA
P28066	0.428132	0.159278	NA	NA	NA
P26599	0.356413	0.159053	NA	NA	NA
Q9HAB8	0.429266	0.158806	NA	NA	NA
P00558	0.0613473	0.158697	NA	NA	NA
Q07666	0.11802	0.158295	NA	NA	NA
Q7Z3B4	-0.457214	0.158288	NA	NA	NA
Q6P1N9	0.276219	0.157786	NA	NA	NA
Q13418	0.131983	0.157721	NA	NA	NA
P09874	0.462865	0.157628	NA	NA	NA
P55263	0.375061	0.157373	NA	NA	NA
O94874	0.357506	0.156736	NA	NA	NA
P51858	0.421784	0.156708	NA	NA	NA
P28331	-0.274737	0.155756	NA	NA	NA
Q8WUM0	0.174593	0.155699	NA	NA	NA
P49773	0.152617	0.15538	NA	NA	NA
P22314	0.647623	0.155049	NA	NA	NA
Q2TAY7	0.465611	0.154935	NA	NA	NA
P16885	0.220986	0.154839	NA	NA	NA
Q05823	-0.381562	0.154642	NA	NA	NA
Q96T37	0.692683	0.154523	NA	NA	NA
P35813	0.151223	0.153405	NA	NA	NA
P19447	0.789399	0.153339	NA	NA	NA
Q6XQN6	0.475043	0.153333	NA	NA	NA
P54725	-0.0121069	0.153239	NA	NA	NA
Q9NYF8	1.02759	0.153138	NA	NA	NA
O00764	0.36386	0.152554	NA	NA	NA
P17655	0.312508	0.152518	NA	NA	NA
Q96FX7	0.369744	0.152381	NA	NA	NA
P48507	0.094725	0.152246	NA	NA	NA
Q9UIA0	-0.269813	0.152242	NA	NA	NA
Q93050	-0.129837	0.151774	NA	NA	NA
P30046	0.203501	0.151223	NA	NA	NA
Q96EP5	0.512818	0.150977	NA	NA	NA
O75083	-0.142607	0.150813	NA	NA	NA
A6NIH7	0.119933	0.150474	NA	NA	NA
P49458	0.486101	0.150433	NA	NA	NA
P78346	0.685446	0.149815	NA	NA	NA
P41240	-0.577951	0.149638	NA	NA	NA
P47914	-0.176501	0.149613	NA	NA	NA
Q8NC56	0.0565526	0.149156	NA	NA	NA
Q99627	0.183583	0.14885	NA	NA	NA
Q5VWJ9	-0.195186	0.148296	NA	NA	NA
P51812	-0.133161	0.147926	NA	NA	NA
P62979	-1.63888	0.147811	NA	NA	NA
P49748	0.496585	0.147581	NA	NA	NA
P0DMV8	-0.259565	0.147094	NA	NA	NA
P46019	-0.404004	0.147049	NA	NA	NA
O43583	0.419246	0.147001	NA	NA	NA
Q9H0W9	0.429226	0.14692	NA	NA	NA
P00966	0.91184	0.146762	NA	NA	NA
Q9Y6M1	-0.285575	0.146723	NA	NA	NA
Q9Y315	0.721151	0.146665	NA	NA	NA
Q6KC79	-0.105858	0.146639	NA	NA	NA
O60832	0.0856161	0.1466	NA	NA	NA
Q08211	0.332202	0.14608	NA	NA	NA
Q12824	0.538119	0.146057	NA	NA	NA
Q8WXI4	0.324741	0.145925	NA	NA	NA
Q13042	0.213937	0.14587	NA	NA	NA
O43752	-0.0153707	0.145468	NA	NA	NA
P55786	0.546525	0.145458	NA	NA	NA
Q86VN1	-0.0140711	0.14494	NA	NA	NA
Q69YN4	1.01495	0.144709	NA	NA	NA
Q9Y333	0.425329	0.144619	NA	NA	NA
O75563	-0.0433227	0.144583	NA	NA	NA
P28065	0.635758	0.144418	NA	NA	NA
O95376	0.335838	0.14435	NA	NA	NA
Q9NUQ9	0.558976	0.144252	NA	NA	NA
Q9Y624	0.396409	0.144039	NA	NA	NA
Q96I15	1.06445	0.143977	NA	NA	NA
Q13464	0.29805	0.143321	NA	NA	NA
Q9Y3R5	0.664403	0.143211	NA	NA	NA
P14314	-0.161093	0.142662	NA	NA	NA
Q8IY95	-0.521864	0.14265	NA	NA	NA
Q9Y5L0	0.168256	0.142637	NA	NA	NA
P51571	0.223856	0.142622	NA	NA	NA
P48506	0.536239	0.142551	NA	NA	NA
P14678	0.573969	0.142532	NA	NA	NA
Q9HB07	0.49122	0.142104	NA	NA	NA
P61966	0.28723	0.142031	NA	NA	NA
Q92841	0.466383	0.14184	NA	NA	NA
Q9NXV6	0.192437	0.141673	NA	NA	NA
Q14019	0.279184	0.141507	NA	NA	NA
Q9NPD3	0.373074	0.141132	NA	NA	NA
Q96FV9	0.14255	0.141033	NA	NA	NA
P46459	-0.128076	0.140988	NA	NA	NA
P60660	-0.910264	0.140955	NA	NA	NA
Q9BSD7	-0.092857	0.14052	NA	NA	NA
Q9UBP0	-0.671446	0.140434	NA	NA	NA
Q16630	0.764902	0.140056	NA	NA	NA
Q92973	-0.00997861	0.139944	NA	NA	NA
Q15393	0.143842	0.13994	NA	NA	NA
O00148	-0.329074	0.139703	NA	NA	NA
Q96P48	-0.743793	0.13958	NA	NA	NA
Q9Y3B3	-0.140039	0.139556	NA	NA	NA
P07237	-0.183094	0.139517	NA	NA	NA
O95319	0.263562	0.139517	NA	NA	NA
Q6VY07	-0.0468934	0.138893	NA	NA	NA
Q12996	0.592157	0.138656	NA	NA	NA
O95777	0.39676	0.138641	NA	NA	NA
P78417	0.434441	0.138615	NA	NA	NA
Q9NR45	0.580439	0.138593	NA	NA	NA
Q8N335	-0.337921	0.13858	NA	NA	NA
Q5T447	0.546329	0.138169	NA	NA	NA
Q96QK1	0.294257	0.137917	NA	NA	NA
Q8WXF1	0.718274	0.137867	NA	NA	NA
P29590	0.300352	0.137683	NA	NA	NA
Q08945	0.23895	0.137569	NA	NA	NA
Q04446	0.124436	0.137442	NA	NA	NA
Q9Y4P8	-1.04169	0.137378	NA	NA	NA
Q9BTV4	0.233328	0.136585	NA	NA	NA
Q9Y4Z0	0.027675	0.136364	NA	NA	NA
P06733	0.30824	0.135967	NA	NA	NA
P16435	0.386295	0.135942	NA	NA	NA
Q7KZI7	-0.503806	0.135789	NA	NA	NA
Q12851	-0.187976	0.135463	NA	NA	NA
P62308	0.209417	0.135407	NA	NA	NA
Q9BRP4	0.300287	0.135225	NA	NA	NA
O00178	-0.359404	0.134847	NA	NA	NA
Q96FW1	0.00309499	0.134572	NA	NA	NA
P04406	0.206869	0.134466	NA	NA	NA
Q9NYU2	0.0257549	0.134157	NA	NA	NA
P62993	-1.55761	0.134089	NA	NA	NA
Q08AM6	0.0461346	0.133775	NA	NA	NA
P52209	0.467501	0.133678	NA	NA	NA
Q9NQE9	0.871526	0.133588	NA	NA	NA
P35236	-0.208231	0.13355	NA	NA	NA
P29353	-1.62298	0.133264	NA	NA	NA
O15533	-0.704038	0.133224	NA	NA	NA
P20839	0.103729	0.133146	NA	NA	NA
Q9BTU6	-0.464299	0.132688	NA	NA	NA
Q14376	0.031099	0.132623	NA	NA	NA
P07741	0.216863	0.132339	NA	NA	NA
P48163	0.320704	0.132193	NA	NA	NA
P61158	0.118615	0.132152	NA	NA	NA
O14920	-0.130956	0.132102	NA	NA	NA
Q8IYT4	0.514157	0.132041	NA	NA	NA
Q13636	0.584026	0.131955	NA	NA	NA
Q03154	0.264926	0.1315	NA	NA	NA
O14841	0.590561	0.131361	NA	NA	NA
Q8WZ82	-0.229934	0.131125	NA	NA	NA
P07737	0.288511	0.131068	NA	NA	NA
Q9H7Z7	0.964918	0.130777	NA	NA	NA
Q9BTC8	0.648505	0.130125	NA	NA	NA
Q00169	0.583204	0.129836	NA	NA	NA
P27694	0.356499	0.129548	NA	NA	NA
P62304	0.385115	0.129072	NA	NA	NA
Q9Y3A5	0.0262143	0.12844	NA	NA	NA
Q6ZSZ5	0.147135	0.128267	NA	NA	NA
Q96KR1	0.323649	0.128253	NA	NA	NA
Q99973	0.100621	0.128217	NA	NA	NA
P84085	0.474521	0.128177	NA	NA	NA
Q9Y2L1	0.173568	0.127923	NA	NA	NA
Q86VX2	0.137788	0.127534	NA	NA	NA
Q9BT78	0.433574	0.127381	NA	NA	NA
Q6WKZ4	-0.00035572	0.126812	NA	NA	NA
Q13557	0.879808	0.12669	NA	NA	NA
P23919	-0.329535	0.126159	NA	NA	NA
P51580	0.164145	0.126103	NA	NA	NA
O95394	0.379428	0.125828	NA	NA	NA
Q13057	0.105755	0.12576	NA	NA	NA
P68036	0.404306	0.125494	NA	NA	NA
Q12965	-0.279205	0.125336	NA	NA	NA
Q96KP4	0.192727	0.125281	NA	NA	NA
Q13617	0.475221	0.125232	NA	NA	NA
Q9P2E3	-0.0563374	0.124743	NA	NA	NA
Q9UJ70	0.561275	0.124643	NA	NA	NA
P32119	0.800299	0.124354	NA	NA	NA
O43684	0.513639	0.124133	NA	NA	NA
Q8NDX1	-0.00201575	0.124059	NA	NA	NA
Q7Z392	0.310398	0.123972	NA	NA	NA
P61019	0.374608	0.123851	NA	NA	NA
Q03252	1.30022	0.123529	NA	NA	NA
P47756	0.38894	0.123503	NA	NA	NA
Q504Q3	0.190122	0.122904	NA	NA	NA
O75165	0.0345739	0.122754	NA	NA	NA
P20339	0.594961	0.122696	NA	NA	NA
Q9NRW7	-0.127371	0.122642	NA	NA	NA
Q15286	0.088515	0.122606	NA	NA	NA
O95985	0.265901	0.122274	NA	NA	NA
P61088	0.0789051	0.122096	NA	NA	NA
P55735	-0.033754	0.122	NA	NA	NA
P35579	-0.95355	0.121943	NA	NA	NA
Q9HC38	0.279195	0.121862	NA	NA	NA
P51692	0.205832	0.121687	NA	NA	NA
P61163	0.0401824	0.121502	NA	NA	NA
Q15435	0.180763	0.121429	NA	NA	NA
Q99598	0.60098	0.121353	NA	NA	NA
Q15428	0.567031	0.121348	NA	NA	NA
O15037	-0.525657	0.121345	NA	NA	NA
Q9HBI0	-0.00200208	0.121318	NA	NA	NA
O43566	-0.528883	0.120975	NA	NA	NA
O75937	0.380294	0.120941	NA	NA	NA
Q9UBQ0	0.202094	0.120923	NA	NA	NA
P23246	0.813662	0.120408	NA	NA	NA
Q9BT40	0.28926	0.120027	NA	NA	NA
Q9Y376	-0.122819	0.120001	NA	NA	NA
Q01081	0.285254	0.11984	NA	NA	NA
P35658	-0.0448538	0.119604	NA	NA	NA
O00264	-0.113872	0.119208	NA	NA	NA
P43034	0.0375099	0.118932	NA	NA	NA
P26368	0.549054	0.118854	NA	NA	NA
P42331	0.302746	0.118745	NA	NA	NA
Q96LI5	0.00714334	0.118531	NA	NA	NA
Q9BXP5	0.517379	0.118255	NA	NA	NA
O43402	0.102364	0.118079	NA	NA	NA
Q15418	-0.497865	0.117979	NA	NA	NA
Q9BVK6	-0.219186	0.117977	NA	NA	NA
Q9UK59	0.492301	0.117911	NA	NA	NA
Q9Y265	0.0441106	0.117776	NA	NA	NA
P62937	0.0854746	0.117766	NA	NA	NA
P62316	0.682734	0.117651	NA	NA	NA
P07099	0.348734	0.117436	NA	NA	NA
P42229	0.149639	0.117399	NA	NA	NA
P42356	-0.924927	0.116833	NA	NA	NA
P10746	0.466374	0.116657	NA	NA	NA
P49720	0.542499	0.116652	NA	NA	NA
P46939	-0.681754	0.116603	NA	NA	NA
Q7Z3J2	-0.155636	0.116553	NA	NA	NA
O43681	0.33148	0.116477	NA	NA	NA
Q9Y5B8	-0.727889	0.116256	NA	NA	NA
Q9GZP4	0.812574	0.116142	NA	NA	NA
P06132	-0.0270383	0.115609	NA	NA	NA
Q8N3U4	0.664099	0.115352	NA	NA	NA
Q8N9N7	0.355017	0.115179	NA	NA	NA
O60502	0.230014	0.115137	NA	NA	NA
Q9UNH7	0.299326	0.11512	NA	NA	NA
Q9NZ08	-0.0823224	0.115088	NA	NA	NA
P35268	-0.203196	0.114794	NA	NA	NA
P61006	0.36195	0.114655	NA	NA	NA
P52907	0.411113	0.114097	NA	NA	NA
Q6P1X5	-0.239133	0.11379	NA	NA	NA
Q9Y5B9	-0.170383	0.113375	NA	NA	NA
P24666	-0.0228418	0.113281	NA	NA	NA
P61160	0.19091	0.11297	NA	NA	NA
P54136	0.377315	0.112635	NA	NA	NA
Q99536	1.04951	0.112599	NA	NA	NA
O43865	-0.566181	0.112113	NA	NA	NA
Q9NRV9	0.8138	0.112081	NA	NA	NA
Q8N122	-0.39946	0.111695	NA	NA	NA
P51665	0.225079	0.111598	NA	NA	NA
Q9GZT8	0.345674	0.111591	NA	NA	NA
P25787	0.711116	0.111067	NA	NA	NA
Q6ZT62	0.451401	0.111012	NA	NA	NA
Q9NPQ8	0.128901	0.110876	NA	NA	NA
Q9UKM7	-0.0288397	0.110708	NA	NA	NA
P39748	-0.0616792	0.110605	NA	NA	NA
P19784	-0.750872	0.110584	NA	NA	NA
P61018	0.502915	0.110574	NA	NA	NA
Q49A26	0.777757	0.110426	NA	NA	NA
O75369	-0.0723426	0.110273	NA	NA	NA
Q8IZ07	-0.0723085	0.109972	NA	NA	NA
O00217	-0.301764	0.109944	NA	NA	NA
Q16881	0.41681	0.109943	NA	NA	NA
Q06265	0.607329	0.109646	NA	NA	NA
O60826	0.0164591	0.10944	NA	NA	NA
O75643	0.160449	0.109402	NA	NA	NA
Q9NY33	0.36183	0.109236	NA	NA	NA
P51452	0.452701	0.109057	NA	NA	NA
P15498	-0.664481	0.108866	NA	NA	NA
P51610	0.680667	0.108843	NA	NA	NA
Q12846	0.16427	0.108426	NA	NA	NA
Q8N1F7	-0.479773	0.10829	NA	NA	NA
Q9UGI8	0.152293	0.108066	NA	NA	NA
Q15075	0.0739082	0.107623	NA	NA	NA
O00429	0.585443	0.107196	NA	NA	NA
P53004	0.248046	0.107044	NA	NA	NA
Q13131	-0.114531	0.106888	NA	NA	NA
Q8TD08	-0.779258	0.106765	NA	NA	NA
Q00526	-0.0526832	0.106674	NA	NA	NA
O75489	-0.919694	0.10631	NA	NA	NA
P49902	0.363369	0.106081	NA	NA	NA
Q01415	0.261719	0.10606	NA	NA	NA
Q7L014	0.956518	0.105342	NA	NA	NA
P08174	-0.368424	0.105315	NA	NA	NA
Q9ULA0	0.570341	0.104946	NA	NA	NA
Q96FN4	-0.143463	0.104733	NA	NA	NA
P49756	0.38977	0.104645	NA	NA	NA
P50583	-0.0204662	0.104531	NA	NA	NA
P51151	0.00895818	0.104477	NA	NA	NA
Q969G3	0.937426	0.104382	NA	NA	NA
Q69YN2	0.55019	0.104294	NA	NA	NA
P31994	0.111898	0.104159	NA	NA	NA
P26038	-1.28047	0.103942	NA	NA	NA
P56192	0.177008	0.103843	NA	NA	NA
P61981	-0.166911	0.103107	NA	NA	NA
P05455	0.223506	0.102775	NA	NA	NA
O43924	0.422262	0.102726	NA	NA	NA
P40306	0.525622	0.102719	NA	NA	NA
O95807	-0.599965	0.102666	NA	NA	NA
Q96HS1	0.091252	0.102557	NA	NA	NA
P51798	0.0160774	0.102535	NA	NA	NA
Q99943	0.500643	0.102299	NA	NA	NA
P27348	-0.0302245	0.10229	NA	NA	NA
P21266	-0.270077	0.102049	NA	NA	NA
P13796	0.378113	0.102006	NA	NA	NA
O43390	0.679326	0.101888	NA	NA	NA
Q9Y383	0.644225	0.101689	NA	NA	NA
P68363	-0.550983	0.101676	NA	NA	NA
O60313	1.21767	0.101531	NA	NA	NA
P30085	0.160159	0.101446	NA	NA	NA
P36543	0.14624	0.101209	NA	NA	NA
P14550	0.152924	0.101169	NA	NA	NA
Q9NUY8	-0.155289	0.101157	NA	NA	NA
Q96F07	0.255442	0.101138	NA	NA	NA
O95352	0.492939	0.101091	NA	NA	NA
P21281	0.106513	0.100828	NA	NA	NA
Q12768	0.339523	0.100782	NA	NA	NA
Q4VC05	0.851998	0.100748	NA	NA	NA
P12955	0.0560513	0.10041	NA	NA	NA
Q2KHT3	0.0926053	0.100348	NA	NA	NA
P35754	-0.549397	0.100289	NA	NA	NA
Q16851	0.680021	0.100279	NA	NA	NA
Q15477	0.0943588	0.100252	NA	NA	NA
Q9HD42	-0.858276	0.100213	NA	NA	NA
Q96KG9	0.435635	0.100005	NA	NA	NA
Q13277	-1.65918	0.0999395	NA	NA	NA
P52888	0.362246	0.0999222	NA	NA	NA
O75533	-0.075016	0.0997859	NA	NA	NA
Q14683	0.602491	0.0997132	NA	NA	NA
O43707	0.163264	0.0996958	NA	NA	NA
Q9BXS5	0.430944	0.0996878	NA	NA	NA
Q13217	-0.186814	0.0996414	NA	NA	NA
Q9BYM8	0.122715	0.0996095	NA	NA	NA
P17858	0.188869	0.099597	NA	NA	NA
Q6YP21	0.457317	0.0994738	NA	NA	NA
P50570	-0.150057	0.098768	NA	NA	NA
P42345	-0.354168	0.0985708	NA	NA	NA
Q15631	0.66812	0.0983937	NA	NA	NA
O43447	0.123423	0.0980184	NA	NA	NA
P62241	-1.71819	0.0969745	NA	NA	NA
P30153	0.230782	0.0969678	NA	NA	NA
O00186	0.407461	0.0967725	NA	NA	NA
P49755	-0.0257066	0.0963113	NA	NA	NA
Q7Z4W1	0.190151	0.0962915	NA	NA	NA
Q9P258	0.398176	0.0962824	NA	NA	NA
Q66K74	-0.169447	0.0962051	NA	NA	NA
Q13769	0.537265	0.096175	NA	NA	NA
Q07812	-0.98468	0.0960301	NA	NA	NA
A6NDG6	0.226058	0.096004	NA	NA	NA
Q13509	-0.122594	0.0958959	NA	NA	NA
P09497	-0.338231	0.0958027	NA	NA	NA
Q09161	0.580613	0.0956054	NA	NA	NA
P78527	-0.578045	0.0953387	NA	NA	NA
Q9ULT0	-1.16178	0.0951916	NA	NA	NA
Q9NVS9	0.288608	0.0950911	NA	NA	NA
Q8TD19	0.248017	0.0948646	NA	NA	NA
Q9UKN8	0.102162	0.0947569	NA	NA	NA
Q9UBW8	0.374086	0.09461	NA	NA	NA
Q13045	0.323172	0.0945846	NA	NA	NA
Q14156	-0.586991	0.0945758	NA	NA	NA
P16930	0.30208	0.0944541	NA	NA	NA
Q9H299	-0.500841	0.0943372	NA	NA	NA
P00568	0.206003	0.094169	NA	NA	NA
P00390	0.391539	0.0939653	NA	NA	NA
Q9BUN8	-0.380381	0.0937371	NA	NA	NA
Q9H993	0.181063	0.0936456	NA	NA	NA
P49354	0.292451	0.0935882	NA	NA	NA
Q86TI2	0.480151	0.093579	NA	NA	NA
P21399	0.314732	0.0935676	NA	NA	NA
Q04917	-0.2157	0.0934631	NA	NA	NA
Q9P2T1	0.324344	0.0933414	NA	NA	NA
Q8N5I2	-0.256044	0.0933353	NA	NA	NA
Q9UPU5	0.161271	0.0928563	NA	NA	NA
P54619	0.250294	0.0926477	NA	NA	NA
Q9NQR4	0.407427	0.0925265	NA	NA	NA
P15559	-0.0878038	0.0924633	NA	NA	NA
Q96RL7	0.318483	0.0924375	NA	NA	NA
Q9NXC5	0.0942876	0.0921909	NA	NA	NA
Q9BZH6	0.19903	0.0917896	NA	NA	NA
O15260	-0.173019	0.0916849	NA	NA	NA
P46940	-0.406924	0.0912951	NA	NA	NA
O60762	0.278281	0.0912465	NA	NA	NA
P62873	0.34131	0.0912233	NA	NA	NA
Q16539	0.147683	0.0910789	NA	NA	NA
Q13144	-0.0436363	0.0910019	NA	NA	NA
Q15833	-0.0045948	0.0908947	NA	NA	NA
P50452	0.496655	0.0908017	NA	NA	NA
P08575	0.0909602	0.0907135	NA	NA	NA
Q9NXR1	-0.335839	0.0906715	NA	NA	NA
P28070	0.625317	0.0904082	NA	NA	NA
Q00610	-0.320072	0.0902575	NA	NA	NA
Q71U36	-0.407196	0.0902441	NA	NA	NA
Q9UI12	0.345613	0.0901617	NA	NA	NA
Q10589	-1.329	0.0900744	NA	NA	NA
O60234	-0.0559266	0.0897238	NA	NA	NA
O95197	-0.16826	0.0896935	NA	NA	NA
Q9P107	-0.0767673	0.0896907	NA	NA	NA
Q3KQV9	0.085954	0.0893177	NA	NA	NA
Q9BXP2	-0.560478	0.0892915	NA	NA	NA
O75955	0.268063	0.0890501	NA	NA	NA
P27361	-0.110464	0.0888833	NA	NA	NA
O43719	0.435183	0.087335	NA	NA	NA
O95232	0.62236	0.0871707	NA	NA	NA
P28482	0.316414	0.0870025	NA	NA	NA
Q9H9Q2	0.36225	0.0870018	NA	NA	NA
O15127	-0.0388257	0.0869005	NA	NA	NA
Q16644	0.0992886	0.0868062	NA	NA	NA
P48729	-0.773506	0.0865712	NA	NA	NA
Q68EM7	-0.278259	0.0863704	NA	NA	NA
Q05655	-0.42605	0.0863307	NA	NA	NA
P01903	-0.471565	0.0861959	NA	NA	NA
P60900	0.516214	0.0860347	NA	NA	NA
Q96Q05	0.120098	0.0859902	NA	NA	NA
P42166	0.335177	0.0855311	NA	NA	NA
P40763	0.128939	0.0853522	NA	NA	NA
P60059	0.25368	0.0850266	NA	NA	NA
O15357	-1.04038	0.0846511	NA	NA	NA
Q15050	0.352345	0.0845727	NA	NA	NA
Q86YV0	-0.469725	0.0843591	NA	NA	NA
Q969N2	-0.658502	0.084259	NA	NA	NA
Q9ULC3	0.0353104	0.0841462	NA	NA	NA
Q9NTX5	0.692321	0.0840754	NA	NA	NA
Q9UEY8	0.469411	0.0840497	NA	NA	NA
O15541	0.491313	0.0840455	NA	NA	NA
Q9P035	-0.106717	0.083717	NA	NA	NA
Q04760	0.213306	0.0835656	NA	NA	NA
O43396	0.100809	0.0835112	NA	NA	NA
Q96EY5	-0.833893	0.0834837	NA	NA	NA
Q9UQ13	-0.0794179	0.0834081	NA	NA	NA
Q9UKV8	0.506197	0.0830934	NA	NA	NA
Q9UHW9	0.05196	0.0829308	NA	NA	NA
P61201	0.326042	0.0829282	NA	NA	NA
P49721	0.430833	0.0828832	NA	NA	NA
Q13185	0.671312	0.0826525	NA	NA	NA
Q9Y2B0	-0.0691881	0.0825151	NA	NA	NA
Q86X55	0.282385	0.0820676	NA	NA	NA
Q9UMS4	0.47116	0.0819023	NA	NA	NA
Q9NYB9	-0.113194	0.0818722	NA	NA	NA
Q13404	0.400867	0.0817544	NA	NA	NA
O00459	-1.14439	0.0816074	NA	NA	NA
Q15024	0.33545	0.0813044	NA	NA	NA
P53609	0.497087	0.0811388	NA	NA	NA
Q15080	-0.396778	0.0808901	NA	NA	NA
Q96IY1	0.779217	0.0808826	NA	NA	NA
Q9NWX6	0.0527102	0.0808283	NA	NA	NA
Q9BS26	-0.20276	0.0807875	NA	NA	NA
O75306	-0.364149	0.080744	NA	NA	NA
O43324	0.0928752	0.0804645	NA	NA	NA
P19105	-0.569817	0.0798923	NA	NA	NA
Q8N2G8	0.305625	0.0798332	NA	NA	NA
Q9ULC4	0.147986	0.0794912	NA	NA	NA
Q96KP1	-0.308966	0.0794642	NA	NA	NA
Q8WY22	0.247623	0.0793458	NA	NA	NA
Q8N3D4	0.285363	0.0792771	NA	NA	NA
P48059	0.157835	0.0792216	NA	NA	NA
Q96DI7	0.513207	0.0791881	NA	NA	NA
P13807	-0.137733	0.0791289	NA	NA	NA
Q9NR56	-0.625952	0.0791172	NA	NA	NA
O43143	0.545487	0.0789645	NA	NA	NA
O75131	-0.0719973	0.0787472	NA	NA	NA
Q9Y4X5	0.587119	0.0786444	NA	NA	NA
Q8NCA5	-0.349975	0.0786263	NA	NA	NA
Q9UPM8	-0.114734	0.0786113	NA	NA	NA
Q6P2Q9	0.161705	0.0786066	NA	NA	NA
O15305	0.467297	0.0783715	NA	NA	NA
P52298	1.01153	0.0783636	NA	NA	NA
Q9GZR1	0.15091	0.0782859	NA	NA	NA
P30566	0.532687	0.0781444	NA	NA	NA
Q9NSD9	0.527585	0.0781136	NA	NA	NA
P61086	0.312225	0.0777006	NA	NA	NA
Q92979	0.576138	0.0776008	NA	NA	NA
P61081	0.252401	0.0775751	NA	NA	NA
Q9H0U4	0.446795	0.0774894	NA	NA	NA
Q13620	0.767922	0.0774728	NA	NA	NA
Q9Y230	0.454703	0.0773884	NA	NA	NA
Q96EP0	-0.009957	0.0773349	NA	NA	NA
P62820	0.409412	0.0771873	NA	NA	NA
Q9ULH1	0.0954348	0.077047	NA	NA	NA
Q86WR0	-0.128418	0.0768838	NA	NA	NA
Q9Y296	0.173861	0.0768741	NA	NA	NA
Q9UQ80	0.430754	0.0767703	NA	NA	NA
P62318	0.512123	0.0762306	NA	NA	NA
Q9BQA1	0.385975	0.0758324	NA	NA	NA
Q9NR12	-0.0103995	0.0756644	NA	NA	NA
Q9NQC7	-1.27893	0.075505	NA	NA	NA
Q13148	-0.257511	0.0752027	NA	NA	NA
Q9Y2T2	0.0484308	0.075091	NA	NA	NA
Q99698	-0.305016	0.0739898	NA	NA	NA
Q96HE7	-0.348093	0.0736602	NA	NA	NA
P51003	0.547191	0.0735533	NA	NA	NA
P55072	0.4306	0.072986	NA	NA	NA
Q9ULZ3	-0.96479	0.0725942	NA	NA	NA
Q86W92	-0.0652892	0.0720912	NA	NA	NA
P61106	0.0220426	0.071989	NA	NA	NA
Q9Y6G5	0.266774	0.0719741	NA	NA	NA
Q14980	0.662381	0.0717756	NA	NA	NA
Q9UKK9	0.291204	0.0713264	NA	NA	NA
O15031	0.235123	0.0712236	NA	NA	NA
Q86YQ8	-0.858141	0.0709638	NA	NA	NA
P23526	0.451151	0.0708731	NA	NA	NA
P11216	0.654716	0.0706742	NA	NA	NA
Q9BZK7	0.15522	0.0703284	NA	NA	NA
P04920	0.17339	0.0703075	NA	NA	NA
P30040	-0.0341002	0.0702957	NA	NA	NA
Q15005	0.282875	0.0701283	NA	NA	NA
P39656	-0.0775045	0.0699707	NA	NA	NA
Q8NI27	0.157042	0.0697596	NA	NA	NA
Q14240	0.245127	0.0696829	NA	NA	NA
Q5M775	-0.520629	0.069654	NA	NA	NA
Q5JPE7	0.0411193	0.0696538	NA	NA	NA
P18669	0.333739	0.0691692	NA	NA	NA
Q00534	-0.0851847	0.0691438	NA	NA	NA
P26447	0.393692	0.0683823	NA	NA	NA
O43598	0.492255	0.0683702	NA	NA	NA
Q96M27	0.251911	0.068357	NA	NA	NA
Q8WWI5	0.343541	0.0682628	NA	NA	NA
P68371	-0.505728	0.0681599	NA	NA	NA
P12081	0.481019	0.0681354	NA	NA	NA
Q96P11	-0.07945	0.0681057	NA	NA	NA
O60256	0.372472	0.0679448	NA	NA	NA
Q9BVC4	0.0308361	0.0678763	NA	NA	NA
Q8TBC4	0.795714	0.067525	NA	NA	NA
P24557	0.247513	0.0672823	NA	NA	NA
P51148	0.392108	0.0672642	NA	NA	NA
P84095	0.19674	0.0671495	NA	NA	NA
Q9BR76	0.347866	0.0671227	NA	NA	NA
Q6UX53	-0.203228	0.0670755	NA	NA	NA
Q5T4S7	0.163282	0.0669928	NA	NA	NA
P62701	-0.398916	0.0669462	NA	NA	NA
P35573	0.661135	0.0664907	NA	NA	NA
P49591	0.565859	0.0663741	NA	NA	NA
P99999	-0.283233	0.0663492	NA	NA	NA
Q9BRA2	-0.433025	0.0661945	NA	NA	NA
O60547	0.528346	0.0655966	NA	NA	NA
P18206	0.199996	0.0655369	NA	NA	NA
Q8IUR7	0.360874	0.0655256	NA	NA	NA
Q53GL7	0.016415	0.0654993	NA	NA	NA
Q8NEB9	0.0184164	0.0654579	NA	NA	NA
P19623	0.0756245	0.0653984	NA	NA	NA
O75351	-0.433666	0.0653566	NA	NA	NA
Q5JSL3	0.677984	0.0653311	NA	NA	NA
Q9BYT8	0.736365	0.065264	NA	NA	NA
Q9UNS2	0.558665	0.0651961	NA	NA	NA
Q96JG6	-0.158601	0.0651082	NA	NA	NA
P43490	0.463434	0.0649903	NA	NA	NA
P28074	0.36411	0.0649476	NA	NA	NA
Q02543	-1.79674	0.0645778	NA	NA	NA
P20073	0.154749	0.0643547	NA	NA	NA
P25786	0.571187	0.0640476	NA	NA	NA
Q14166	-0.015782	0.0640243	NA	NA	NA
P30626	-0.0189266	0.0639427	NA	NA	NA
Q96CW1	0.37533	0.0639331	NA	NA	NA
Q9Y6G9	0.232418	0.0638605	NA	NA	NA
O95747	-1.3364	0.0637337	NA	NA	NA
Q13637	0.355721	0.0636917	NA	NA	NA
P58546	0.336344	0.0633744	NA	NA	NA
O43586	1.04263	0.0633722	NA	NA	NA
Q29RF7	0.0161085	0.0632344	NA	NA	NA
Q02878	-1.01182	0.0632018	NA	NA	NA
P36871	0.14404	0.062955	NA	NA	NA
Q9NTJ5	0.216744	0.0628562	NA	NA	NA
Q8NB16	0.0918547	0.0628491	NA	NA	NA
P04899	0.560325	0.0626459	NA	NA	NA
Q9NQT8	-0.226301	0.0626212	NA	NA	NA
O60701	0.549497	0.0626062	NA	NA	NA
Q9Y606	0.207619	0.0625924	NA	NA	NA
Q15126	-0.675462	0.0624027	NA	NA	NA
Q9Y263	0.142469	0.0623344	NA	NA	NA
O94776	0.67645	0.0621393	NA	NA	NA
Q15102	0.396554	0.0619956	NA	NA	NA
P63172	-0.0878086	0.0617834	NA	NA	NA
P17980	0.30638	0.0615011	NA	NA	NA
P56377	0.291913	0.0614115	NA	NA	NA
Q8N684	0.950107	0.0613807	NA	NA	NA
Q9NPF5	0.767467	0.0611644	NA	NA	NA
Q14155	0.278656	0.0611475	NA	NA	NA
O95989	0.463385	0.0610832	NA	NA	NA
Q9UNN5	-0.211498	0.0610141	NA	NA	NA
P05388	0.19713	0.0606849	NA	NA	NA
Q15029	0.0247548	0.0604974	NA	NA	NA
P49407	-0.0265048	0.0602886	NA	NA	NA
Q9H9H4	-1.02366	0.060256	NA	NA	NA
O75396	0.111611	0.0599889	NA	NA	NA
Q9Y2J2	0.314639	0.0598545	NA	NA	NA
Q14642	0.172505	0.0595195	NA	NA	NA
Q9Y4A5	0.368205	0.0592117	NA	NA	NA
P14868	0.242852	0.059203	NA	NA	NA
Q9NZM1	0.159756	0.0590346	NA	NA	NA
Q9NRX4	0.181841	0.0589634	NA	NA	NA
Q13162	-0.0449088	0.0589522	NA	NA	NA
O00203	0.16666	0.0589475	NA	NA	NA
P63098	-0.536043	0.058787	NA	NA	NA
P25685	-0.387796	0.0584098	NA	NA	NA
Q7Z406	-0.410249	0.0576525	NA	NA	NA
P06744	0.215747	0.057523	NA	NA	NA
Q9Y487	-0.717453	0.0571888	NA	NA	NA
Q9UQB8	0.286121	0.0571429	NA	NA	NA
Q96FS4	-1.02728	0.0571152	NA	NA	NA
O43670	0.569256	0.0570948	NA	NA	NA
Q9Y490	0.251859	0.0570406	NA	NA	NA
O75348	0.0863724	0.0568935	NA	NA	NA
Q8NCG7	-0.442227	0.0568695	NA	NA	NA
Q13526	-0.633385	0.0567446	NA	NA	NA
Q9UBE0	0.817454	0.0564904	NA	NA	NA
Q8IWV8	0.0942853	0.0564547	NA	NA	NA
Q15006	0.304976	0.0563045	NA	NA	NA
P00491	0.255692	0.0562732	NA	NA	NA
Q9NX58	0.393395	0.0560006	NA	NA	NA
Q13867	0.231911	0.0556924	NA	NA	NA
P46976	0.572467	0.0556116	NA	NA	NA
Q9H5X1	-0.43584	0.0555046	NA	NA	NA
P11021	-0.198997	0.0554267	NA	NA	NA
P30041	0.38833	0.0549932	NA	NA	NA
Q92499	0.454776	0.0547362	NA	NA	NA
O00267	0.489445	0.0545828	NA	NA	NA
P25398	0.128237	0.054552	NA	NA	NA
Q9P2E9	0.292306	0.0545011	NA	NA	NA
P46736	-0.000272751	0.0541818	NA	NA	NA
Q9UNZ2	0.298437	0.0541722	NA	NA	NA
Q5JVF3	-0.570922	0.0538755	NA	NA	NA
Q5TZA2	-0.969817	0.053824	NA	NA	NA
P15374	0.441678	0.0537868	NA	NA	NA
Q9NRF8	0.604045	0.053637	NA	NA	NA
Q6PGP7	-0.0907402	0.053223	NA	NA	NA
Q9UKG1	0.030208	0.0530744	NA	NA	NA
O00743	0.112705	0.0529899	NA	NA	NA
Q14203	-0.0791855	0.0528277	NA	NA	NA
P62910	-1.45429	0.0527809	NA	NA	NA
B7ZBB8	-1.05242	0.0525491	NA	NA	NA
Q8TCS8	-0.0167507	0.0520065	NA	NA	NA
P52597	0.162282	0.0517706	NA	NA	NA
P57737	-0.334004	0.0517367	NA	NA	NA
P21964	0.178425	0.0516319	NA	NA	NA
Q06124	-1.23966	0.0515649	NA	NA	NA
Q13616	0.115517	0.0514274	NA	NA	NA
Q96HY6	0.509521	0.0511391	NA	NA	NA
P20292	0.176812	0.0511214	NA	NA	NA
Q09472	0.633307	0.0508203	NA	NA	NA
O94973	0.216554	0.0504472	NA	NA	NA
Q7L523	1.00036	0.0504415	NA	NA	NA
P35998	0.326838	0.0503187	NA	NA	NA
Q01085	0.27879	0.0501903	NA	NA	NA
Q96IJ6	0.307769	0.0499298	NA	NA	NA
Q7L1T6	-0.121733	0.0497737	NA	NA	NA
P23528	-0.148365	0.0497336	NA	NA	NA
Q9NYL2	0.0584358	0.0493893	NA	NA	NA
Q9BRG1	-0.0327676	0.0491991	NA	NA	NA
Q8IUR0	0.268454	0.0489505	NA	NA	NA
O00159	-0.250666	0.0489288	NA	NA	NA
Q9BSJ2	-0.0732648	0.0488393	NA	NA	NA
Q96AG4	0.217023	0.0486999	NA	NA	NA
A0AVT1	0.198134	0.0486452	NA	NA	NA
O43149	-0.293562	0.0484565	NA	NA	NA
P62913	-0.265682	0.0484031	NA	NA	NA
P32969	-0.249263	0.0481251	NA	NA	NA
Q96E11	-0.031201	0.0479615	NA	NA	NA
Q8IY18	0.531457	0.0476474	NA	NA	NA
P09496	-0.478168	0.0476428	NA	NA	NA
Q9BUF5	-0.183612	0.0475786	NA	NA	NA
O14776	0.485481	0.0475616	NA	NA	NA
Q7Z2Z2	0.326505	0.0472601	NA	NA	NA
P15529	-0.300011	0.0468099	NA	NA	NA
P05198	0.34274	0.0464507	NA	NA	NA
Q99986	-0.260009	0.0463247	NA	NA	NA
Q86UP2	0.417906	0.0462636	NA	NA	NA
O14744	0.584583	0.0462181	NA	NA	NA
P15880	-1.35111	0.046189	NA	NA	NA
Q9NX46	-0.319024	0.0459723	NA	NA	NA
P45974	0.320045	0.0458181	NA	NA	NA
Q14520	-0.963948	0.0455581	NA	NA	NA
O00308	-0.267441	0.0454588	NA	NA	NA
Q96AA3	-0.281658	0.045312	NA	NA	NA
Q01518	0.171993	0.0451643	NA	NA	NA
P23634	0.665283	0.0449457	NA	NA	NA
Q15149	0.103176	0.0449383	NA	NA	NA
P63241	0.160186	0.0448447	NA	NA	NA
Q9BQE3	-0.80651	0.0444619	NA	NA	NA
P21926	-0.551119	0.0438852	NA	NA	NA
O43592	0.488367	0.043883	NA	NA	NA
Q01469	0.197466	0.0437853	NA	NA	NA
P23284	-0.560193	0.0436826	NA	NA	NA
Q12800	0.093009	0.0433568	NA	NA	NA
Q6ZS81	-0.176002	0.0432139	NA	NA	NA
Q16531	0.326135	0.0430164	NA	NA	NA
Q86U42	0.414458	0.0428193	NA	NA	NA
P42025	0.0935583	0.0427744	NA	NA	NA
Q15907	0.0479666	0.0424162	NA	NA	NA
P46108	-1.06497	0.0423253	NA	NA	NA
P50552	-0.02565	0.0422743	NA	NA	NA
Q9NZD8	0.00862757	0.0421718	NA	NA	NA
Q5VST6	0.222024	0.0421398	NA	NA	NA
O15111	-0.27721	0.0419028	NA	NA	NA
P10599	0.310205	0.0417427	NA	NA	NA
O14818	0.657122	0.0414561	NA	NA	NA
P62753	-1.07257	0.0413642	NA	NA	NA
Q7Z5R6	-0.000545819	0.0412475	NA	NA	NA
Q969V3	0.167884	0.0412269	NA	NA	NA
P62714	0.148022	0.0412142	NA	NA	NA
P26641	0.553097	0.0406325	NA	NA	NA
P61011	0.4064	0.0405199	NA	NA	NA
Q9NQT5	0.216787	0.0402377	NA	NA	NA
Q9NTZ6	0.613612	0.0398813	NA	NA	NA
Q14738	0.0759026	0.039844	NA	NA	NA
Q02750	0.0120691	0.0396594	NA	NA	NA
Q9NTK5	0.287409	0.0396554	NA	NA	NA
Q5GLZ8	0.118353	0.0396328	NA	NA	NA
Q04864	-0.0360374	0.0396296	NA	NA	NA
Q9UI10	0.324474	0.0395949	NA	NA	NA
P27797	-0.209693	0.0393472	NA	NA	NA
P48556	0.219709	0.0390305	NA	NA	NA
P23258	-0.208743	0.0387739	NA	NA	NA
P20618	0.60818	0.0386099	NA	NA	NA
O76071	0.147665	0.038462	NA	NA	NA
Q9BT73	0.342665	0.038092	NA	NA	NA
Q96H79	0.000425657	0.0379005	NA	NA	NA
P62249	-0.847067	0.0375676	NA	NA	NA
P25788	0.682207	0.0375096	NA	NA	NA
Q5VYK3	0.400272	0.0371095	NA	NA	NA
Q8NFF5	0.00791264	0.0368767	NA	NA	NA
P04839	0.00918357	0.0368489	NA	NA	NA
P18085	0.0986989	0.0365733	NA	NA	NA
Q6IBS0	0.0240885	0.0362747	NA	NA	NA
Q96JJ7	0.109981	0.0361454	NA	NA	NA
O00487	0.225465	0.0361147	NA	NA	NA
Q9Y2L5	0.270123	0.0356854	NA	NA	NA
Q8IWA0	0.189055	0.0356764	NA	NA	NA
Q13190	0.155494	0.0356208	NA	NA	NA
Q9GZN8	-0.00357978	0.0354835	NA	NA	NA
Q7L576	0.0859381	0.0353739	NA	NA	NA
O75044	-0.241409	0.0352943	NA	NA	NA
P46109	-1.11883	0.0352839	NA	NA	NA
P31146	0.763218	0.0352814	NA	NA	NA
Q9NP97	-0.261259	0.0351483	NA	NA	NA
P67870	-1.46427	0.0348831	NA	NA	NA
P50851	0.130263	0.0346028	NA	NA	NA
Q53QZ3	0.189016	0.0343739	NA	NA	NA
P62834	-0.059014	0.0343208	NA	NA	NA
P04792	-0.396996	0.0342447	NA	NA	NA
Q6ZUJ8	-0.482899	0.03411	NA	NA	NA
Q6P1A2	-0.111669	0.0336748	NA	NA	NA
Q04206	0.111294	0.0332792	NA	NA	NA
O75223	0.463734	0.0331842	NA	NA	NA
Q9HD20	0.0706186	0.033172	NA	NA	NA
Q9NX24	0.170469	0.0330916	NA	NA	NA
O96019	0.569108	0.0329852	NA	NA	NA
O75592	-0.580564	0.0328886	NA	NA	NA
Q12931	-0.270626	0.0327585	NA	NA	NA
Q12874	0.699087	0.0327198	NA	NA	NA
Q9UBS4	-0.612828	0.0322203	NA	NA	NA
P53992	-0.0293245	0.032198	NA	NA	NA
Q13126	0.258003	0.0320732	NA	NA	NA
Q96Q11	0.323516	0.0318069	NA	NA	NA
Q9NZB2	0.138865	0.03176	NA	NA	NA
P28838	0.151076	0.031696	NA	NA	NA
Q9BQ67	-0.731379	0.0316343	NA	NA	NA
Q92905	0.446466	0.0314749	NA	NA	NA
Q12788	0.364374	0.0313874	NA	NA	NA
Q13546	-0.444697	0.031378	NA	NA	NA
O43765	-0.283029	0.0312933	NA	NA	NA
Q9H9A6	-0.266679	0.0312571	NA	NA	NA
Q6UWY2	-0.685665	0.0311774	NA	NA	NA
Q12907	-0.471256	0.0311563	NA	NA	NA
Q9Y5X3	0.210182	0.0311335	NA	NA	NA
Q8N766	-0.0711463	0.0308848	NA	NA	NA
Q7Z5G4	-0.138136	0.0308088	NA	NA	NA
P09543	0.278445	0.0307289	NA	NA	NA
Q12906	0.762596	0.0307252	NA	NA	NA
P36551	0.486386	0.0306296	NA	NA	NA
P49792	0.12788	0.0304044	NA	NA	NA
Q7Z7H5	0.0187683	0.0302911	NA	NA	NA
P04424	0.461546	0.0300891	NA	NA	NA
Q13868	0.895283	0.0298434	NA	NA	NA
P48147	0.206328	0.0295636	NA	NA	NA
P31948	0.244164	0.0294305	NA	NA	NA
O95782	0.355598	0.0294246	NA	NA	NA
Q9Y217	0.319731	0.0292476	NA	NA	NA
P46782	0.170855	0.0291535	NA	NA	NA
Q9H267	0.473923	0.0290284	NA	NA	NA
P19838	-0.02484	0.0285861	NA	NA	NA
Q7L5D6	0.0646896	0.0284219	NA	NA	NA
Q9HCN4	0.253165	0.0281859	NA	NA	NA
Q14974	-0.0902049	0.0278888	NA	NA	NA
Q16555	0.0731436	0.0277156	NA	NA	NA
Q96GC9	0.125814	0.0276058	NA	NA	NA
O00471	-0.437567	0.0275617	NA	NA	NA
P46778	-1.40982	0.0274335	NA	NA	NA
Q8WXX5	0.558112	0.0274073	NA	NA	NA
P10619	0.434572	0.0272592	NA	NA	NA
Q9H074	-0.110908	0.0271675	NA	NA	NA
Q01970	-0.235485	0.0269073	NA	NA	NA
Q06323	0.704457	0.0265231	NA	NA	NA
Q8N6R0	-0.324787	0.026421	NA	NA	NA
O75400	0.147225	0.0263742	NA	NA	NA
P21333	-0.137162	0.026325	NA	NA	NA
P08397	0.933381	0.0263239	NA	NA	NA
P31749	-0.307356	0.0261376	NA	NA	NA
Q86UL3	-0.114243	0.0260116	NA	NA	NA
Q9Y2V2	0.127899	0.0258346	NA	NA	NA
Q04323	-0.61306	0.0257272	NA	NA	NA
P63000	0.00976562	0.0256953	NA	NA	NA
P61962	-0.389887	0.0256543	NA	NA	NA
Q8N1G4	0.26586	0.0254263	NA	NA	NA
O14617	0.0623547	0.0253999	NA	NA	NA
P43686	0.40722	0.0251077	NA	NA	NA
Q9BZI7	0.516424	0.0247432	NA	NA	NA
P62424	-0.906207	0.0245109	NA	NA	NA
P60891	0.335006	0.0244851	NA	NA	NA
Q9UHB9	0.337027	0.0244837	NA	NA	NA
Q9NQP4	0.542144	0.0244465	NA	NA	NA
O95372	0.0429567	0.0243755	NA	NA	NA
P39023	-1.59241	0.0242783	NA	NA	NA
P27635	-1.83067	0.0241981	NA	NA	NA
Q9Y6B6	0.878515	0.0238502	NA	NA	NA
[truncated: 1,476 more rows]
